# Supplementary material for: (Z)-N′-[(E)-4-Meth­oxy­benzyl­idene]-2-(meth­oxy­imino)-2-{2-[(2-methyl­phen­oxy)meth­yl]phen­yl}acetohydrazide
Source: IUCrdata. 2020 Aug 7;5(Pt 8):x201060. doi: 10.1107/S2414314620010603 (PMC9462242; doi:10.1107/S2414314620010603)
Supplement: Supplementary file 1 [file x-05-x201060-sup1.cif]

##############################################################################
#                                                                            #
# This CIF contains the data for a data article accepted for                 #
# publication in IUCrData. It conforms to the requirements of                #
# Notes for Authors for IUCrData, and has been                               #
# peer reviewed under the auspices of IUCrData.                              #
#                                                                            #
# Full details of the Crystallographic Information File format               #
# are given in the paper "The Crystallographic Information File (CIF):       #
# a New Standard Archive File for Crystallography" by S. R. Hall, F. H.      #
# Allen and I. D. Brown [Acta Cryst. (1991), A47, 655-685].                  #
#                                                                            #
# The current version of the core CIF dictionary is obtainable from          #
# ftp://ftp.iucr.org/pub/cif_core.dic.                                       #
#                                                                            #
# Software is freely available for graphical display of the structure(s)     #
# in this CIF. For information consult the CIF software page                 #
# http://www.iucr.org/resources/cif/software.                                #
#                                                                            #
# This file may be used for bona fide research purposes within the           #
# scientific community so long as proper attribution is given to the data    # 
# article from which it was obtained.                                        #
#                                                                            #
##############################################################################
data_I
_database_code_depnum_ccdc_archive 'CCDC 2020760'
_audit_creation_method     'SHELXL-2018/3'
_journal_date_recd_electronic     2020-07-28
_journal_date_accepted     2020-08-01
_journal_name_full     'IUCrData'
_journal_year     2020
_journal_volume     5
_journal_issue      8
_journal_page_first     0
_journal_page_last     0
_journal_paper_category     HO
_journal_paper_doi     10.1107/S2414314620010603
_journal_coeditor_code     HB4356
_publ_contact_author_name     'Ray J. Butcher'
_publ_contact_author_address
;
Department of Chemistry
Howard University
525 College Street NW
Washington DC 20059
USA
;
_publ_contact_author_email     'rbutcher99@yahoo.com'
_publ_contact_author_fax     '1-202-806-5442'
_publ_contact_author_phone     '1-703-585-6631'
_publ_section_title
;\
(<i>Z</i>)-<i>N</i>'-[(<i>E</i>)-4-Methoxybenzylidene]-2-(methoxyimino)-2-{2-\
[(2-methylphenoxy)methyl]phenyl}acetohydrazide
;
loop_
    _publ_author_name
    _publ_author_footnote
    _publ_author_address
    'Shripanavar, Chetan Shrimandhar' .
;
Chetan S Laboratory Pvt. LTD Pattankudi-591238
Karnataka
India
;
    'Butcher, Ray J.' .
;
Department of Chemistry
Howard University
525 College Street NW
Washington DC 20059
USA
;
_publ_section_synopsis
;
The title compound crystallizes with two molecules in the asymmetric unit. In
the crystal, asymmetric, bifurcated N---H...(N,O) hydrogen bonds link the
molecules into [100] chains. The packing is consolidated by weak C---H...O
interactions.
;
_chemical_name_systematic
;\
(<i>Z</i>)-<i>N</i>'-[(<i>E</i>)-4-Methoxybenzylidene]-2-(methoxyimino)-\
2-{2-[(2-methylphenoxy)methyl]phenyl}acetohydrazide
;
_chemical_name_common     ?
_chemical_formula_moiety     'C25 H25 N3 O4'
_chemical_formula_sum     'C25 H25 N3 O4'
_chemical_formula_iupac     'C25 H25 N3 O4'
_chemical_formula_weight     431.48
_chemical_melting_point     ?
_chemical_absolute_configuration     unk
_space_group_crystal_system     orthorhombic
_space_group_name_H-M_alt     'P 21 21 21'
_space_group_name_Hall     'P 2ac 2ab'
loop_
    _space_group_symop_operation_xyz
    'x, y, z'
    '-x+1/2, -y, z+1/2'
    '-x, y+1/2, -z+1/2'
    'x+1/2, -y+1/2, -z'
_cell_length_a     7.8041(6)
_cell_length_b     22.8879(16)
_cell_length_c     25.2670(16)
_cell_angle_alpha     90
_cell_angle_beta     90
_cell_angle_gamma     90
_cell_volume     4513.2(5)
_cell_formula_units_Z     8
_cell_measurement_reflns_used     3813
_cell_measurement_theta_min     2.73
_cell_measurement_theta_max     21.66
_cell_measurement_temperature     100(2)
_exptl_crystal_description     needle
_exptl_crystal_colour     colorless
_exptl_crystal_size_max     0.55
_exptl_crystal_size_mid     0.10
_exptl_crystal_size_min     0.08
_exptl_crystal_density_diffrn     1.270
_exptl_crystal_density_meas     ?
_exptl_crystal_density_method     ?
_exptl_crystal_F_000     1824
_exptl_absorpt_coefficient_mu     0.087
_exptl_absorpt_correction_type     multi-scan
_exptl_absorpt_process_details
;
(SADABS; Sheldrick, 1996)
;
_exptl_absorpt_correction_T_min     0.369596
_exptl_absorpt_correction_T_max     0.745684
_diffrn_ambient_temperature     100(2)
_diffrn_source     ?
_diffrn_radiation_type     MoK\a
_diffrn_radiation_wavelength     0.71073
_diffrn_measurement_device_type     'Bruker APEXII CCD'
_diffrn_measurement_method     '\f and \w scans'
_diffrn_detector_area_resol_mean     ?
_diffrn_reflns_number     21010
_diffrn_reflns_av_R_equivalents     0.1178
_diffrn_reflns_av_unetI/netI     0.2336
_diffrn_reflns_theta_min     1.841
_diffrn_reflns_theta_max     28.309
_diffrn_reflns_theta_full     25.242
_diffrn_measured_fraction_theta_max     0.992
_diffrn_measured_fraction_theta_full     0.999
_diffrn_reflns_limit_h_min     -10
_diffrn_reflns_limit_h_max     10
_diffrn_reflns_limit_k_min     -30
_diffrn_reflns_limit_k_max     30
_diffrn_reflns_limit_l_min     0
_diffrn_reflns_limit_l_max     33
_refine_special_details
;
H atoms were positioned geometrically and
refined as riding: C--H = 0.95--0.98 \%A with <i>U~iso~</i>(H) =
1.5<i>U</i>~eq~(C) for methyl H atoms and = 1.2<i>U~eq~</i>(C) for other H
atoms. Amine H atoms were refined isotropically. The absolute structure could
not be determined in the present refinement.
;
_reflns_number_total     11096
_reflns_number_gt     6150
_reflns_threshold_expression     'I > 2\s(I)'
_refine_ls_structure_factor_coef     Fsqd
_refine_ls_matrix_type     full
_refine_ls_R_factor_all     0.1314
_refine_ls_R_factor_gt     0.0688
_refine_ls_wR_factor_gt     0.1184
_refine_ls_wR_factor_ref     0.1356
_refine_ls_goodness_of_fit_ref     0.930
_refine_ls_restrained_S_all     0.930
_refine_ls_number_reflns     11096
_refine_ls_number_parameters     591
_refine_ls_number_restraints     0
_refine_ls_hydrogen_treatment     mixed
_refine_ls_weighting_scheme     calc
_refine_ls_weighting_details
                      'w=1/[\s^2^(Fo^2^)+(0.0506P)^2^] where P=(Fo^2^+2Fc^2^)/3'
_atom_sites_solution_hydrogens     mixed
_atom_sites_solution_primary     direct
_atom_sites_solution_secondary     difmap
_refine_ls_shift/su_max     0.000
_refine_ls_shift/su_mean     0.000
_refine_diff_density_max     0.242
_refine_diff_density_min     -0.285
_refine_ls_extinction_method     none
_refine_ls_extinction_coef     .
_refine_ls_abs_structure_details     .
loop_
    _atom_type_symbol
    _atom_type_description
    _atom_type_scat_dispersion_real
    _atom_type_scat_dispersion_imag
    _atom_type_scat_source
    'C' 'C' 0.0033 0.0016
                         'International Tables Vol C Tables 4.2.6.8 and 6.1.1.4'
    'H' 'H' 0.0000 0.0000
                         'International Tables Vol C Tables 4.2.6.8 and 6.1.1.4'
    'N' 'N' 0.0061 0.0033
                         'International Tables Vol C Tables 4.2.6.8 and 6.1.1.4'
    'O' 'O' 0.0106 0.0060
                         'International Tables Vol C Tables 4.2.6.8 and 6.1.1.4'
_computing_data_collection
;
APEX2 (Bruker, 2005)
;
_computing_cell_refinement
;
SAINT (Bruker, 2005)
;
_computing_data_reduction
;
SAINT (Bruker, 2005)
;
_computing_structure_solution
;
SHELXT (Sheldrick 2015a)
;
_computing_structure_refinement
;
<i>SHELXL2018/3</i> (Sheldrick, 2015b)
;
_computing_molecular_graphics
;
SHELXTL (Sheldrick 2008)
;
_computing_publication_material
;
SHELXTL (Sheldrick 2008)
;
loop_
    _atom_site_type_symbol
    _atom_site_label
    _atom_site_fract_x
    _atom_site_fract_y
    _atom_site_fract_z
    _atom_site_U_iso_or_equiv
    _atom_site_adp_type
    _atom_site_calc_flag
    _atom_site_occupancy
    _atom_site_disorder_assembly
    _atom_site_disorder_group
    O O1A 0.1243(4) 0.63579(12) 0.58797(10) 0.0203(7) Uani d 1 . .
    O O2A 0.4283(4) 0.59609(12) 0.50663(11) 0.0248(7) Uani d 1 . .
    O O3A -0.0986(4) 0.54505(12) 0.44415(10) 0.0199(7) Uani d 1 . .
    O O4A -0.1398(4) 0.23532(12) 0.23792(11) 0.0256(7) Uani d 1 . .
    N N1A 0.3155(5) 0.55457(15) 0.48668(13) 0.0206(8) Uani d 1 . .
    N N2A 0.1290(5) 0.48652(15) 0.42402(13) 0.0176(8) Uani d 1 . .
    H H2NA 0.241(6) 0.487(2) 0.4155(17) 0.032(14) Uiso d 1 . .
    N N3A 0.0302(4) 0.44522(14) 0.39725(13) 0.0168(8) Uani d 1 . .
    C C1A 0.0846(6) 0.61249(17) 0.63698(16) 0.0198(10) Uani d 1 . .
    C C2A -0.0757(6) 0.59077(18) 0.65070(16) 0.0234(11) Uani d 1 . .
    H H2AA -0.165550 0.589987 0.625330 0.028 Uiso calc 1 . .
    C C3A -0.1039(7) 0.57024(19) 0.70162(17) 0.0311(12) Uani d 1 . .
    H H3AA -0.213469 0.555692 0.711348 0.037 Uiso calc 1 . .
    C C4A 0.0281(7) 0.5710(2) 0.73823(18) 0.0352(13) Uani d 1 . .
    H H4AA 0.009174 0.556932 0.773108 0.042 Uiso calc 1 . .
    C C5A 0.1868(7) 0.59222(19) 0.72408(17) 0.0295(12) Uani d 1 . .
    H H5AA 0.276160 0.592626 0.749602 0.035 Uiso calc 1 . .
    C C6A 0.2192(6) 0.61295(19) 0.67364(16) 0.0226(11) Uani d 1 . .
    C C7A 0.3921(6) 0.6368(2) 0.65789(17) 0.0302(11) Uani d 1 . .
    H H7AA 0.473484 0.631143 0.686986 0.045 Uiso calc 1 . .
    H H7AB 0.381862 0.678614 0.650086 0.045 Uiso calc 1 . .
    H H7AC 0.433331 0.616202 0.626368 0.045 Uiso calc 1 . .
    C C8A -0.0129(5) 0.63901(19) 0.54977(15) 0.0205(10) Uani d 1 . .
    H H8AA -0.111818 0.660116 0.565160 0.025 Uiso calc 1 . .
    H H8AB -0.050807 0.599158 0.540039 0.025 Uiso calc 1 . .
    C C9A 0.0504(5) 0.67058(17) 0.50159(15) 0.0162(9) Uani d 1 . .
    C C10A 0.0117(5) 0.72957(18) 0.49412(17) 0.0209(10) Uani d 1 . .
    H H10A -0.050877 0.750007 0.520526 0.025 Uiso calc 1 . .
    C C11A 0.0631(6) 0.75865(19) 0.44895(16) 0.0230(10) Uani d 1 . .
    H H11A 0.033926 0.798619 0.444264 0.028 Uiso calc 1 . .
    C C12A 0.1562(6) 0.72999(19) 0.41069(16) 0.0235(11) Uani d 1 . .
    H H12A 0.191614 0.750215 0.379728 0.028 Uiso calc 1 . .
    C C13A 0.1986(5) 0.67155(19) 0.41732(16) 0.0200(10) Uani d 1 . .
    H H13A 0.264424 0.651960 0.391140 0.024 Uiso calc 1 . .
    C C14A 0.1445(5) 0.64151(17) 0.46245(15) 0.0150(9) Uani d 1 . .
    C C15A 0.1822(5) 0.57772(18) 0.46630(15) 0.0165(9) Uani d 1 . .
    C C16A 0.5739(6) 0.5653(2) 0.52806(19) 0.0363(13) Uani d 1 . .
    H H16A 0.651842 0.593312 0.544900 0.054 Uiso calc 1 . .
    H H16B 0.634176 0.544977 0.499461 0.054 Uiso calc 1 . .
    H H16C 0.534777 0.536864 0.554370 0.054 Uiso calc 1 . .
    C C17A 0.0559(5) 0.53533(18) 0.44343(15) 0.0170(9) Uani d 1 . .
    C C18A 0.1193(6) 0.40439(17) 0.37641(15) 0.0185(10) Uani d 1 . .
    H H18A 0.238680 0.403264 0.383728 0.022 Uiso calc 1 . .
    C C19A 0.0478(5) 0.35954(17) 0.34207(15) 0.0171(9) Uani d 1 . .
    C C20A -0.1141(6) 0.36428(18) 0.31907(16) 0.0199(10) Uani d 1 . .
    H H20A -0.184670 0.396864 0.327234 0.024 Uiso calc 1 . .
    C C21A -0.1724(5) 0.32207(18) 0.28458(16) 0.0209(10) Uani d 1 . .
    H H21A -0.282790 0.325688 0.269081 0.025 Uiso calc 1 . .
    C C22A -0.0700(6) 0.27419(18) 0.27242(16) 0.0204(10) Uani d 1 . .
    C C23A 0.0922(6) 0.26902(18) 0.29479(16) 0.0225(10) Uani d 1 . .
    H H23A 0.162775 0.236427 0.286587 0.027 Uiso calc 1 . .
    C C24A 0.1494(6) 0.31165(18) 0.32895(16) 0.0216(10) Uani d 1 . .
    H H24A 0.260637 0.308325 0.343902 0.026 Uiso calc 1 . .
    C C25A -0.0391(6) 0.18549(18) 0.22374(17) 0.0271(11) Uani d 1 . .
    H H25A -0.107942 0.158933 0.201989 0.041 Uiso calc 1 . .
    H H25B -0.001838 0.165182 0.255892 0.041 Uiso calc 1 . .
    H H25C 0.061612 0.198218 0.203624 0.041 Uiso calc 1 . .
    O O1B 0.6249(4) 0.60868(13) 0.20834(11) 0.0309(8) Uani d 1 . .
    O O2B 0.9256(4) 0.56148(12) 0.28949(11) 0.0228(7) Uani d 1 . .
    O O3B 0.4078(4) 0.52442(12) 0.36353(11) 0.0230(7) Uani d 1 . .
    O O4B 0.2670(4) 0.25087(14) 0.59683(12) 0.0317(8) Uani d 1 . .
    N N1B 0.8125(4) 0.52425(15) 0.31583(13) 0.0173(8) Uani d 1 . .
    N N2B 0.6328(5) 0.47020(15) 0.39350(13) 0.0162(8) Uani d 1 . .
    H H2NB 0.743(6) 0.466(2) 0.3966(17) 0.037(16) Uiso d 1 . .
    N N3B 0.5289(4) 0.43565(15) 0.42449(13) 0.0167(8) Uani d 1 . .
    C C1B 0.5841(6) 0.58351(19) 0.16043(16) 0.0262(11) Uani d 1 . .
    C C2B 0.4256(7) 0.5602(2) 0.14837(17) 0.0306(12) Uani d 1 . .
    H H2BA 0.336734 0.560183 0.174059 0.037 Uiso calc 1 . .
    C C3B 0.3972(8) 0.5369(2) 0.09889(18) 0.0402(14) Uani d 1 . .
    H H3BA 0.288491 0.520856 0.090306 0.048 Uiso calc 1 . .
    C C4B 0.5270(8) 0.5370(2) 0.06179(19) 0.0421(15) Uani d 1 . .
    H H4BA 0.506915 0.521500 0.027483 0.050 Uiso calc 1 . .
    C C5B 0.6854(8) 0.5596(2) 0.07435(18) 0.0411(15) Uani d 1 . .
    H H5BA 0.773494 0.559106 0.048392 0.049 Uiso calc 1 . .
    C C6B 0.7201(7) 0.5830(2) 0.12396(17) 0.0288(12) Uani d 1 . .
    C C7B 0.8927(7) 0.6065(2) 0.13842(19) 0.0436(14) Uani d 1 . .
    H H7BA 0.972592 0.599935 0.109095 0.065 Uiso calc 1 . .
    H H7BB 0.934755 0.586470 0.170138 0.065 Uiso calc 1 . .
    H H7BC 0.883811 0.648494 0.145493 0.065 Uiso calc 1 . .
    C C8B 0.4962(6) 0.6076(2) 0.24845(15) 0.0219(10) Uani d 1 . .
    H H8BA 0.472415 0.566859 0.259295 0.026 Uiso calc 1 . .
    H H8BB 0.388680 0.625069 0.234935 0.026 Uiso calc 1 . .
    C C9B 0.5618(5) 0.64225(18) 0.29482(16) 0.0189(10) Uani d 1 . .
    C C10B 0.5292(5) 0.70184(19) 0.29708(18) 0.0233(10) Uani d 1 . .
    H H10B 0.467486 0.719908 0.269115 0.028 Uiso calc 1 . .
    C C11B 0.5846(6) 0.73523(19) 0.33896(17) 0.0251(11) Uani d 1 . .
    H H11B 0.561065 0.775948 0.339720 0.030 Uiso calc 1 . .
    C C12B 0.6743(6) 0.7096(2) 0.37989(18) 0.0262(11) Uani d 1 . .
    H H12B 0.712485 0.732556 0.408898 0.031 Uiso calc 1 . .
    C C13B 0.7085(5) 0.65023(18) 0.37850(16) 0.0179(10) Uani d 1 . .
    H H13B 0.769870 0.632444 0.406698 0.022 Uiso calc 1 . .
    C C14B 0.6535(5) 0.61669(17) 0.33608(15) 0.0150(9) Uani d 1 . .
    C C15B 0.6889(5) 0.55231(17) 0.33677(15) 0.0146(9) Uani d 1 . .
    C C16B 1.0620(5) 0.52601(19) 0.26879(17) 0.0265(11) Uani d 1 . .
    H H16D 1.140421 0.550498 0.248146 0.040 Uiso calc 1 . .
    H H16E 1.014032 0.495489 0.245983 0.040 Uiso calc 1 . .
    H H16F 1.124637 0.507882 0.298122 0.040 Uiso calc 1 . .
    C C17B 0.5625(6) 0.51425(18) 0.36573(16) 0.0165(9) Uani d 1 . .
    C C18B 0.6045(6) 0.39529(17) 0.45050(15) 0.0202(10) Uani d 1 . .
    H H18B 0.723951 0.389250 0.445666 0.024 Uiso calc 1 . .
    C C19B 0.5101(5) 0.35823(18) 0.48761(16) 0.0184(10) Uani d 1 . .
    C C20B 0.5908(6) 0.31021(18) 0.51064(17) 0.0260(11) Uani d 1 . .
    H H20B 0.706140 0.301647 0.501444 0.031 Uiso calc 1 . .
    C C21B 0.5073(6) 0.27496(19) 0.54638(17) 0.0280(11) Uani d 1 . .
    H H21B 0.564045 0.242095 0.561214 0.034 Uiso calc 1 . .
    C C22B 0.3384(6) 0.28772(19) 0.56077(17) 0.0242(11) Uani d 1 . .
    C C23B 0.2560(6) 0.33560(19) 0.53859(16) 0.0230(11) Uani d 1 . .
    H H23B 0.141060 0.344389 0.548127 0.028 Uiso calc 1 . .
    C C24B 0.3418(6) 0.37046(18) 0.50253(16) 0.0223(10) Uani d 1 . .
    H H24B 0.285049 0.403319 0.487676 0.027 Uiso calc 1 . .
    C C25B 0.0980(7) 0.2648(2) 0.61572(18) 0.0385(13) Uani d 1 . .
    H H25D 0.062675 0.235745 0.642073 0.058 Uiso calc 1 . .
    H H25E 0.017244 0.264353 0.586010 0.058 Uiso calc 1 . .
    H H25F 0.098807 0.303656 0.631938 0.058 Uiso calc 1 . .
loop_
    _atom_site_aniso_label
    _atom_site_aniso_U_11
    _atom_site_aniso_U_22
    _atom_site_aniso_U_33
    _atom_site_aniso_U_12
    _atom_site_aniso_U_13
    _atom_site_aniso_U_23
    O1A 0.0168(16) 0.0271(17) 0.0170(14) -0.0021(14) 0.0002(13) 0.0029(13)
    O2A 0.0096(16) 0.0289(17) 0.0359(18) 0.0005(14) -0.0110(14) -0.0115(14)
    O3A 0.0121(17) 0.0238(16) 0.0239(16) 0.0015(14) -0.0024(13) -0.0022(13)
    O4A 0.0165(18) 0.0254(17) 0.0350(17) 0.0030(15) -0.0039(14) -0.0112(14)
    N1A 0.015(2) 0.023(2) 0.0234(19) 0.0005(17) 0.0000(17) -0.0075(16)
    N2A 0.009(2) 0.022(2) 0.0224(19) -0.0055(17) -0.0001(17) -0.0055(16)
    N3A 0.012(2) 0.0173(19) 0.0206(18) -0.0009(16) 0.0018(16) -0.0023(16)
    C1A 0.028(3) 0.013(2) 0.018(2) 0.002(2) 0.002(2) -0.0031(18)
    C2A 0.024(3) 0.026(2) 0.020(2) 0.002(2) 0.001(2) -0.0015(19)
    C3A 0.035(3) 0.027(3) 0.031(3) -0.001(2) 0.009(3) 0.004(2)
    C4A 0.055(4) 0.026(3) 0.025(3) 0.007(3) 0.008(3) 0.006(2)
    C5A 0.040(3) 0.024(3) 0.024(2) 0.011(2) -0.003(2) 0.000(2)
    C6A 0.028(3) 0.020(2) 0.020(2) 0.008(2) -0.002(2) -0.0007(19)
    C7A 0.023(3) 0.036(3) 0.031(2) 0.005(2) -0.007(2) 0.000(2)
    C8A 0.014(2) 0.029(3) 0.019(2) 0.002(2) -0.0037(19) -0.004(2)
    C9A 0.011(2) 0.019(2) 0.019(2) -0.0040(19) -0.0030(18) -0.0045(18)
    C10A 0.015(2) 0.021(2) 0.027(2) 0.001(2) -0.004(2) -0.007(2)
    C11A 0.019(3) 0.019(2) 0.031(2) 0.000(2) -0.005(2) 0.000(2)
    C12A 0.023(3) 0.027(3) 0.020(2) -0.008(2) -0.008(2) 0.005(2)
    C13A 0.015(2) 0.028(3) 0.017(2) -0.003(2) 0.0006(19) -0.0027(19)
    C14A 0.009(2) 0.020(2) 0.016(2) -0.0055(18) -0.0037(17) -0.0030(18)
    C15A 0.012(2) 0.021(2) 0.017(2) -0.0018(19) 0.0031(19) -0.0011(18)
    C16A 0.013(3) 0.046(3) 0.050(3) 0.007(2) -0.015(2) -0.016(3)
    C17A 0.016(3) 0.020(2) 0.015(2) -0.003(2) 0.0001(18) 0.0039(18)
    C18A 0.011(2) 0.023(2) 0.022(2) -0.005(2) -0.0076(19) 0.0033(19)
    C19A 0.012(2) 0.018(2) 0.021(2) 0.0007(19) 0.0021(19) 0.0004(18)
    C20A 0.016(2) 0.020(2) 0.023(2) 0.000(2) 0.0005(19) -0.0037(19)
    C21A 0.013(2) 0.024(2) 0.025(2) 0.005(2) -0.005(2) -0.001(2)
    C22A 0.019(3) 0.021(2) 0.022(2) -0.005(2) -0.001(2) -0.0031(19)
    C23A 0.014(2) 0.022(2) 0.031(2) 0.003(2) -0.002(2) -0.002(2)
    C24A 0.014(2) 0.024(2) 0.027(2) -0.001(2) 0.002(2) -0.004(2)
    C25A 0.029(3) 0.023(2) 0.030(3) 0.001(2) 0.002(2) -0.011(2)
    O1B 0.0268(19) 0.045(2) 0.0206(16) -0.0086(17) 0.0018(15) -0.0079(15)
    O2B 0.0186(18) 0.0185(15) 0.0313(17) 0.0018(14) 0.0127(14) 0.0030(14)
    O3B 0.0126(17) 0.0274(17) 0.0289(16) -0.0025(14) 0.0033(14) 0.0072(14)
    O4B 0.029(2) 0.0335(19) 0.0328(18) -0.0047(16) 0.0034(15) 0.0116(16)
    N1B 0.010(2) 0.0217(19) 0.0199(18) -0.0021(17) 0.0042(15) 0.0038(16)
    N2B 0.005(2) 0.022(2) 0.0218(19) -0.0023(17) 0.0002(16) 0.0020(16)
    N3B 0.011(2) 0.0199(19) 0.0192(18) -0.0034(16) -0.0014(16) -0.0002(16)
    C1B 0.035(3) 0.025(2) 0.019(2) -0.001(2) -0.006(2) -0.005(2)
    C2B 0.035(3) 0.031(3) 0.025(2) 0.003(2) -0.006(2) -0.001(2)
    C3B 0.060(4) 0.029(3) 0.032(3) -0.002(3) -0.017(3) 0.002(2)
    C4B 0.076(5) 0.027(3) 0.023(3) 0.000(3) -0.010(3) -0.007(2)
    C5B 0.069(4) 0.031(3) 0.024(3) 0.005(3) 0.011(3) 0.000(2)
    C6B 0.038(3) 0.027(3) 0.022(2) 0.005(2) 0.002(2) -0.001(2)
    C7B 0.042(3) 0.051(3) 0.038(3) 0.004(3) 0.008(3) -0.001(3)
    C8B 0.015(2) 0.031(3) 0.020(2) -0.004(2) 0.0042(19) 0.001(2)
    C9B 0.011(2) 0.025(2) 0.020(2) 0.004(2) 0.0000(19) 0.0018(19)
    C10B 0.009(2) 0.027(2) 0.033(3) 0.001(2) -0.002(2) 0.007(2)
    C11B 0.016(3) 0.017(2) 0.042(3) 0.004(2) 0.004(2) -0.004(2)
    C12B 0.018(3) 0.026(3) 0.034(3) -0.003(2) 0.005(2) -0.010(2)
    C13B 0.009(2) 0.024(2) 0.021(2) 0.0005(19) 0.0016(19) 0.0013(19)
    C14B 0.009(2) 0.017(2) 0.019(2) -0.0006(18) 0.0047(18) 0.0006(18)
    C15B 0.010(2) 0.019(2) 0.015(2) -0.0022(19) -0.0055(18) 0.0005(18)
    C16B 0.017(3) 0.028(2) 0.035(3) 0.008(2) 0.013(2) 0.004(2)
    C17B 0.012(2) 0.020(2) 0.018(2) 0.000(2) -0.0027(18) -0.0045(18)
    C18B 0.016(2) 0.021(2) 0.024(2) -0.003(2) -0.002(2) -0.0008(19)
    C19B 0.013(2) 0.018(2) 0.024(2) -0.0013(19) -0.0003(19) -0.0006(19)
    C20B 0.021(3) 0.027(2) 0.030(3) 0.004(2) -0.001(2) -0.001(2)
    C21B 0.027(3) 0.025(3) 0.032(3) 0.006(2) -0.002(2) 0.007(2)
    C22B 0.025(3) 0.023(3) 0.024(2) -0.007(2) 0.000(2) 0.005(2)
    C23B 0.013(3) 0.031(3) 0.025(2) -0.003(2) 0.001(2) 0.004(2)
    C24B 0.021(3) 0.021(2) 0.026(2) -0.002(2) -0.004(2) 0.004(2)
    C25B 0.035(3) 0.042(3) 0.038(3) -0.001(3) 0.014(3) 0.012(2)
_geom_special_details
;
 All esds (except the esd in the dihedral angle between two l.s. planes)
 are estimated using the full covariance matrix.  The cell esds are taken
 into account individually in the estimation of esds in distances, angles
 and torsion angles; correlations between esds in cell parameters are only
 used when they are defined by crystal symmetry.  An approximate (isotropic)
 treatment of cell esds is used for estimating esds involving l.s. planes.
;
loop_
    _geom_bond_atom_site_label_1
    _geom_bond_atom_site_label_2
    _geom_bond_site_symmetry_2
    _geom_bond_distance
    _geom_bond_publ_flag
    O1A C1A . 1.383(5) ?
    O1A C8A . 1.443(5) ?
    O2A N1A . 1.390(4) ?
    O2A C16A . 1.443(5) ?
    O3A C17A . 1.226(5) ?
    O4A C22A . 1.360(5) ?
    O4A C25A . 1.431(5) ?
    N1A C15A . 1.276(5) ?
    N2A C17A . 1.347(5) ?
    N2A N3A . 1.395(4) ?
    N2A H2NA . 0.90(5) ?
    N3A C18A . 1.279(5) ?
    C1A C2A . 1.391(6) ?
    C1A C6A . 1.401(6) ?
    C2A C3A . 1.387(6) ?
    C2A H2AA . 0.9500 ?
    C3A C4A . 1.384(7) ?
    C3A H3AA . 0.9500 ?
    C4A C5A . 1.377(7) ?
    C4A H4AA . 0.9500 ?
    C5A C6A . 1.383(6) ?
    C5A H5AA . 0.9500 ?
    C6A C7A . 1.509(6) ?
    C7A H7AA . 0.9800 ?
    C7A H7AB . 0.9800 ?
    C7A H7AC . 0.9800 ?
    C8A C9A . 1.499(5) ?
    C8A H8AA . 0.9900 ?
    C8A H8AB . 0.9900 ?
    C9A C10A . 1.396(5) ?
    C9A C14A . 1.400(5) ?
    C10A C11A . 1.381(6) ?
    C10A H10A . 0.9500 ?
    C11A C12A . 1.376(6) ?
    C11A H11A . 0.9500 ?
    C12A C13A . 1.388(6) ?
    C12A H12A . 0.9500 ?
    C13A C14A . 1.397(5) ?
    C13A H13A . 0.9500 ?
    C14A C15A . 1.493(5) ?
    C15A C17A . 1.499(6) ?
    C16A H16A . 0.9800 ?
    C16A H16B . 0.9800 ?
    C16A H16C . 0.9800 ?
    C18A C19A . 1.455(5) ?
    C18A H18A . 0.9500 ?
    C19A C24A . 1.393(6) ?
    C19A C20A . 1.394(6) ?
    C20A C21A . 1.378(5) ?
    C20A H20A . 0.9500 ?
    C21A C22A . 1.391(5) ?
    C21A H21A . 0.9500 ?
    C22A C23A . 1.391(6) ?
    C23A C24A . 1.377(5) ?
    C23A H23A . 0.9500 ?
    C24A H24A . 0.9500 ?
    C25A H25A . 0.9800 ?
    C25A H25B . 0.9800 ?
    C25A H25C . 0.9800 ?
    O1B C1B . 1.378(5) ?
    O1B C8B . 1.427(5) ?
    O2B N1B . 1.395(4) ?
    O2B C16B . 1.438(5) ?
    O3B C17B . 1.231(5) ?
    O4B C22B . 1.361(5) ?
    O4B C25B . 1.439(6) ?
    N1B C15B . 1.274(5) ?
    N2B C17B . 1.345(5) ?
    N2B N3B . 1.377(5) ?
    N2B H2NB . 0.87(5) ?
    N3B C18B . 1.278(5) ?
    C1B C2B . 1.381(7) ?
    C1B C6B . 1.406(6) ?
    C2B C3B . 1.377(6) ?
    C2B H2BA . 0.9500 ?
    C3B C4B . 1.380(7) ?
    C3B H3BA . 0.9500 ?
    C4B C5B . 1.377(7) ?
    C4B H4BA . 0.9500 ?
    C5B C6B . 1.390(6) ?
    C5B H5BA . 0.9500 ?
    C6B C7B . 1.495(7) ?
    C7B H7BA . 0.9800 ?
    C7B H7BB . 0.9800 ?
    C7B H7BC . 0.9800 ?
    C8B C9B . 1.504(5) ?
    C8B H8BA . 0.9900 ?
    C8B H8BB . 0.9900 ?
    C9B C10B . 1.389(6) ?
    C9B C14B . 1.393(5) ?
    C10B C11B . 1.375(6) ?
    C10B H10B . 0.9500 ?
    C11B C12B . 1.380(6) ?
    C11B H11B . 0.9500 ?
    C12B C13B . 1.385(6) ?
    C12B H12B . 0.9500 ?
    C13B C14B . 1.387(5) ?
    C13B H13B . 0.9500 ?
    C14B C15B . 1.499(5) ?
    C15B C17B . 1.506(6) ?
    C16B H16D . 0.9800 ?
    C16B H16E . 0.9800 ?
    C16B H16F . 0.9800 ?
    C18B C19B . 1.463(5) ?
    C18B H18B . 0.9500 ?
    C19B C24B . 1.395(6) ?
    C19B C20B . 1.394(6) ?
    C20B C21B . 1.375(6) ?
    C20B H20B . 0.9500 ?
    C21B C22B . 1.398(6) ?
    C21B H21B . 0.9500 ?
    C22B C23B . 1.389(6) ?
    C23B C24B . 1.384(6) ?
    C23B H23B . 0.9500 ?
    C24B H24B . 0.9500 ?
    C25B H25D . 0.9800 ?
    C25B H25E . 0.9800 ?
    C25B H25F . 0.9800 ?
loop_
    _geom_angle_atom_site_label_1
    _geom_angle_atom_site_label_2
    _geom_angle_atom_site_label_3
    _geom_angle_site_symmetry_1
    _geom_angle_site_symmetry_3
    _geom_angle
    _geom_angle_publ_flag
    C1A O1A C8A . . 116.9(3) ?
    N1A O2A C16A . . 107.5(3) ?
    C22A O4A C25A . . 117.5(3) ?
    C15A N1A O2A . . 112.2(3) ?
    C17A N2A N3A . . 120.3(4) ?
    C17A N2A H2NA . . 120(3) ?
    N3A N2A H2NA . . 115(3) ?
    C18A N3A N2A . . 113.2(3) ?
    O1A C1A C2A . . 124.2(4) ?
    O1A C1A C6A . . 114.9(4) ?
    C2A C1A C6A . . 120.9(4) ?
    C3A C2A C1A . . 119.7(4) ?
    C3A C2A H2AA . . 120.2 ?
    C1A C2A H2AA . . 120.2 ?
    C4A C3A C2A . . 119.8(5) ?
    C4A C3A H3AA . . 120.1 ?
    C2A C3A H3AA . . 120.1 ?
    C5A C4A C3A . . 120.0(4) ?
    C5A C4A H4AA . . 120.0 ?
    C3A C4A H4AA . . 120.0 ?
    C4A C5A C6A . . 121.6(5) ?
    C4A C5A H5AA . . 119.2 ?
    C6A C5A H5AA . . 119.2 ?
    C5A C6A C1A . . 118.0(4) ?
    C5A C6A C7A . . 122.1(4) ?
    C1A C6A C7A . . 119.9(4) ?
    C6A C7A H7AA . . 109.5 ?
    C6A C7A H7AB . . 109.5 ?
    H7AA C7A H7AB . . 109.5 ?
    C6A C7A H7AC . . 109.5 ?
    H7AA C7A H7AC . . 109.5 ?
    H7AB C7A H7AC . . 109.5 ?
    O1A C8A C9A . . 108.9(3) ?
    O1A C8A H8AA . . 109.9 ?
    C9A C8A H8AA . . 109.9 ?
    O1A C8A H8AB . . 109.9 ?
    C9A C8A H8AB . . 109.9 ?
    H8AA C8A H8AB . . 108.3 ?
    C10A C9A C14A . . 118.5(4) ?
    C10A C9A C8A . . 120.3(4) ?
    C14A C9A C8A . . 121.2(3) ?
    C11A C10A C9A . . 121.0(4) ?
    C11A C10A H10A . . 119.5 ?
    C9A C10A H10A . . 119.5 ?
    C12A C11A C10A . . 120.3(4) ?
    C12A C11A H11A . . 119.9 ?
    C10A C11A H11A . . 119.9 ?
    C11A C12A C13A . . 120.0(4) ?
    C11A C12A H12A . . 120.0 ?
    C13A C12A H12A . . 120.0 ?
    C12A C13A C14A . . 120.1(4) ?
    C12A C13A H13A . . 120.0 ?
    C14A C13A H13A . . 120.0 ?
    C13A C14A C9A . . 120.1(4) ?
    C13A C14A C15A . . 118.4(4) ?
    C9A C14A C15A . . 121.5(3) ?
    N1A C15A C14A . . 126.4(4) ?
    N1A C15A C17A . . 115.0(4) ?
    C14A C15A C17A . . 118.6(4) ?
    O2A C16A H16A . . 109.5 ?
    O2A C16A H16B . . 109.5 ?
    H16A C16A H16B . . 109.5 ?
    O2A C16A H16C . . 109.5 ?
    H16A C16A H16C . . 109.5 ?
    H16B C16A H16C . . 109.5 ?
    O3A C17A N2A . . 124.9(4) ?
    O3A C17A C15A . . 121.6(4) ?
    N2A C17A C15A . . 113.5(4) ?
    N3A C18A C19A . . 123.5(4) ?
    N3A C18A H18A . . 118.2 ?
    C19A C18A H18A . . 118.2 ?
    C24A C19A C20A . . 118.5(4) ?
    C24A C19A C18A . . 118.6(4) ?
    C20A C19A C18A . . 122.8(4) ?
    C21A C20A C19A . . 120.5(4) ?
    C21A C20A H20A . . 119.7 ?
    C19A C20A H20A . . 119.7 ?
    C20A C21A C22A . . 120.1(4) ?
    C20A C21A H21A . . 119.9 ?
    C22A C21A H21A . . 119.9 ?
    O4A C22A C21A . . 115.3(4) ?
    O4A C22A C23A . . 124.7(4) ?
    C21A C22A C23A . . 120.0(4) ?
    C24A C23A C22A . . 119.3(4) ?
    C24A C23A H23A . . 120.4 ?
    C22A C23A H23A . . 120.4 ?
    C23A C24A C19A . . 121.5(4) ?
    C23A C24A H24A . . 119.3 ?
    C19A C24A H24A . . 119.3 ?
    O4A C25A H25A . . 109.5 ?
    O4A C25A H25B . . 109.5 ?
    H25A C25A H25B . . 109.5 ?
    O4A C25A H25C . . 109.5 ?
    H25A C25A H25C . . 109.5 ?
    H25B C25A H25C . . 109.5 ?
    C1B O1B C8B . . 117.0(3) ?
    N1B O2B C16B . . 107.3(3) ?
    C22B O4B C25B . . 117.4(4) ?
    C15B N1B O2B . . 111.7(3) ?
    C17B N2B N3B . . 119.1(4) ?
    C17B N2B H2NB . . 122(3) ?
    N3B N2B H2NB . . 118(3) ?
    C18B N3B N2B . . 115.8(3) ?
    O1B C1B C2B . . 124.2(4) ?
    O1B C1B C6B . . 113.9(4) ?
    C2B C1B C6B . . 121.9(4) ?
    C3B C2B C1B . . 119.6(5) ?
    C3B C2B H2BA . . 120.2 ?
    C1B C2B H2BA . . 120.2 ?
    C2B C3B C4B . . 119.9(5) ?
    C2B C3B H3BA . . 120.1 ?
    C4B C3B H3BA . . 120.1 ?
    C5B C4B C3B . . 120.2(5) ?
    C5B C4B H4BA . . 119.9 ?
    C3B C4B H4BA . . 119.9 ?
    C4B C5B C6B . . 121.8(5) ?
    C4B C5B H5BA . . 119.1 ?
    C6B C5B H5BA . . 119.1 ?
    C5B C6B C1B . . 116.6(5) ?
    C5B C6B C7B . . 122.3(5) ?
    C1B C6B C7B . . 121.2(4) ?
    C6B C7B H7BA . . 109.5 ?
    C6B C7B H7BB . . 109.5 ?
    H7BA C7B H7BB . . 109.5 ?
    C6B C7B H7BC . . 109.5 ?
    H7BA C7B H7BC . . 109.5 ?
    H7BB C7B H7BC . . 109.5 ?
    O1B C8B C9B . . 107.8(3) ?
    O1B C8B H8BA . . 110.2 ?
    C9B C8B H8BA . . 110.2 ?
    O1B C8B H8BB . . 110.2 ?
    C9B C8B H8BB . . 110.2 ?
    H8BA C8B H8BB . . 108.5 ?
    C10B C9B C14B . . 118.4(4) ?
    C10B C9B C8B . . 119.2(4) ?
    C14B C9B C8B . . 122.4(4) ?
    C11B C10B C9B . . 121.3(4) ?
    C11B C10B H10B . . 119.3 ?
    C9B C10B H10B . . 119.3 ?
    C10B C11B C12B . . 120.0(4) ?
    C10B C11B H11B . . 120.0 ?
    C12B C11B H11B . . 120.0 ?
    C11B C12B C13B . . 119.7(4) ?
    C11B C12B H12B . . 120.1 ?
    C13B C12B H12B . . 120.1 ?
    C12B C13B C14B . . 120.2(4) ?
    C12B C13B H13B . . 119.9 ?
    C14B C13B H13B . . 119.9 ?
    C13B C14B C9B . . 120.3(4) ?
    C13B C14B C15B . . 118.6(4) ?
    C9B C14B C15B . . 121.1(4) ?
    N1B C15B C14B . . 129.1(4) ?
    N1B C15B C17B . . 114.0(4) ?
    C14B C15B C17B . . 117.0(4) ?
    O2B C16B H16D . . 109.5 ?
    O2B C16B H16E . . 109.5 ?
    H16D C16B H16E . . 109.5 ?
    O2B C16B H16F . . 109.5 ?
    H16D C16B H16F . . 109.5 ?
    H16E C16B H16F . . 109.5 ?
    O3B C17B N2B . . 124.4(4) ?
    O3B C17B C15B . . 120.7(4) ?
    N2B C17B C15B . . 114.8(4) ?
    N3B C18B C19B . . 121.1(4) ?
    N3B C18B H18B . . 119.5 ?
    C19B C18B H18B . . 119.5 ?
    C24B C19B C20B . . 118.1(4) ?
    C24B C19B C18B . . 122.1(4) ?
    C20B C19B C18B . . 119.8(4) ?
    C21B C20B C19B . . 121.5(4) ?
    C21B C20B H20B . . 119.2 ?
    C19B C20B H20B . . 119.2 ?
    C20B C21B C22B . . 119.7(4) ?
    C20B C21B H21B . . 120.2 ?
    C22B C21B H21B . . 120.2 ?
    O4B C22B C23B . . 124.7(4) ?
    O4B C22B C21B . . 115.5(4) ?
    C23B C22B C21B . . 119.8(4) ?
    C24B C23B C22B . . 119.8(4) ?
    C24B C23B H23B . . 120.1 ?
    C22B C23B H23B . . 120.1 ?
    C23B C24B C19B . . 121.2(4) ?
    C23B C24B H24B . . 119.4 ?
    C19B C24B H24B . . 119.4 ?
    O4B C25B H25D . . 109.5 ?
    O4B C25B H25E . . 109.5 ?
    H25D C25B H25E . . 109.5 ?
    O4B C25B H25F . . 109.5 ?
    H25D C25B H25F . . 109.5 ?
    H25E C25B H25F . . 109.5 ?
loop_
    _geom_torsion_atom_site_label_1
    _geom_torsion_atom_site_label_2
    _geom_torsion_atom_site_label_3
    _geom_torsion_atom_site_label_4
    _geom_torsion_site_symmetry_1
    _geom_torsion_site_symmetry_2
    _geom_torsion_site_symmetry_3
    _geom_torsion_site_symmetry_4
    _geom_torsion
    _geom_torsion_publ_flag
    C16A O2A N1A C15A . . . . -179.4(3) ?
    C17A N2A N3A C18A . . . . 173.2(3) ?
    C8A O1A C1A C2A . . . . 2.0(5) ?
    C8A O1A C1A C6A . . . . -176.9(3) ?
    O1A C1A C2A C3A . . . . -177.7(4) ?
    C6A C1A C2A C3A . . . . 1.2(6) ?
    C1A C2A C3A C4A . . . . -0.6(6) ?
    C2A C3A C4A C5A . . . . 0.1(7) ?
    C3A C4A C5A C6A . . . . -0.2(7) ?
    C4A C5A C6A C1A . . . . 0.7(6) ?
    C4A C5A C6A C7A . . . . 179.4(4) ?
    O1A C1A C6A C5A . . . . 177.7(3) ?
    C2A C1A C6A C5A . . . . -1.2(6) ?
    O1A C1A C6A C7A . . . . -1.0(6) ?
    C2A C1A C6A C7A . . . . -179.9(4) ?
    C1A O1A C8A C9A . . . . 174.5(3) ?
    O1A C8A C9A C10A . . . . -99.7(4) ?
    O1A C8A C9A C14A . . . . 82.3(4) ?
    C14A C9A C10A C11A . . . . 0.7(6) ?
    C8A C9A C10A C11A . . . . -177.3(4) ?
    C9A C10A C11A C12A . . . . -1.1(6) ?
    C10A C11A C12A C13A . . . . 0.2(6) ?
    C11A C12A C13A C14A . . . . 1.0(6) ?
    C12A C13A C14A C9A . . . . -1.3(6) ?
    C12A C13A C14A C15A . . . . 175.8(4) ?
    C10A C9A C14A C13A . . . . 0.4(6) ?
    C8A C9A C14A C13A . . . . 178.5(4) ?
    C10A C9A C14A C15A . . . . -176.6(4) ?
    C8A C9A C14A C15A . . . . 1.5(6) ?
    O2A N1A C15A C14A . . . . 0.7(6) ?
    O2A N1A C15A C17A . . . . 179.3(3) ?
    C13A C14A C15A N1A . . . . 90.4(5) ?
    C9A C14A C15A N1A . . . . -92.5(5) ?
    C13A C14A C15A C17A . . . . -88.2(5) ?
    C9A C14A C15A C17A . . . . 88.9(5) ?
    N3A N2A C17A O3A . . . . 7.3(6) ?
    N3A N2A C17A C15A . . . . -174.4(3) ?
    N1A C15A C17A O3A . . . . 147.3(4) ?
    C14A C15A C17A O3A . . . . -33.9(6) ?
    N1A C15A C17A N2A . . . . -31.1(5) ?
    C14A C15A C17A N2A . . . . 147.7(4) ?
    N2A N3A C18A C19A . . . . -173.6(3) ?
    N3A C18A C19A C24A . . . . -169.1(4) ?
    N3A C18A C19A C20A . . . . 15.1(6) ?
    C24A C19A C20A C21A . . . . 0.7(6) ?
    C18A C19A C20A C21A . . . . 176.5(4) ?
    C19A C20A C21A C22A . . . . 0.1(6) ?
    C25A O4A C22A C21A . . . . 179.5(4) ?
    C25A O4A C22A C23A . . . . 0.1(6) ?
    C20A C21A C22A O4A . . . . -179.8(4) ?
    C20A C21A C22A C23A . . . . -0.5(6) ?
    O4A C22A C23A C24A . . . . 179.4(4) ?
    C21A C22A C23A C24A . . . . 0.1(6) ?
    C22A C23A C24A C19A . . . . 0.7(6) ?
    C20A C19A C24A C23A . . . . -1.1(6) ?
    C18A C19A C24A C23A . . . . -177.1(4) ?
    C16B O2B N1B C15B . . . . 178.3(3) ?
    C17B N2B N3B C18B . . . . -178.8(4) ?
    C8B O1B C1B C2B . . . . 3.2(6) ?
    C8B O1B C1B C6B . . . . -176.4(4) ?
    O1B C1B C2B C3B . . . . 178.9(4) ?
    C6B C1B C2B C3B . . . . -1.6(7) ?
    C1B C2B C3B C4B . . . . 0.1(7) ?
    C2B C3B C4B C5B . . . . 0.9(7) ?
    C3B C4B C5B C6B . . . . -0.3(8) ?
    C4B C5B C6B C1B . . . . -1.1(7) ?
    C4B C5B C6B C7B . . . . 178.7(5) ?
    O1B C1B C6B C5B . . . . -178.3(4) ?
    C2B C1B C6B C5B . . . . 2.1(7) ?
    O1B C1B C6B C7B . . . . 1.9(6) ?
    C2B C1B C6B C7B . . . . -177.7(4) ?
    C1B O1B C8B C9B . . . . -174.6(3) ?
    O1B C8B C9B C10B . . . . 89.5(5) ?
    O1B C8B C9B C14B . . . . -91.0(5) ?
    C14B C9B C10B C11B . . . . -0.4(6) ?
    C8B C9B C10B C11B . . . . 179.2(4) ?
    C9B C10B C11B C12B . . . . -0.1(7) ?
    C10B C11B C12B C13B . . . . 0.1(7) ?
    C11B C12B C13B C14B . . . . 0.3(6) ?
    C12B C13B C14B C9B . . . . -0.7(6) ?
    C12B C13B C14B C15B . . . . -178.4(4) ?
    C10B C9B C14B C13B . . . . 0.8(6) ?
    C8B C9B C14B C13B . . . . -178.8(4) ?
    C10B C9B C14B C15B . . . . 178.4(4) ?
    C8B C9B C14B C15B . . . . -1.2(6) ?
    O2B N1B C15B C14B . . . . 0.2(6) ?
    O2B N1B C15B C17B . . . . 179.9(3) ?
    C13B C14B C15B N1B . . . . -95.4(5) ?
    C9B C14B C15B N1B . . . . 87.0(5) ?
    C13B C14B C15B C17B . . . . 84.9(5) ?
    C9B C14B C15B C17B . . . . -92.7(5) ?
    N3B N2B C17B O3B . . . . -4.2(6) ?
    N3B N2B C17B C15B . . . . 175.2(3) ?
    N1B C15B C17B O3B . . . . -141.2(4) ?
    C14B C15B C17B O3B . . . . 38.6(6) ?
    N1B C15B C17B N2B . . . . 39.4(5) ?
    C14B C15B C17B N2B . . . . -140.9(4) ?
    N2B N3B C18B C19B . . . . 175.8(3) ?
    N3B C18B C19B C24B . . . . -10.0(6) ?
    N3B C18B C19B C20B . . . . 172.3(4) ?
    C24B C19B C20B C21B . . . . 1.2(6) ?
    C18B C19B C20B C21B . . . . 178.9(4) ?
    C19B C20B C21B C22B . . . . -1.0(7) ?
    C25B O4B C22B C23B . . . . -4.1(6) ?
    C25B O4B C22B C21B . . . . 175.6(4) ?
    C20B C21B C22B O4B . . . . -179.2(4) ?
    C20B C21B C22B C23B . . . . 0.5(6) ?
    O4B C22B C23B C24B . . . . 179.4(4) ?
    C21B C22B C23B C24B . . . . -0.2(6) ?
    C22B C23B C24B C19B . . . . 0.4(6) ?
    C20B C19B C24B C23B . . . . -0.9(6) ?
    C18B C19B C24B C23B . . . . -178.5(4) ?
loop_
    _geom_hbond_atom_site_label_D
    _geom_hbond_atom_site_label_H
    _geom_hbond_atom_site_label_A
    _geom_hbond_site_symmetry_A
    _geom_hbond_distance_DH
    _geom_hbond_distance_HA
    _geom_hbond_distance_DA
    _geom_hbond_angle_DHA
    _geom_hbond_publ_flag
    N2A H2NA O3B . 0.90(5) 2.04(5) 2.797(5) 141(4) yes
    N2A H2NA N3B . 0.90(5) 2.54(5) 3.331(5) 147(4) yes
    C16A H16B O3A 1_655 0.98 2.51 3.353(6) 144.0 yes
    C18A H18A N3B . 0.95 2.60 3.494(5) 157.7 yes
    N2B H2NB O3A 1_655 0.87(5) 2.50(5) 2.995(5) 117(4) yes
    N2B H2NB N3A 1_655 0.87(5) 2.29(5) 3.155(5) 172(4) yes
_shelx_space_group_comment
;
The symmetry employed for this shelxl refinement is uniquely defined
by the following loop, which should always be used as a source of
symmetry information in preference to the above space-group names.
They are only intended as comments.
;
_shelx_estimated_absorpt_T_min     ?
_shelx_estimated_absorpt_T_max     ?
_shelx_hkl_file
;
   1   0   0    0.15    0.16
   2   0   0  553.47   14.06
   3   0   0    0.03    0.36
   4   0   0  188.39    4.69
   5   0   0    0.23    0.36
   6   0   0   15.17    0.89
   7   0   0    0.31    1.11
   8   0   0    4.86    2.92
  -8   1   0   12.16    3.14
  -7   1   0    0.00    1.74
  -6   1   0   16.12    0.92
  -5   1   0    0.68    0.36
  -4   1   0  123.25    2.57
  -3   1   0    0.53    0.32
  -2   1   0  181.97    3.84
  -1   1   0    0.07    0.12
   0   1   0    0.00    0.01
   1   1   0    0.09    0.17
   2   1   0  164.87    5.44
   3   1   0    0.45    0.42
   4   1   0  122.99    3.50
   5   1   0    0.29    0.59
   6   1   0   15.41    1.11
   7   1   0    1.09    0.84
   8   1   0    9.32    2.34
   9   1   0    1.39    1.94
 -10   2   0    0.00   40.36
  -8   2   0   11.32   22.68
  -7   2   0    0.40    1.94
  -6   2   0   11.52    0.78
  -5   2   0    3.85    0.52
  -4   2   0   21.93    0.86
  -3   2   0    4.50    0.44
  -2   2   0   18.06    0.62
  -1   2   0    5.14    0.32
   0   2   0    0.02    0.07
   1   2   0    4.54    0.26
   2   2   0   16.52    0.77
   3   2   0    4.41    0.53
   4   2   0   20.84    1.13
   5   2   0    4.17    0.67
   6   2   0   10.72    0.99
   7   2   0    1.61    0.94
   8   2   0    8.31    1.95
   9   2   0    0.00    1.52
  10   2   0    1.92   66.21
  -7   3   0    0.47    1.81
  -6   3   0    0.67    1.23
  -5   3   0    3.09    0.44
  -4   3   0   97.99    2.29
  -3   3   0    3.90    0.41
  -2   3   0  127.89    3.29
  -1   3   0   68.85    1.97
   0   3   0    0.06    0.11
   1   3   0   66.82    1.35
   2   3   0  129.76    3.85
   3   3   0    3.33    0.47
   4   3   0   96.47    3.47
   5   3   0    3.40    0.74
   6   3   0    1.45    0.80
   7   3   0    0.18    0.77
   8   3   0    0.05    1.00
   9   3   0    0.02    1.53
  10   3   0    0.00    8.75
 -10   4   0    2.53    4.79
  -8   4   0    0.00   17.83
  -7   4   0    4.66    1.95
  -6   4   0    0.18    1.21
  -5   4   0   10.92    0.68
  -4   4   0    1.82    0.40
  -3   4   0    0.08    0.30
  -2   4   0    8.10    0.51
  -1   4   0    6.88    0.41
   0   4   0   34.39    0.90
   1   4   0    7.86    0.31
   2   4   0   10.37    0.48
   3   4   0    0.59    0.34
   4   4   0    0.92    0.44
   5   4   0    9.14    0.80
   6   4   0    0.89    0.80
   7   4   0    2.16    0.99
   8   4   0    3.10    1.35
   9   4   0    0.00    2.66
  10   4   0    0.00    3.23
  -9   5   0    0.00    3.95
  -8   5   0    0.00    4.20
  -7   5   0   17.14    2.21
  -6   5   0   10.93    1.45
  -5   5   0    1.21    0.51
  -4   5   0    1.30    0.38
  -3   5   0   37.46    1.09
  -2   5   0  119.48    2.72
  -1   5   0   19.52    0.65
   0   5   0    0.19    0.19
   1   5   0   19.90    0.73
   2   5   0  141.04    3.14
   3   5   0   36.39    1.34
   4   5   0    2.00    0.50
   5   5   0    1.10    0.57
   6   5   0   11.38    1.08
   7   5   0   10.31    1.17
   8   5   0    2.16    1.50
  -9   6   0    0.00    3.77
  -8   6   0    0.00    8.47
  -7   6   0    7.35    3.09
  -6   6   0    8.86    1.59
  -5   6   0    2.00    0.66
  -4   6   0    2.91    0.43
  -3   6   0    5.91    0.46
  -2   6   0   21.43    0.75
  -1   6   0    1.41    0.30
   0   6   0  500.07   11.17
   1   6   0    1.10    0.36
   2   6   0   21.81    0.68
   3   6   0    5.25    0.46
   4   6   0    2.86    0.57
   5   6   0    2.20    0.78
   6   6   0    8.56    1.15
   7   6   0    1.52    1.04
   8   6   0    0.92    2.03
  -8   7   0    3.30   25.06
  -7   7   0   10.29    2.78
  -6   7   0   29.51    2.79
  -5   7   0    8.39    0.98
  -4   7   0   37.38    1.27
  -3   7   0   49.29    1.40
  -2   7   0  138.15    2.97
  -1   7   0   34.85    1.04
   0   7   0    0.18    0.23
   1   7   0   37.01    1.44
   2   7   0  144.04    3.02
   3   7   0   46.68    1.30
   4   7   0   36.18    1.30
   5   7   0    9.09    0.78
   6   7   0   29.85    1.61
   7   7   0    7.82    1.03
   8   7   0    6.16    2.37
  -8   8   0   37.64    4.32
  -7   8   0    0.00    4.44
  -6   8   0    4.50    2.31
  -5   8   0    8.22    1.16
  -4   8   0   30.62    1.11
  -3   8   0    3.09    0.49
  -2   8   0    0.21    0.36
  -1   8   0    2.81    0.38
   0   8   0   17.64    0.64
   1   8   0    3.25    0.47
   2   8   0    0.20    0.25
   3   8   0    2.01    0.41
   4   8   0   34.52    1.22
   5   8   0    7.45    0.76
   6   8   0    2.74    0.83
   7   8   0    0.55    0.99
   8   8   0   32.22    3.75
  -8   9   0    2.84    3.50
  -7   9   0    4.82    2.28
  -6   9   0    2.29    1.76
  -5   9   0    7.05    1.16
  -4   9   0   22.25    1.01
  -3   9   0    0.94    0.45
  -2   9   0   11.25    0.77
  -1   9   0   17.15    0.65
   0   9   0    0.31    0.27
   1   9   0   21.01    0.89
   2   9   0   11.49    1.07
   3   9   0    1.34    0.58
   4   9   0   23.50    1.00
   5   9   0    5.25    0.74
   6   9   0    4.55    0.96
   7   9   0    2.56    1.13
   8   9   0    0.56    1.85
  -8  10   0    2.64   25.83
  -7  10   0   25.33    2.32
  -6  10   0    0.77    1.62
  -5  10   0   22.47    1.63
  -4  10   0   10.68    0.84
  -3  10   0   31.05    1.11
  -2  10   0    8.61    0.58
  -1  10   0   35.14    1.17
   0  10   0  156.72    3.20
   1  10   0   34.53    1.43
   2  10   0    9.32    1.06
   3  10   0   36.05    1.38
   4  10   0    9.24    0.77
   5  10   0   24.32    1.66
   6  10   0    1.17    0.86
   7  10   0   22.08    1.79
   8  10   0    1.18    2.19
  -7  11   0    4.32    1.53
  -6  11   0    5.81    1.43
  -5  11   0   17.96    1.69
  -4  11   0   18.14    1.50
  -3  11   0    9.16    0.74
  -2  11   0    8.76    0.60
  -1  11   0    1.97    0.74
   0  11   0    0.04    0.33
   1  11   0    3.29    0.61
   2  11   0   11.53    0.97
   3  11   0   10.90    0.54
   4  11   0   19.10    1.65
   5  11   0   12.84    1.64
   6  11   0    2.14    1.14
   7  11   0    4.42    1.26
   8  11   0    7.27    2.64
  -7  12   0   54.35    3.47
  -6  12   0   14.59    1.66
  -5  12   0   10.57    1.47
  -4  12   0   10.70    1.12
  -3  12   0    1.91    0.81
  -2  12   0   23.98    1.57
  -1  12   0    7.09    0.54
   0  12   0   13.68    0.60
   1  12   0    6.90    0.67
   2  12   0   32.29    1.67
   3  12   0    3.77    0.69
   4  12   0   12.80    1.27
   5  12   0    4.21    0.93
   6  12   0   16.21    1.94
   7  12   0  110.89    5.04
   8  12   0    2.35    2.15
  -8  13   0    0.46    4.09
  -7  13   0    0.38    0.84
  -6  13   0   21.72    2.18
  -5  13   0   44.94    2.42
  -4  13   0   11.73    1.18
  -3  13   0    1.60    0.52
  -2  13   0   18.29    1.23
  -1  13   0   13.93    0.72
   0  13   0    0.00    0.34
   1  13   0   11.63    0.80
   2  13   0   16.86    1.32
   3  13   0    3.37    0.93
   4  13   0   15.07    0.98
   5  13   0   50.04    1.97
   6  13   0   51.93    2.88
   7  13   0    6.14    1.69
   8  13   0    2.13    1.63
  -9  14   0    1.67   31.18
  -8  14   0    0.00    3.48
  -7  14   0    0.32    8.94
  -6  14   0    2.68    0.83
  -5  14   0   53.67    2.71
  -4  14   0    3.52    0.92
  -3  14   0    5.11    0.63
  -2  14   0   10.51    0.68
  -1  14   0    1.14    0.42
   0  14   0    7.95    0.53
   1  14   0    0.45    0.53
   2  14   0   11.17    0.86
   3  14   0    4.90    0.85
   4  14   0    5.05    0.75
   5  14   0   66.49    2.22
   6  14   0   10.11    1.07
   7  14   0   14.51    1.45
   8  14   0    0.00    2.33
  -9  15   0   17.86   17.27
  -8  15   0    1.05   31.08
  -7  15   0    0.00    7.44
  -6  15   0    0.47    0.63
  -5  15   0   24.34    1.55
  -4  15   0    0.00    0.96
  -3  15   0    2.67    0.57
  -2  15   0    0.38    0.46
  -1  15   0    3.29    0.56
   0  15   0    0.71    0.39
   1  15   0    4.61    0.69
   2  15   0    0.44    0.66
   3  15   0    2.23    0.83
   4  15   0    0.00    0.92
   5  15   0   27.23    1.65
   6  15   0    0.72    1.09
   7  15   0    0.10    0.90
   8  15   0    0.60    1.30
   9  15   0    1.60    1.70
  -8  16   0    0.00   31.31
  -7  16   0    7.55    3.08
  -6  16   0    2.84    3.48
  -5  16   0    4.45    1.25
  -4  16   0    0.92    0.59
  -3  16   0    0.74    0.62
  -2  16   0    0.00    0.51
  -1  16   0    1.01    0.52
   0  16   0    0.00    0.44
   1  16   0    0.00    0.53
   2  16   0    0.00    0.67
   3  16   0    0.38    0.73
   4  16   0    1.58    1.12
   5  16   0    6.22    1.22
   6  16   0    2.27    1.36
   7  16   0    9.58    2.70
   8  16   0    4.17    2.28
  -8  17   0    3.85   31.77
  -7  17   0    5.14    8.46
  -6  17   0    0.00    5.62
  -5  17   0    1.39    1.03
  -4  17   0    3.57    0.90
  -3  17   0    4.98    0.78
  -2  17   0    1.88    0.57
  -1  17   0    1.29    0.51
   0  17   0    0.14    0.62
   1  17   0    1.75    0.69
   2  17   0    0.46    0.74
   3  17   0    7.51    1.00
   4  17   0    5.55    1.13
   5  17   0    0.28    1.10
   6  17   0    0.53    1.56
   7  17   0    4.92    3.21
  -7  18   0   19.45   21.14
  -6  18   0    0.00    5.40
  -5  18   0   16.07    2.15
  -4  18   0    0.82    1.05
  -3  18   0    1.54    1.88
  -2  18   0    0.82    0.66
  -1  18   0    1.29    0.57
   0  18   0    3.58    0.70
   1  18   0    1.98    0.70
   2  18   0    0.37    0.77
   3  18   0    2.62    1.01
   4  18   0    2.45    1.30
   5  18   0   19.86    2.08
   6  18   0    0.00    2.58
   7  18   0    2.48    1.92
   8  18   0   22.40   32.36
  -7  19   0    0.00   30.80
  -6  19   0    1.00    7.08
  -5  19   0    7.95    2.57
  -4  19   0    0.00    0.91
  -3  19   0    8.23    1.17
  -2  19   0    5.09    1.04
  -1  19   0    4.01    0.94
   0  19   0    0.85    0.63
   1  19   0    4.59    0.91
   2  19   0    7.15    0.97
   3  19   0    7.75    1.14
   4  19   0    0.00    1.37
   5  19   0    6.07    1.58
   6  19   0    4.92    2.76
   7  19   0    0.00    2.81
   8  19   0    0.54    3.04
  -6  20   0    0.00   16.29
  -5  20   0    5.82    5.15
  -4  20   0    3.12    1.13
  -3  20   0    0.63    0.98
  -2  20   0    0.25    0.66
  -1  20   0    1.33    1.71
   0  20   0    2.00    0.90
   1  20   0    0.80    0.84
   2  20   0    0.90    1.11
   3  20   0    3.57    1.38
   4  20   0    0.57    1.39
   5  20   0   10.85    2.07
   6  20   0    1.61    2.11
   7  20   0   25.07    4.19
  -5  21   0    2.57    5.21
  -4  21   0    2.01    1.16
  -3  21   0    1.21    1.01
  -2  21   0    6.65    0.96
  -1  21   0    0.21    0.83
   0  21   0    0.24    1.55
   1  21   0    1.38    0.85
   2  21   0    9.09    1.49
   3  21   0    0.00    1.39
   4  21   0    0.87    1.27
   5  21   0   18.20    2.23
   6  21   0    0.87    2.71
   7  21   0    0.00    2.41
  -5  22   0    4.16    2.54
  -4  22   0    2.94    1.52
  -3  22   0    0.00    1.21
  -2  22   0    4.03    1.14
  -1  22   0   11.48    1.07
   0  22   0    5.32    1.43
   1  22   0    7.75    1.61
   2  22   0    6.45    1.78
   3  22   0    4.90    1.66
   4  22   0    4.63    1.91
   5  22   0    2.09    1.90
   6  22   0    0.86    3.24
   7  22   0    3.26    3.26
  -6  23   0    5.13    8.00
  -5  23   0    0.00    6.10
  -4  23   0    2.77    1.82
  -3  23   0    0.51    1.22
  -2  23   0    7.72    1.22
  -1  23   0    1.94    0.98
   0  23   0    0.00    0.78
   1  23   0    3.18    1.19
   2  23   0    8.11    1.76
   3  23   0    1.03    1.92
   4  23   0    4.33    2.78
   5  23   0    2.52    1.94
   6  23   0    5.41    3.51
  -6  24   0    1.22    3.82
  -5  24   0    7.24   15.97
  -4  24   0    2.21    2.55
  -3  24   0    4.89    1.66
  -2  24   0   14.82    2.13
  -1  24   0    3.18    0.93
   0  24   0   50.16    2.14
   1  24   0    1.78    0.87
   2  24   0   24.79    1.83
   3  24   0    2.32    1.49
   4  24   0    7.56    2.68
   5  24   0    1.37    2.98
   6  24   0    1.96    3.58
  -5  25   0    0.00    2.29
  -4  25   0    0.00    3.96
  -3  25   0    0.00    1.92
  -2  25   0    4.00    1.54
  -1  25   0    2.13    0.93
   0  25   0    0.00    0.91
   1  25   0    0.19    0.96
   2  25   0    1.77    0.95
   3  25   0    2.39    1.28
   4  25   0    5.85    2.56
   5  25   0    1.70    2.62
  -5  26   0    2.06    2.56
  -4  26   0    0.76    3.91
  -3  26   0    0.00    2.55
  -2  26   0    1.59    1.21
  -1  26   0   10.72    1.37
   0  26   0    5.98    1.08
   1  26   0   12.11    1.26
   2  26   0    1.37    1.09
   3  26   0    1.59    1.13
   4  26   0    0.00    1.89
   5  26   0    2.84    2.14
  -4  27   0    1.30    7.14
  -3  27   0    1.14    2.89
  -2  27   0    0.83    1.62
  -1  27   0    1.37    1.26
   0  27   0    0.26    0.99
   1  27   0    2.43    1.09
   2  27   0    0.45    1.08
   3  27   0    1.00    1.07
   4  27   0    1.82    1.29
  -4  28   0    0.00    3.47
  -3  28   0    0.00    6.89
  -2  28   0    1.95    1.74
  -1  28   0    0.04    1.28
   0  28   0    1.04    1.08
   1  28   0    0.00    1.10
   2  28   0    1.18    1.13
   3  28   0    1.10    1.15
   4  28   0    1.01    1.27
  -3  29   0    0.00    8.07
  -2  29   0    7.76    2.21
  -1  29   0    1.76    1.44
   0  29   0    0.48    1.23
   1  29   0    0.29    1.16
   2  29   0    7.09    1.42
   3  29   0    1.44    1.26
  -1  30   0    3.27    2.03
   0  30   0    5.20    1.58
   1  30   0    0.00    1.39
  -1 -30   1    1.30    1.30
   0 -30   1    2.07    1.49
   1 -30   1    1.72    2.37
  -3 -29   1    0.57    1.20
  -2 -29   1    2.96    1.34
  -1 -29   1    0.59    1.25
   0 -29   1    1.61    1.18
   1 -29   1    0.53    1.59
   2 -29   1    0.00    6.86
  -4 -28   1    0.41    1.11
  -3 -28   1    1.38    1.34
  -2 -28   1    0.04    1.03
  -1 -28   1    1.46    1.13
   0 -28   1    0.50    1.11
   1 -28   1    0.00    1.38
   2 -28   1    2.80    3.74
   3 -28   1    0.00   16.95
   4 -28   1    0.00    3.24
  -4 -27   1    0.66    1.38
  -3 -27   1    0.87    1.23
  -2 -27   1    1.85    1.14
  -1 -27   1    2.12    1.09
   0 -27   1    2.16    1.09
   1 -27   1    2.78    1.35
   2 -27   1    1.02    3.12
   3 -27   1    0.00    6.71
   4 -27   1    0.22    3.56
  -5 -26   1    0.55    3.06
  -4 -26   1    2.45    2.54
  -3 -26   1    5.05    1.27
  -2 -26   1    5.46    1.17
  -1 -26   1    6.93    1.18
   0 -26   1    3.76    1.03
   1 -26   1    5.16    1.10
   2 -26   1    2.08    3.24
   3 -26   1    0.00    5.24
   4 -26   1    4.67    2.30
   5 -26   1    0.00    6.90
  -5 -25   1    6.66    3.32
  -4 -25   1    0.00    3.12
  -3 -25   1    3.33    1.70
  -2 -25   1    4.29    1.16
  -1 -25   1    0.00    0.97
   0 -25   1    1.76    0.95
   1 -25   1    0.00    0.97
   2 -25   1    1.94    3.28
   3 -25   1    0.00   13.76
   4 -25   1    1.50    2.15
   5 -25   1    0.00    6.43
  -6 -24   1    7.89    3.73
  -5 -24   1    5.04    3.18
  -4 -24   1    5.08    2.94
  -3 -24   1    0.00    2.45
  -2 -24   1   10.37    1.63
  -1 -24   1    4.12    1.03
   0 -24   1   12.06    1.16
   1 -24   1    1.17    0.86
   2 -24   1    0.00    3.31
   3 -24   1    0.00    5.49
   4 -24   1    0.00    1.86
   5 -24   1    8.63   16.35
   6 -24   1    0.00    3.20
  -6 -23   1    2.92    2.04
  -5 -23   1    7.49    2.69
  -4 -23   1    2.75    2.76
  -3 -23   1    6.51    2.78
  -2 -23   1    1.34    3.87
  -1 -23   1   13.03    1.64
   0 -23   1    2.59    0.90
   1 -23   1   11.26    1.13
   2 -23   1    2.21    1.26
   3 -23   1    2.25    1.61
   4 -23   1    3.23    2.00
   5 -23   1    5.63    2.93
  -7 -22   1    7.21    2.04
  -6 -22   1    0.35    1.81
  -5 -22   1   10.61    1.90
  -4 -22   1    3.97    2.76
  -3 -22   1    4.97    2.51
  -2 -22   1    0.82    3.81
  -1 -22   1   19.39    3.12
   0 -22   1    6.27    2.66
   1 -22   1   20.12    1.41
   2 -22   1    0.37    1.03
   3 -22   1    0.00    1.84
   4 -22   1    3.63    1.97
   5 -22   1   17.82    9.25
   7 -22   1    9.40    5.77
  -7 -21   1   11.27    2.03
  -6 -21   1    3.90    1.78
  -5 -21   1    3.25    1.79
  -4 -21   1    1.09    1.60
  -3 -21   1    3.67    2.38
  -2 -21   1    5.40    2.26
  -1 -21   1    9.04    2.95
   0 -21   1    3.01    1.41
   1 -21   1   12.72    1.43
   2 -21   1    1.87    0.88
   3 -21   1    3.53    1.11
   4 -21   1    4.00    1.28
   5 -21   1    0.74    2.83
  -7 -20   1    1.47    1.80
  -6 -20   1    4.29    1.66
  -5 -20   1   13.42    2.00
  -4 -20   1    2.14    1.25
  -3 -20   1    1.14    1.29
  -2 -20   1    1.62    1.11
  -1 -20   1    1.09    1.10
   0 -20   1    6.12    1.47
   1 -20   1    5.41    1.53
   2 -20   1    0.00    0.67
   3 -20   1    0.14    0.98
   4 -20   1    2.64    1.27
   5 -20   1    0.00    7.77
  -8 -19   1    2.84    2.18
  -7 -19   1    2.97    1.88
  -6 -19   1    0.27    1.65
  -5 -19   1    5.18    1.58
  -4 -19   1   10.63    1.38
  -3 -19   1    6.87    1.10
  -2 -19   1    1.19    1.09
  -1 -19   1    2.68    1.01
   0 -19   1    0.44    0.84
   1 -19   1    2.67    1.16
   2 -19   1    2.00    0.85
   3 -19   1    7.38    1.84
   4 -19   1    9.22    1.45
   5 -19   1    0.00    7.70
  -8 -18   1    2.93    2.61
  -7 -18   1    1.94    1.78
  -6 -18   1    3.51    1.35
  -5 -18   1    4.85    1.24
  -4 -18   1    2.75    0.95
  -3 -18   1    7.09    1.04
  -2 -18   1    0.18    0.83
  -1 -18   1    0.43    0.94
   0 -18   1    1.51    0.81
   1 -18   1    0.53    0.78
   2 -18   1    0.41    0.75
   3 -18   1    6.91    1.04
   4 -18   1    0.96    0.80
   5 -18   1    4.00    1.88
  -8 -17   1    0.56    2.49
  -7 -17   1    0.76    1.73
  -6 -17   1    5.16    1.37
  -5 -17   1    1.62    1.13
  -4 -17   1   15.87    1.34
  -3 -17   1    0.00    0.82
  -2 -17   1    1.17    0.84
  -1 -17   1    0.71    0.64
   0 -17   1    1.40    0.60
   1 -17   1    1.28    0.50
   2 -17   1    2.33    0.82
   3 -17   1    1.17    0.75
   4 -17   1   10.34    1.50
   5 -17   1    0.00    1.30
   6 -17   1    0.00    8.43
  -8 -16   1   14.63    2.23
  -7 -16   1    9.30    1.99
  -6 -16   1    3.19    1.26
  -5 -16   1    0.00    1.07
  -4 -16   1   29.53    1.60
  -3 -16   1    1.76    0.81
  -2 -16   1    1.36    0.76
  -1 -16   1    1.77    0.60
   0 -16   1    6.61    0.49
   1 -16   1    1.05    0.52
   2 -16   1    2.03    0.56
   3 -16   1    1.37    0.61
   4 -16   1   20.87    1.74
   5 -16   1    0.41    1.05
   6 -16   1    0.00    7.84
   7 -16   1   17.37   22.53
   8 -16   1    0.00   35.41
  -8 -15   1    0.00    8.82
  -7 -15   1    0.45    2.49
  -6 -15   1    9.12    1.70
  -5 -15   1   10.69    1.45
  -4 -15   1    2.82    1.09
  -3 -15   1    6.51    0.93
  -2 -15   1    2.51    0.75
  -1 -15   1    5.06    0.76
   0 -15   1    1.28    0.40
   1 -15   1    5.45    0.64
   2 -15   1    2.04    0.55
   3 -15   1    3.37    0.62
   4 -15   1    6.98    1.32
   5 -15   1    5.65    0.82
   6 -15   1    2.16   16.81
   7 -15   1   12.66   20.43
   8 -15   1    0.71    3.92
   9 -15   1    0.00    2.14
  -8 -14   1    6.16    3.07
  -7 -14   1    8.31    2.33
  -6 -14   1    6.09    2.22
  -5 -14   1    6.73    1.28
  -4 -14   1    1.07    0.88
  -3 -14   1    6.49    1.00
  -2 -14   1    1.87    0.76
  -1 -14   1    1.72    0.57
   0 -14   1    3.91    0.43
   1 -14   1    0.62    0.43
   2 -14   1    1.30    0.60
   3 -14   1    3.39    0.62
   4 -14   1    0.00    0.73
   5 -14   1    4.91    1.08
   6 -14   1    3.22    0.97
   7 -14   1    0.00   21.95
   8 -14   1    1.87    3.87
  -9 -13   1    5.84    2.86
  -8 -13   1   31.16    2.76
  -7 -13   1    6.27    1.71
  -6 -13   1    1.11    1.05
  -5 -13   1   10.28    1.74
  -4 -13   1    9.04    1.20
  -3 -13   1   32.56    1.47
  -2 -13   1   57.36    2.23
  -1 -13   1    6.64    0.69
   0 -13   1    1.15    0.36
   1 -13   1    6.48    0.57
   2 -13   1   53.89    1.82
   3 -13   1   25.72    1.15
   4 -13   1   11.06    2.13
   5 -13   1    4.15    1.13
   6 -13   1    2.02    1.02
   7 -13   1    1.45   29.26
   8 -13   1   23.88   11.63
   9 -13   1   15.41  297.15
  -8 -12   1    2.30    1.52
  -7 -12   1   11.35    1.49
  -6 -12   1    2.44    1.01
  -5 -12   1   38.76    2.40
  -4 -12   1    7.50    1.70
  -3 -12   1   46.53    1.92
  -2 -12   1   90.02    2.93
  -1 -12   1    6.80    1.18
   0 -12   1    0.64    0.36
   1 -12   1    2.41    0.89
   2 -12   1   84.89    2.52
   3 -12   1   43.25    1.71
   4 -12   1    9.95    2.11
   5 -12   1   13.84    1.86
   6 -12   1    3.07    1.12
   7 -12   1    5.28    3.28
   9 -12   1   18.66   93.85
  -8 -11   1    1.86    1.43
  -7 -11   1    1.60    1.21
  -6 -11   1    6.57    1.22
  -5 -11   1   28.71    1.60
  -4 -11   1   43.42    2.42
  -3 -11   1   18.80    0.79
  -2 -11   1    4.20    1.06
  -1 -11   1   55.69    1.57
   0 -11   1    4.62    0.41
   1 -11   1   53.66    1.55
   2 -11   1    1.86    0.64
   3 -11   1   16.88    0.96
   4 -11   1   40.82    2.12
   5 -11   1   12.53    1.68
   6 -11   1    4.61    1.24
   7 -11   1    1.33    1.07
  -8 -10   1    4.36    1.28
  -7 -10   1   15.75    1.33
  -6 -10   1   21.38    1.47
  -5 -10   1    0.46    0.63
  -4 -10   1   20.80    1.20
  -3 -10   1    4.66    0.49
  -2 -10   1    0.43    0.37
  -1 -10   1   38.70    1.45
   0 -10   1   53.98    1.30
   1 -10   1   33.01    2.03
   2 -10   1    0.40    0.39
   3 -10   1    4.74    0.80
   4 -10   1   18.30    1.33
   5 -10   1    0.77    0.90
   6 -10   1   21.09    4.52
   7 -10   1    0.00    4.03
  -8  -9   1    1.99    1.34
  -7  -9   1    3.86    0.95
  -6  -9   1   19.93    1.35
  -5  -9   1    2.64    0.63
  -4  -9   1   11.76    0.78
  -3  -9   1    1.45    0.40
  -2  -9   1   20.71    0.91
  -1  -9   1   54.53    1.90
   0  -9   1   19.64    0.65
   1  -9   1   52.45    1.27
   2  -9   1   23.22    1.06
   3  -9   1    2.01    0.73
   4  -9   1   10.69    0.92
   5  -9   1    0.98    0.94
   6  -9   1   20.46    4.70
   7  -9   1    0.39    8.25
   8  -9   1    0.00    8.16
  -8  -8   1   19.81    3.01
  -7  -8   1    1.30    0.87
  -6  -8   1   34.04    1.77
  -5  -8   1    7.94    0.77
  -4  -8   1    2.96    0.52
  -3  -8   1    3.85    0.45
  -2  -8   1   17.43    0.69
  -1  -8   1    2.31    0.48
   0  -8   1   17.55    0.55
   1  -8   1    3.76    0.37
   2  -8   1   19.38    0.93
   3  -8   1    2.55    0.45
   4  -8   1    2.09    0.45
   5  -8   1    2.34    1.04
   6  -8   1   34.57    3.68
   7  -8   1   12.95   18.39
   8  -8   1   24.55    4.04
  -8  -7   1    3.00    2.03
  -7  -7   1    6.76    1.17
  -6  -7   1    8.16    1.13
  -5  -7   1    0.06    0.59
  -4  -7   1   29.32    1.21
  -3  -7   1   19.61    0.85
  -2  -7   1   14.22    0.59
  -1  -7   1   38.67    1.43
   0  -7   1    0.15    0.16
   1  -7   1   24.42    0.94
   2  -7   1   14.95    0.90
   3  -7   1   14.60    0.67
   4  -7   1   28.14    1.17
   5  -7   1    0.00    0.73
   6  -7   1    2.62    1.17
   7  -7   1   13.78    3.11
  -8  -6   1    5.89    1.61
  -7  -6   1   15.54    1.50
  -6  -6   1    4.77    0.94
  -5  -6   1    7.73    0.82
  -4  -6   1    3.58    0.61
  -3  -6   1   56.62    1.88
  -2  -6   1    7.01    0.41
  -1  -6   1   90.37    2.16
   0  -6   1  278.85    5.59
   1  -6   1   90.21    2.63
   2  -6   1    4.93    0.51
   3  -6   1   37.15    1.14
   4  -6   1    1.86    0.42
   5  -6   1    7.21    0.81
   6  -6   1   10.09    1.63
   7  -6   1   17.84    3.34
   8  -6   1   29.76   31.62
   9  -6   1    3.52    4.15
 -10  -5   1    3.23    1.75
  -9  -5   1    1.17    2.91
  -8  -5   1   14.54    1.69
  -7  -5   1    3.76    1.00
  -6  -5   1    3.58    0.86
  -5  -5   1    0.46    0.60
  -4  -5   1    7.88    0.63
  -3  -5   1   37.27    1.37
  -2  -5   1    4.25    0.35
  -1  -5   1   25.49    0.74
   0  -5   1   11.45    0.35
   1  -5   1   24.91    0.96
   2  -5   1    3.21    0.37
   3  -5   1   25.80    0.95
   4  -5   1    2.52    0.50
   5  -5   1    0.12    0.44
   6  -5   1    6.72    1.48
   7  -5   1    3.93    3.22
   8  -5   1   10.26   11.47
   9  -5   1    5.90    4.25
 -10  -4   1    0.94    3.46
  -9  -4   1    1.84    2.86
  -8  -4   1    7.20    1.50
  -7  -4   1    2.80    0.94
  -6  -4   1    5.96    0.92
  -5  -4   1    7.53    0.72
  -4  -4   1   43.38    1.46
  -3  -4   1   58.74    1.78
  -2  -4   1   10.28    0.61
  -1  -4   1  103.35    2.48
   0  -4   1    8.17    0.26
   1  -4   1  103.85    2.49
   2  -4   1   10.48    0.67
   3  -4   1   54.54    1.52
   4  -4   1   31.04    1.04
   5  -4   1    9.19    0.79
   6  -4   1    8.47    2.00
   7  -4   1    0.00    8.04
   8  -4   1   15.89   13.30
   9  -4   1    0.00    4.31
  10  -4   1    0.00    4.68
  -9  -3   1    0.00    2.60
  -8  -3   1    8.77    1.55
  -7  -3   1    0.78    0.92
  -6  -3   1   11.13    1.25
  -5  -3   1    0.43    0.59
  -4  -3   1    6.35    0.61
  -3  -3   1    0.69    0.33
  -2  -3   1   51.06    1.50
  -1  -3   1  291.76    6.71
   0  -3   1   14.74    0.37
   1  -3   1  268.48    6.14
   2  -3   1   37.50    1.47
   3  -3   1    0.36    0.19
   4  -3   1    8.08    0.59
   5  -3   1    0.44    0.40
   6  -3   1   10.34    0.93
   7  -3   1    2.29    2.05
 -10  -2   1    3.01    4.19
  -9  -2   1    0.00    1.63
  -8  -2   1    3.84    1.68
  -7  -2   1    0.00    2.34
  -6  -2   1    1.04    0.91
  -5  -2   1    0.66    0.60
  -4  -2   1    2.91    0.52
  -3  -2   1   51.10    1.73
  -2  -2   1   38.82    1.46
  -1  -2   1  185.47    6.00
   0  -2   1    0.44    0.11
   1  -2   1  191.24    4.21
   2  -2   1   39.07    2.13
   3  -2   1   42.04    1.45
   4  -2   1    3.89    0.49
   5  -2   1    1.29    0.47
   6  -2   1    1.30    0.59
   7  -2   1    0.64    1.86
  -9  -1   1    8.62    2.98
  -8  -1   1   22.81    3.54
  -7  -1   1    0.03    1.72
  -6  -1   1    2.13    0.70
  -5  -1   1    1.45    0.61
  -4  -1   1    5.54    0.58
  -3  -1   1   12.21    0.66
  -2  -1   1   62.97    1.98
  -1  -1   1   72.14    2.39
   0  -1   1    0.02    0.01
   1  -1   1   62.77    1.64
   2  -1   1   65.91    2.70
   3  -1   1   13.20    0.70
   4  -1   1    5.29    0.54
   5  -1   1    1.69    0.42
   6  -1   1    1.29    0.51
   7  -1   1    0.40    1.90
   8  -1   1   13.98    3.10
  -8   0   1   13.74    3.27
  -7   0   1    0.03    1.48
  -6   0   1    0.97    0.49
  -5   0   1    4.42    0.51
  -4   0   1   37.29    1.04
  -3   0   1    8.62    0.48
  -2   0   1  441.44    9.38
  -1   0   1   22.05    0.70
   0   0   1    0.00    0.01
   1   0   1   22.11    1.22
   2   0   1  424.46    9.48
   3   0   1    8.13    0.58
   4   0   1   35.04    1.29
   5   0   1    2.60    0.58
   6   0   1    1.29    0.51
   7   0   1    2.75    1.35
   8   0   1    8.44    2.84
   9   0   1    0.30    3.41
  -8   1   1   19.23    3.46
  -7   1   1    2.29    1.50
  -6   1   1    1.88    0.57
  -5   1   1    2.23    0.44
  -4   1   1    5.82    0.46
  -3   1   1   12.92    0.52
  -2   1   1   64.84    1.44
  -1   1   1   77.16    1.68
   0   1   1    0.03    0.02
   1   1   1   71.58    2.14
   2   1   1   67.02    1.75
   3   1   1   12.81    0.69
   4   1   1    5.73    0.71
   5   1   1    1.70    0.69
   6   1   1    1.71    0.64
   7   1   1    1.21    1.17
   8   1   1   26.34    2.97
   9   1   1    0.72    2.71
 -10   2   1    3.24   10.78
  -8   2   1    4.18    5.98
  -7   2   1    0.48    1.37
  -6   2   1    2.13    0.51
  -5   2   1    0.46    0.36
  -4   2   1    4.03    0.42
  -3   2   1   49.93    1.18
  -2   2   1   42.01    1.08
  -1   2   1  195.41    5.62
   0   2   1    0.24    0.09
   1   2   1  190.75    4.13
   2   2   1   40.84    1.18
   3   2   1   58.08    1.68
   4   2   1    3.36    0.63
   5   2   1    0.09    0.65
   6   2   1    1.53    0.71
   7   2   1    2.23    0.84
   8   2   1    4.05    1.74
   9   2   1    0.89    1.52
 -10   3   1    1.70   38.29
  -9   3   1    9.63   24.34
  -8   3   1   12.33    8.46
  -7   3   1    0.00    6.67
  -6   3   1    9.01    1.27
  -5   3   1    0.72    0.36
  -4   3   1    8.92    0.56
  -3   3   1    0.86    0.29
  -2   3   1   51.83    1.49
  -1   3   1  285.86    6.45
   0   3   1   16.49    0.43
   1   3   1  281.37    5.55
   2   3   1   52.03    1.32
   3   3   1    1.10    0.37
   4   3   1    8.37    0.80
   5   3   1    0.51    0.67
   6   3   1    9.68    0.96
   7   3   1    1.16    0.76
   8   3   1    9.39    2.52
   9   3   1    1.05    1.59
  10   3   1    0.72  233.08
  -9   4   1    0.00   32.27
  -8   4   1    7.51    4.46
  -7   4   1    1.41    1.57
  -6   4   1    2.99    1.16
  -5   4   1    8.31    0.57
  -4   4   1   45.80    1.12
  -3   4   1   57.97    1.45
  -2   4   1    9.66    0.60
  -1   4   1  107.53    2.55
   0   4   1    9.33    0.33
   1   4   1  104.92    2.45
   2   4   1   11.10    0.42
   3   4   1   59.76    1.58
   4   4   1   43.20    1.81
   5   4   1    7.21    0.83
   6   4   1    5.28    0.83
   7   4   1    2.14    0.86
   8   4   1    5.48    1.89
   9   4   1    3.00    5.15
  10   4   1    0.00   32.68
  -9   5   1    7.92    4.05
  -8   5   1   13.84    3.52
  -7   5   1    3.85    1.57
  -6   5   1    5.88    1.27
  -5   5   1    0.25    0.56
  -4   5   1    8.03    0.50
  -3   5   1   37.56    1.07
  -2   5   1    4.00    0.62
  -1   5   1   25.78    0.79
   0   5   1   12.00    0.44
   1   5   1   26.65    0.80
   2   5   1    4.08    0.37
   3   5   1   39.90    1.20
   4   5   1    8.39    0.91
   5   5   1    0.50    0.58
   6   5   1    3.44    0.87
   7   5   1    3.55    1.47
  -9   6   1    0.00    3.56
  -8   6   1   10.39    3.85
  -7   6   1    9.25    1.82
  -6   6   1    6.61    1.24
  -5   6   1    3.64    0.93
  -4   6   1    3.83    0.38
  -3   6   1   58.50    1.46
  -2   6   1    7.75    0.53
  -1   6   1   88.82    2.20
   0   6   1  282.88    5.96
   1   6   1   80.08    2.16
   2   6   1    6.48    0.38
   3   6   1   61.51    1.61
   4   6   1    3.28    0.50
   5   6   1    6.39    0.78
   6   6   1    6.35    1.06
   7   6   1   15.60    2.47
  -9   7   1    0.00   26.71
  -8   7   1    7.94    6.61
  -7   7   1    3.18    1.69
  -6   7   1   10.28    1.65
  -5   7   1    0.90    0.86
  -4   7   1   27.55    0.97
  -3   7   1   18.89    0.77
  -2   7   1   15.17    0.84
  -1   7   1   37.12    1.09
   0   7   1    0.22    0.25
   1   7   1   37.47    1.19
   2   7   1   14.95    0.63
   3   7   1   19.91    0.84
   4   7   1   30.93    1.18
   5   7   1    0.39    0.56
   6   7   1    9.47    1.01
   7   7   1    4.99    1.87
 -10   8   1    8.83    6.42
  -9   8   1    2.02   25.80
  -8   8   1   25.02    3.88
  -7   8   1    1.34    1.67
  -6   8   1   32.04    2.20
  -5   8   1    5.41    0.97
  -4   8   1    4.86    0.70
  -3   8   1    3.93    0.47
  -2   8   1   18.55    0.74
  -1   8   1    3.37    0.36
   0   8   1   17.67    0.65
   1   8   1    3.46    0.48
   2   8   1   20.11    0.74
   3   8   1    3.76    0.47
   4   8   1    4.42    0.57
   5   8   1    7.35    0.76
   6   8   1   35.39    2.01
   7   8   1    1.86    1.74
  -8   9   1    2.77    1.92
  -7   9   1    6.58    1.76
  -6   9   1   19.31    1.75
  -5   9   1    3.12    0.94
  -4   9   1   11.99    0.71
  -3   9   1    0.84    0.43
  -2   9   1   21.93    0.90
  -1   9   1   54.34    1.36
   0   9   1   21.02    0.69
   1   9   1   51.40    1.53
   2   9   1   25.43    0.85
   3   9   1    1.13    0.36
   4   9   1   13.10    0.80
   5   9   1    2.89    0.93
   6   9   1   19.27    1.56
   7   9   1    5.70    1.18
  -8  10   1    3.81    6.86
  -7  10   1   14.18    2.08
  -6  10   1   18.02    1.82
  -5  10   1    2.83    1.03
  -4  10   1   17.57    1.22
  -3  10   1    6.00    0.73
  -2  10   1    0.72    0.45
  -1  10   1   33.22    1.07
   0  10   1   54.01    1.36
   1  10   1   33.48    1.25
   2  10   1    1.15    0.43
   3  10   1    6.05    0.37
   4  10   1   22.46    1.04
   5  10   1    1.19    0.76
   6  10   1   22.55    1.71
   7  10   1   13.75    1.83
  -7  11   1    0.00    1.59
  -6  11   1    7.26    1.49
  -5  11   1   23.89    1.62
  -4  11   1   37.26    1.79
  -3  11   1   16.71    0.83
  -2  11   1    2.46    0.50
  -1  11   1   51.46    1.55
   0  11   1    5.27    0.41
   1  11   1   52.65    1.56
   2  11   1    2.84    0.49
   3  11   1   21.37    0.66
   4  11   1   46.40    2.37
   5  11   1   35.85    1.91
   6  11   1    6.54    1.23
   7  11   1    1.41    1.42
  -7  12   1   16.77    2.79
  -6  12   1    2.57    1.49
  -5  12   1   28.76    1.74
  -4  12   1    7.68    1.04
  -3  12   1   38.71    1.37
  -2  12   1   79.92    2.40
  -1  12   1    1.88    0.47
   0  12   1    1.51    0.40
   1  12   1    2.96    0.47
   2  12   1   83.69    2.66
   3  12   1   44.31    1.68
   4  12   1    7.66    0.80
   5  12   1   35.61    1.60
   6  12   1    1.98    1.15
   7  12   1   14.33    1.27
   8  12   1    3.58    2.62
  -9  13   1    3.38   84.59
  -8  13   1   22.87    5.23
  -7  13   1   12.69    7.61
  -6  13   1    7.70    1.58
  -5  13   1    9.66    1.48
  -4  13   1   10.59    1.11
  -3  13   1   27.32    1.03
  -2  13   1   49.31    1.69
  -1  13   1    6.00    0.59
   0  13   1    0.94    0.37
   1  13   1    6.74    0.63
   2  13   1   55.58    1.96
   3  13   1   31.99    1.45
   4  13   1   11.12    0.86
   5  13   1    9.66    0.95
   6  13   1    0.84    0.67
   7  13   1    5.11    1.04
   8  13   1   28.04    4.08
  -9  14   1    6.17   26.63
  -8  14   1    0.00    3.31
  -7  14   1    9.76    5.47
  -6  14   1    2.34    1.47
  -5  14   1   10.03    1.60
  -4  14   1    0.00    0.85
  -3  14   1    3.53    0.56
  -2  14   1    2.39    0.53
  -1  14   1    0.79    0.43
   0  14   1    3.11    0.46
   1  14   1    0.67    0.52
   2  14   1    3.73    0.72
   3  14   1    4.53    0.75
   4  14   1    0.66    0.71
   5  14   1    7.53    0.93
   6  14   1    3.64    0.81
   7  14   1    7.71    1.34
   8  14   1    0.71    1.13
   9  14   1    1.61    2.48
  -9  15   1    4.73    5.50
  -8  15   1    4.64    3.25
  -7  15   1    0.64    5.10
  -6  15   1   12.96    3.77
  -5  15   1    7.41    1.65
  -4  15   1    1.22    1.14
  -3  15   1    4.97    0.63
  -2  15   1    2.63    0.51
  -1  15   1    6.33    0.63
   0  15   1    1.49    0.43
   1  15   1    6.37    0.74
   2  15   1    1.74    0.66
   3  15   1    5.92    0.89
   4  15   1    1.56    0.91
   5  15   1    9.20    1.33
   6  15   1    9.93    1.06
   7  15   1    1.70    0.92
   8  15   1    0.93    1.01
   9  15   1    2.71    1.40
  -8  16   1   20.45    9.21
  -7  16   1    7.19    5.52
  -6  16   1    5.06    2.10
  -5  16   1    1.31    1.87
  -4  16   1   25.30    1.48
  -3  16   1    0.78    0.61
  -2  16   1    2.37    0.57
  -1  16   1    1.72    0.52
   0  16   1    7.70    0.57
   1  16   1    1.33    0.65
   2  16   1    0.36    0.67
   3  16   1    1.20    0.71
   4  16   1   27.14    1.58
   5  16   1    0.00    1.41
   6  16   1    3.05    1.50
   7  16   1   10.21    1.59
   8  16   1    7.91    2.17
  -8  17   1    2.41   32.01
  -7  17   1    8.06    6.06
  -6  17   1    9.02    2.25
  -5  17   1    0.79    1.07
  -4  17   1   12.32    1.21
  -3  17   1    1.39    0.96
  -2  17   1    2.37    0.61
  -1  17   1    1.94    0.54
   0  17   1    1.33    0.59
   1  17   1    0.40    0.64
   2  17   1    2.68    0.81
   3  17   1    0.00    0.86
   4  17   1   11.98    1.53
   5  17   1    0.00    1.38
   6  17   1    4.15    1.66
   7  17   1    4.09    3.25
   8  17   1    3.20    3.52
  -8  18   1    0.00   34.14
  -7  18   1    0.00   17.88
  -6  18   1    7.54    4.90
  -5  18   1    4.46    1.17
  -4  18   1    1.97    0.97
  -3  18   1    7.66    1.28
  -2  18   1    0.65    0.61
  -1  18   1    0.45    0.57
   0  18   1    0.00    0.57
   1  18   1    0.13    0.74
   2  18   1    0.51    0.81
   3  18   1    8.69    1.49
   4  18   1    2.80    1.43
   5  18   1    0.00    1.66
   6  18   1    3.95    2.82
   7  18   1    3.35    3.30
   8  18   1    0.00    8.51
  -8  19   1    0.00   17.20
  -7  19   1    1.58   18.17
  -6  19   1    0.00    4.93
  -5  19   1   10.00    2.03
  -4  19   1    6.76    1.12
  -3  19   1    4.93    1.12
  -2  19   1    1.73    0.63
  -1  19   1    2.48    0.72
   0  19   1    0.35    0.58
   1  19   1    0.98    0.77
   2  19   1    2.20    0.94
   3  19   1    4.38    1.46
   4  19   1   11.16    1.76
   5  19   1    5.33    2.63
   6  19   1    0.00    2.63
   7  19   1    0.41    3.00
   8  19   1    8.12    3.06
  -6  20   1    0.00    5.90
  -5  20   1   10.07    2.06
  -4  20   1    1.57    0.96
  -3  20   1    2.19    0.92
  -2  20   1    0.54    0.57
  -1  20   1    3.90    0.85
   0  20   1    3.78    0.79
   1  20   1    2.66    0.76
   2  20   1    0.86    0.95
   3  20   1    1.15    1.38
   4  20   1    3.96    1.49
   5  20   1    9.65    3.01
   6  20   1    0.78    2.78
  -6  21   1    2.12    8.80
  -5  21   1    3.62    1.41
  -4  21   1    0.00    0.95
  -3  21   1    4.28    1.15
  -2  21   1    4.37    0.78
  -1  21   1    7.34    1.27
   0  21   1    2.45    1.01
   1  21   1   11.95    1.12
   2  21   1    5.21    1.10
   3  21   1    4.46    1.48
   4  21   1    1.65    1.60
   5  21   1    1.33    1.88
   6  21   1    0.73    3.27
  -6  22   1    0.00    9.21
  -5  22   1    5.67    2.36
  -4  22   1    2.31    1.20
  -3  22   1    2.52    1.12
  -2  22   1    0.42    0.94
  -1  22   1   14.13    1.10
   0  22   1    2.84    1.28
   1  22   1   12.55    1.19
   2  22   1    1.71    1.08
   3  22   1    4.25    1.22
   4  22   1    3.11    1.86
   5  22   1    9.17    2.18
   6  22   1    3.20    3.41
  -6  23   1    0.00    9.66
  -5  23   1    2.65    2.19
  -4  23   1    0.00    1.13
  -3  23   1    1.20    1.13
  -2  23   1    4.87    1.15
  -1  23   1    7.59    1.00
   0  23   1    0.41    0.65
   1  23   1    9.72    1.18
   2  23   1    3.82    0.92
   3  23   1    2.67    1.03
   4  23   1    0.00    1.83
   5  23   1    0.04    1.97
   6  23   1    2.24    3.19
  -6  24   1   28.80   27.35
  -5  24   1    2.92    4.00
  -4  24   1    5.09    1.31
  -3  24   1    1.30    1.51
  -2  24   1   10.77    1.39
  -1  24   1    1.68    0.87
   0  24   1   10.98    1.08
   1  24   1    0.90    0.79
   2  24   1    6.80    1.21
   3  24   1    0.82    1.35
   4  24   1    2.25    1.65
   5  24   1    0.00    1.95
   6  24   1    4.99    3.36
  -5  25   1    0.37    2.84
  -4  25   1    3.72    3.74
  -3  25   1    1.11    3.53
  -2  25   1    6.33    1.39
  -1  25   1    2.35    0.92
   0  25   1    0.96    0.98
   1  25   1    1.42    0.88
   2  25   1    3.28    0.93
   3  25   1    4.00    1.29
   4  25   1    2.14    1.60
   5  25   1    2.58    2.69
  -5  26   1    0.04    3.00
  -4  26   1    0.08    3.81
  -3  26   1    4.13    2.13
  -2  26   1    5.40    1.37
  -1  26   1    4.98    1.20
   0  26   1    1.44    0.99
   1  26   1    5.93    1.12
   2  26   1    2.33    0.97
   3  26   1    5.27    1.17
   4  26   1    1.19    1.17
   5  26   1    1.84    1.97
  -4  27   1    0.00    2.26
  -3  27   1    1.65    1.85
  -2  27   1    2.28    1.31
  -1  27   1    0.58    1.18
   0  27   1    1.81    1.09
   1  27   1    1.60    1.08
   2  27   1    1.10    1.00
   3  27   1    0.12    0.99
   4  27   1    0.20    1.17
  -4  28   1    1.74    4.22
  -3  28   1    1.50    4.19
  -2  28   1    1.79    1.55
  -1  28   1    1.51    1.27
   0  28   1    1.39    1.13
   1  28   1    3.34    1.17
   2  28   1    2.24    1.16
   3  28   1    2.73    1.28
   4  28   1    1.98    1.47
  -3  29   1    1.19    2.70
  -2  29   1    1.35    1.89
  -1  29   1    1.18    1.36
   0  29   1    0.89    1.37
   1  29   1    2.07    1.29
   2  29   1    2.50    1.33
   3  29   1    1.19    1.29
  -1  30   1    0.65    1.45
   0  30   1    3.42    1.52
   1  30   1    2.39    1.37
  -1 -30   2    9.80    1.91
   0 -30   2    0.00    1.35
   1 -30   2    0.28    2.41
  -3 -29   2    2.38    1.35
  -2 -29   2    0.28    1.34
  -1 -29   2    1.80    1.56
   0 -29   2    2.79    1.29
   1 -29   2    0.09    3.46
   2 -29   2    8.15    8.06
  -4 -28   2    0.72    1.02
  -3 -28   2    2.48    1.32
  -2 -28   2    0.50    1.27
  -1 -28   2    3.86    1.26
   0 -28   2    1.76    1.18
   1 -28   2    0.00    3.13
   2 -28   2    0.00    6.31
   4 -28   2    0.44    2.96
  -4 -27   2    0.00    1.78
  -3 -27   2    0.47    1.26
  -2 -27   2    2.07    1.22
  -1 -27   2    0.45    1.04
   0 -27   2    4.35    1.09
   1 -27   2    1.74    3.01
   2 -27   2    0.00    5.84
   4 -27   2    0.00  107.43
  -5 -26   2    6.95    3.64
  -4 -26   2    6.44    8.21
  -3 -26   2    0.46    1.23
  -2 -26   2    2.03    1.15
  -1 -26   2    2.98    1.05
   0 -26   2    2.21    0.99
   1 -26   2    2.94    1.25
   2 -26   2    0.19    2.85
   3 -26   2    0.53    8.23
   4 -26   2    2.71   26.07
   5 -26   2    2.52    2.17
  -5 -25   2    1.24    2.63
  -4 -25   2    0.00    7.27
  -3 -25   2    7.81    4.28
  -2 -25   2    0.90    1.06
  -1 -25   2    4.68    1.17
   0 -25   2    9.57    1.17
   1 -25   2    3.77    1.14
   2 -25   2    0.00    5.61
   3 -25   2    3.26    4.70
   4 -25   2    3.77   15.88
   5 -25   2    3.05    2.48
  -6 -24   2    3.65    3.22
  -5 -24   2    4.51    2.85
  -4 -24   2    5.10    3.04
  -3 -24   2    0.40   12.12
  -2 -24   2    2.10    1.50
  -1 -24   2    6.74    1.11
   0 -24   2    9.23    1.19
   1 -24   2    4.36    1.06
   2 -24   2   29.23    8.14
   3 -24   2    0.00    8.25
   4 -24   2   21.73   16.18
   5 -24   2    5.06    2.24
  -6 -23   2    7.42    3.11
  -5 -23   2    0.00    2.35
  -4 -23   2    0.52    2.69
  -3 -23   2    6.76    2.70
  -2 -23   2    9.67    4.71
  -1 -23   2   17.26    2.79
   0 -23   2    7.73    1.36
   1 -23   2   16.05    1.24
   2 -23   2    4.69    1.56
   3 -23   2    1.98    1.57
   4 -23   2    6.64    6.89
  -7 -22   2    6.40    1.90
  -6 -22   2    6.26    1.88
  -5 -22   2    0.59    1.61
  -4 -22   2    6.74    2.89
  -3 -22   2    8.95    2.61
  -1 -22   2    5.54    1.78
   0 -22   2    6.48    1.32
   1 -22   2    7.18    1.02
   2 -22   2    7.29    1.33
   3 -22   2    7.49    1.32
   4 -22   2    0.00    5.92
   6 -22   2   14.56   30.12
  -7 -21   2    2.04    1.71
  -6 -21   2    0.39    1.41
  -5 -21   2    5.03    1.33
  -4 -21   2    0.05    1.46
  -3 -21   2    4.99    2.26
  -2 -21   2    2.86    2.05
   0 -21   2    0.87    1.26
   1 -21   2    9.26    1.28
   2 -21   2    0.02    0.86
   3 -21   2    5.67    1.35
   4 -21   2    1.50    2.35
   5 -21   2    5.99    6.26
  -7 -20   2    1.47    1.67
  -6 -20   2    3.71    1.35
  -5 -20   2    2.30    1.30
  -4 -20   2    8.85    1.26
  -3 -20   2    2.79    1.25
  -2 -20   2    1.75    1.22
  -1 -20   2   10.01    1.43
   0 -20   2    5.85    1.52
   1 -20   2   11.08    1.91
   2 -20   2    1.38    0.71
   3 -20   2    0.35    1.14
   4 -20   2    3.62    1.67
  -8 -19   2    3.31    2.04
  -7 -19   2    0.91    1.24
  -6 -19   2    1.47    1.30
  -5 -19   2    8.02    1.26
  -4 -19   2    9.01    1.27
  -3 -19   2    2.03    0.98
  -2 -19   2    3.87    1.03
  -1 -19   2    2.96    1.00
   0 -19   2    0.80    0.83
   1 -19   2    1.93    1.12
   2 -19   2    2.69    0.92
   3 -19   2    2.77    1.29
   4 -19   2    5.96    1.33
   5 -19   2    5.63   10.96
  -8 -18   2    0.20    2.53
  -7 -18   2    2.09    1.40
  -6 -18   2    3.11    1.30
  -5 -18   2    2.32    1.12
  -4 -18   2    0.69    0.92
  -3 -18   2    5.12    0.97
  -2 -18   2    1.31    1.08
  -1 -18   2    2.01    0.94
   0 -18   2    0.12    0.78
   1 -18   2    1.39    0.75
   2 -18   2    0.64    0.82
   3 -18   2    1.52    0.64
   4 -18   2    2.24    1.07
   5 -18   2   27.59    8.01
  -8 -17   2    4.91    2.61
  -7 -17   2    0.95    1.38
  -6 -17   2    5.22    1.37
  -5 -17   2    7.45    1.20
  -4 -17   2    4.26    1.04
  -3 -17   2    2.44    0.87
  -2 -17   2   14.41    1.16
  -1 -17   2    3.05    0.74
   0 -17   2    0.00    0.63
   1 -17   2    3.00    0.55
   2 -17   2   13.61    1.31
   3 -17   2    2.81    0.89
   4 -17   2    3.71    0.77
   5 -17   2    7.07    1.24
   7 -17   2    0.00   32.17
  -8 -16   2    0.15    1.46
  -7 -16   2    2.00    2.12
  -6 -16   2    0.08    1.08
  -5 -16   2    8.24    1.16
  -4 -16   2    4.70    1.04
  -3 -16   2    5.63    0.91
  -2 -16   2    8.19    0.84
  -1 -16   2    0.68    0.53
   0 -16   2    4.46    0.67
   1 -16   2    1.10    0.50
   2 -16   2    8.63    0.69
   3 -16   2    6.56    0.88
   4 -16   2    3.27    1.16
   5 -16   2    8.20    1.21
   6 -16   2    0.00   14.94
   7 -16   2    5.29    3.20
   8 -16   2    7.15    3.64
  -7 -15   2   20.11   11.82
  -6 -15   2    3.40    1.59
  -5 -15   2   24.88    1.67
  -4 -15   2   29.79    1.59
  -3 -15   2    5.29    0.92
  -2 -15   2   11.28    0.88
  -1 -15   2   16.51    0.94
   0 -15   2    0.00    0.40
   1 -15   2   19.01    0.87
   2 -15   2   13.20    0.77
   3 -15   2    5.10    0.75
   4 -15   2   14.61    1.47
   5 -15   2    8.37    0.94
   6 -15   2    1.37    1.32
   7 -15   2    8.29   28.23
   8 -15   2    0.00    3.86
   9 -15   2    1.31    4.67
  -8 -14   2    6.10    2.49
  -7 -14   2    4.27    2.28
  -6 -14   2   61.21    4.05
  -5 -14   2    7.25    1.55
  -4 -14   2    4.65    1.07
  -3 -14   2   24.94    1.34
  -2 -14   2   16.70    1.09
  -1 -14   2    3.51    0.33
   0 -14   2    0.27    0.46
   1 -14   2    3.67    0.50
   2 -14   2   15.74    0.84
   3 -14   2   19.86    1.08
   4 -14   2    2.01    1.12
   5 -14   2    2.62    0.89
   6 -14   2   10.75    1.38
   7 -14   2   98.05   34.58
   8 -14   2    0.44    3.85
   9 -14   2    0.17    4.19
  -9 -13   2    4.91    2.65
  -8 -13   2    2.11    1.69
  -7 -13   2    7.50    1.90
  -6 -13   2   12.93    2.24
  -5 -13   2   20.41    2.66
  -4 -13   2    1.28    1.38
  -3 -13   2    3.78    0.92
  -2 -13   2   33.43    1.56
  -1 -13   2    4.82    0.50
   0 -13   2    1.71    0.33
   1 -13   2    4.94    0.60
   2 -13   2   33.03    1.47
   3 -13   2    2.45    0.61
   4 -13   2    0.07    0.91
   5 -13   2   14.16    1.45
   6 -13   2    4.92    1.08
   8 -13   2    0.15    8.82
   9 -13   2    0.91   79.13
  -9 -12   2    3.85    1.78
  -8 -12   2    8.37    1.90
  -7 -12   2    2.22    1.56
  -6 -12   2   25.38    2.41
  -5 -12   2   20.56    2.57
  -4 -12   2   25.19    2.72
  -3 -12   2   35.58    1.45
  -2 -12   2   40.50    2.44
  -1 -12   2   80.43    2.14
   0 -12   2    1.94    0.44
   1 -12   2   82.10    2.02
   2 -12   2   39.24    1.84
   3 -12   2   31.44    1.41
   4 -12   2   19.11    1.55
   5 -12   2   21.13    1.78
   6 -12   2   12.10    1.32
   7 -12   2    1.57    1.90
  -9 -11   2    2.19    1.69
  -8 -11   2   14.16    1.46
  -7 -11   2    1.53    0.95
  -6 -11   2    3.44    0.84
  -5 -11   2    7.19    1.52
  -4 -11   2   15.67    1.05
  -3 -11   2    3.69    0.46
  -2 -11   2   33.20    1.52
  -1 -11   2   34.07    1.14
   0 -11   2   20.24    0.84
   1 -11   2   33.76    1.22
   2 -11   2   33.66    1.38
   3 -11   2    3.13    0.60
   4 -11   2   15.20    1.33
   5 -11   2    7.66    1.51
   6 -11   2    3.27    1.64
   7 -11   2    1.27    1.64
  -9 -10   2    1.88    2.26
  -8 -10   2    5.44    1.18
  -7 -10   2   31.42    1.78
  -6 -10   2   16.95    1.26
  -5 -10   2    5.79    0.91
  -4 -10   2   25.51    1.01
  -3 -10   2   21.29    0.92
  -2 -10   2    2.46    0.33
  -1 -10   2  146.54    4.21
   0 -10   2   92.30    1.91
   1 -10   2  143.87    4.09
   2 -10   2    1.24    0.68
   3 -10   2   22.35    1.11
   4 -10   2   21.47    1.29
   5 -10   2    3.74    1.14
   6 -10   2    0.68   19.54
   7 -10   2    6.97   14.83
  -9  -9   2    2.81    2.19
  -8  -9   2    1.26    1.13
  -7  -9   2    9.83    1.18
  -6  -9   2    2.96    0.83
  -5  -9   2    1.05    0.58
  -4  -9   2   11.93    0.77
  -3  -9   2   32.98    1.24
  -2  -9   2    4.89    0.41
  -1  -9   2    8.22    0.49
   0  -9   2   17.77    0.56
   1  -9   2    7.79    0.56
   2  -9   2    5.47    0.59
   3  -9   2   31.08    1.18
   4  -9   2   11.19    0.85
   5  -9   2    2.69    2.67
   6  -9   2    0.00   19.59
   8  -9   2   10.29   30.83
  -9  -8   2    2.45    2.28
  -8  -8   2    6.01    1.27
  -7  -8   2    3.61    0.86
  -6  -8   2    7.33    0.89
  -5  -8   2    6.59    0.71
  -4  -8   2    5.92    0.63
  -3  -8   2    6.17    0.51
  -2  -8   2   13.61    0.67
  -1  -8   2   59.54    1.51
   0  -8   2    2.10    0.23
   1  -8   2   33.49    1.06
   2  -8   2   14.66    0.72
   3  -8   2    5.13    0.58
   4  -8   2    6.88    0.75
   5  -8   2    0.00    3.71
   6  -8   2   12.10    3.42
   7  -8   2   12.62    3.35
   8  -8   2    8.90    3.74
  -9  -7   2    2.24    2.24
  -8  -7   2    1.40    1.46
  -7  -7   2    5.76    1.20
  -6  -7   2    7.07    1.04
  -5  -7   2    8.06    0.82
  -4  -7   2    1.35    0.54
  -3  -7   2    1.40    0.40
  -2  -7   2    8.50    0.45
  -1  -7   2   74.62    1.69
   0  -7   2   30.64    0.74
   1  -7   2   58.11    1.85
   2  -7   2    9.19    0.59
   3  -7   2    1.98    0.39
   4  -7   2    1.08    0.44
   5  -7   2    6.90    1.18
   6  -7   2    8.75    2.55
   7  -7   2    4.87    3.36
   8  -7   2    3.50    3.26
 -10  -6   2    3.44    1.88
  -9  -6   2    0.63    1.65
  -8  -6   2   10.49    1.82
  -7  -6   2    8.38    1.26
  -6  -6   2    4.11    0.99
  -5  -6   2    1.98    0.73
  -4  -6   2    7.16    0.72
  -3  -6   2    8.66    0.70
  -2  -6   2    7.54    0.44
  -1  -6   2  100.00    2.00
   0  -6   2   17.32    0.45
   1  -6   2   91.94    2.28
   2  -6   2    7.71    0.52
   3  -6   2    8.31    0.57
   4  -6   2    9.44    0.68
   5  -6   2    2.90    0.59
   6  -6   2    4.46    2.25
   7  -6   2   11.14    2.99
   8  -6   2   10.74    3.59
   9  -6   2    3.66    4.24
 -10  -5   2    1.87    3.15
  -9  -5   2    2.96    1.79
  -8  -5   2    5.07    1.59
  -7  -5   2    5.49    1.03
  -6  -5   2    7.76    0.93
  -5  -5   2    4.93    0.75
  -4  -5   2   32.87    1.46
  -3  -5   2   57.73    2.16
  -2  -5   2    2.69    0.35
  -1  -5   2  139.30    2.57
   0  -5   2  560.61   11.10
   1  -5   2  138.67    3.27
   2  -5   2    2.23    0.35
   3  -5   2   55.71    1.50
   4  -5   2   27.41    1.02
   5  -5   2    6.38    0.72
   6  -5   2    1.50    1.09
   7  -5   2    3.20    7.83
   8  -5   2    6.32    3.39
   9  -5   2    0.71    4.23
  10  -5   2    0.00    4.21
 -10  -4   2    1.84    3.14
  -9  -4   2    1.97    3.03
  -8  -4   2    2.65    1.33
  -7  -4   2    4.60    1.02
  -6  -4   2    2.14    0.80
  -5  -4   2    2.93    0.64
  -4  -4   2    4.04    0.53
  -3  -4   2    3.68    0.43
  -2  -4   2  109.82    3.69
  -1  -4   2  393.56    6.92
   0  -4   2    5.26    0.28
   1  -4   2  380.65    8.56
   2  -4   2  119.50    2.71
   3  -4   2    4.27    0.44
   4  -4   2    4.47    0.50
   5  -4   2    2.61    0.59
   6  -4   2    0.00    1.02
   7  -4   2    6.94    8.57
   8  -4   2    4.12   17.33
   9  -4   2    0.00    9.56
  10  -4   2    0.00    4.70
  -8  -3   2    0.98    2.84
  -7  -3   2    0.60    0.92
  -6  -3   2    8.73    0.96
  -5  -3   2    0.83    0.67
  -4  -3   2   16.88    0.87
  -3  -3   2    7.07    0.50
  -2  -3   2   34.38    1.18
  -1  -3   2   30.34    0.89
   0  -3   2   55.61    1.20
   1  -3   2   31.12    0.78
   2  -3   2   34.63    1.05
   3  -3   2    7.76    0.57
   4  -3   2   16.70    0.90
   5  -3   2    0.77    0.47
   6  -3   2    9.73    0.97
   7  -3   2    2.18    2.73
  10  -3   2    2.51    4.95
  -7  -2   2   28.52    4.05
  -6  -2   2    2.26    0.95
  -5  -2   2    6.32    0.80
  -4  -2   2   37.23    1.60
  -3  -2   2    5.77    0.53
  -2  -2   2    0.13    0.24
  -1  -2   2  259.99    6.73
   0  -2   2    2.69    0.11
   1  -2   2  250.38    5.11
   2  -2   2    0.26    0.29
   3  -2   2    6.02    0.49
   4  -2   2   38.70    1.39
   5  -2   2    6.91    0.63
   6  -2   2    1.61    0.62
   7  -2   2   26.25    2.44
  -9  -1   2    0.00    3.09
  -8  -1   2   14.73   34.86
  -6  -1   2    6.53    0.84
  -5  -1   2   14.98    0.98
  -4  -1   2   19.04    0.96
  -3  -1   2    7.62    0.60
  -2  -1   2   12.22    0.64
  -1  -1   2  161.69    5.24
   0  -1   2  109.07    4.00
   1  -1   2  166.60    3.30
   2  -1   2   13.29    0.54
   3  -1   2    7.31    0.71
   4  -1   2   19.11    0.90
   5  -1   2   14.68    0.90
   6  -1   2    6.55    0.79
   7  -1   2    0.83    1.19
   8  -1   2    0.50    1.33
   9  -1   2    0.00   54.10
  -8   0   2    0.00    2.53
  -7   0   2    0.00    1.45
  -6   0   2    4.95    0.90
  -5   0   2    0.52    0.51
  -4   0   2   21.59    0.83
  -3   0   2    3.02    0.40
  -2   0   2    1.99    0.32
  -1   0   2   97.99    2.67
   0   0   2    0.87    0.12
   1   0   2   99.49    1.90
   2   0   2    1.48    0.31
   3   0   2    4.38    0.42
   4   0   2   23.07    0.98
   5   0   2    0.30    0.47
   6   0   2    3.51    0.75
   7   0   2    1.47    0.85
   8   0   2    2.85    1.39
   9   0   2    0.00    3.12
  -8   1   2    2.38    2.45
  -7   1   2    0.47    1.42
  -6   1   2    6.61    0.89
  -5   1   2   16.98    1.01
  -4   1   2   19.19    0.78
  -3   1   2    7.62    0.44
  -2   1   2   13.03    0.54
  -1   1   2  181.31    3.72
   0   1   2    0.16    0.12
   1   1   2  170.88    2.83
   2   1   2   10.72    0.50
   3   1   2    8.14    0.53
   4   1   2   19.36    1.00
   5   1   2   16.18    0.87
   6   1   2    5.69    0.93
   7   1   2    2.56    0.69
   8   1   2    2.44    1.43
   9   1   2    3.22    7.22
 -10   2   2    6.28    5.19
  -8   2   2    0.00    2.70
  -7   2   2   25.04    2.05
  -6   2   2    1.46    0.63
  -5   2   2    8.33    0.77
  -4   2   2   41.05    1.20
  -3   2   2    7.07    0.40
  -2   2   2    0.33    0.21
  -1   2   2  267.59    6.50
   0   2   2    2.70    0.15
   1   2   2  252.35    4.64
   2   2   2    0.05    0.27
   3   2   2    7.12    0.55
   4   2   2   41.05    1.54
   5   2   2    7.81    0.83
   6   2   2    1.89    0.76
   7   2   2   25.42    1.81
   8   2   2    1.27    2.40
   9   2   2    2.36    1.86
 -10   3   2    0.00   10.22
  -9   3   2    0.00    6.40
  -8   3   2    3.46    2.33
  -7   3   2    5.47    1.65
  -6   3   2   11.24    1.30
  -5   3   2    1.47    0.53
  -4   3   2   17.96    0.72
  -3   3   2    8.28    0.41
  -2   3   2   33.84    1.57
  -1   3   2   30.55    0.75
   0   3   2   56.66    1.37
   1   3   2   30.06    0.82
   2   3   2   35.13    0.85
   3   3   2    8.43    0.52
   4   3   2   19.31    1.06
   5   3   2    1.18    0.58
   6   3   2   11.27    1.17
   7   3   2    3.12    0.82
   8   3   2    4.29    3.36
   9   3   2    0.13    2.28
 -10   4   2    4.22   25.93
  -9   4   2    6.32    8.51
  -8   4   2    2.98    1.84
  -7   4   2    7.22    2.10
  -6   4   2    2.36    1.03
  -5   4   2    3.50    0.58
  -4   4   2    5.58    0.40
  -3   4   2    4.22    0.28
  -2   4   2  113.16    3.80
  -1   4   2  362.29    8.16
   0   4   2    6.23    0.29
   1   4   2  378.96    8.53
   2   4   2  121.76    2.31
   3   4   2    4.03    0.41
   4   4   2    4.74    0.54
   5   4   2    3.44    0.56
   6   4   2    2.77    0.64
   7   4   2    4.20    1.03
   8   4   2    0.51    7.00
   9   4   2    0.00    2.44
  -9   5   2    1.00    3.61
  -8   5   2    7.03    2.00
  -7   5   2    7.36    1.57
  -6   5   2    5.66    1.19
  -5   5   2    4.81    0.58
  -4   5   2   31.71    0.90
  -3   5   2   58.17    1.46
  -2   5   2    2.55    0.53
  -1   5   2  134.47    2.94
   0   5   2  585.31   11.24
   1   5   2  118.06    2.70
   2   5   2    2.33    0.30
   3   5   2   59.58    1.41
   4   5   2   31.79    1.10
   5   5   2    5.87    0.68
   6   5   2    7.65    0.97
   7   5   2    4.01    1.74
   8   5   2    0.00   26.04
   9   5   2    2.87    8.69
  -9   6   2    0.00    2.71
  -8   6   2   10.47    2.18
  -7   6   2   10.63    1.75
  -6   6   2    3.89    1.05
  -5   6   2    4.64    0.95
  -4   6   2    8.23    0.39
  -3   6   2    7.54    0.45
  -2   6   2    6.65    0.46
  -1   6   2   97.26    2.39
   0   6   2   18.27    0.57
   1   6   2   85.15    2.04
   2   6   2    7.97    0.40
   3   6   2    8.40    0.49
   4   6   2    9.22    0.60
   5   6   2    3.19    0.56
   6   6   2    3.90    0.78
   7   6   2    5.45    1.83
  -9   7   2    4.77    7.04
  -8   7   2    3.06    2.90
  -7   7   2    5.83    1.71
  -6   7   2    5.93    1.20
  -5   7   2    5.85    0.95
  -4   7   2    3.58    0.89
  -3   7   2    2.33    0.31
  -2   7   2    9.57    0.58
  -1   7   2   70.24    1.83
   0   7   2   30.99    0.82
   1   7   2   71.80    1.75
   2   7   2    9.07    0.49
   3   7   2    1.09    0.40
   4   7   2    1.96    0.40
   5   7   2    8.17    0.64
   6   7   2    7.12    0.91
   7   7   2    8.00    2.14
  -9   8   2    2.53    6.81
  -8   8   2    9.14    2.96
  -7   8   2    4.89    1.51
  -6   8   2   12.04    1.46
  -5   8   2    7.14    0.98
  -4   8   2    4.38    0.80
  -3   8   2    5.06    0.42
  -2   8   2   13.25    0.70
  -1   8   2   53.85    1.24
   0   8   2    2.17    0.31
   1   8   2   57.18    1.27
   2   8   2   15.37    0.65
   3   8   2    5.35    0.50
   4   8   2    6.23    0.63
   5   8   2    7.70    0.68
   6   8   2    9.12    0.98
  -9   9   2    0.00   29.52
  -8   9   2    3.41    2.51
  -7   9   2    7.11    1.62
  -6   9   2    4.40    1.20
  -5   9   2    0.41    0.82
  -4   9   2    9.96    0.95
  -3   9   2   27.77    1.01
  -2   9   2    6.62    0.64
  -1   9   2    9.63    0.60
   0   9   2   18.49    0.62
   1   9   2    7.73    0.36
   2   9   2    4.96    0.26
   3   9   2   35.56    1.09
   4   9   2   12.00    0.78
   5   9   2    0.54    0.74
   6   9   2    2.55    1.27
  -8  10   2    6.30    3.20
  -7  10   2   28.58    2.45
  -6  10   2   18.97    1.61
  -5  10   2    2.98    0.92
  -4  10   2   22.88    1.36
  -3  10   2   19.29    0.88
  -2  10   2    1.13    0.44
  -1  10   2  143.58    3.17
   0  10   2   94.64    2.33
   1  10   2  145.06    3.13
   2  10   2    1.63    0.28
   3  10   2   24.23    0.87
   4  10   2   25.80    1.27
   5  10   2    5.12    0.84
   6  10   2   19.78    1.93
   7  10   2   28.16    3.41
  -7  11   2    0.58    1.96
  -6  11   2    4.73    1.23
  -5  11   2    7.84    1.23
  -4  11   2   16.65    1.34
  -3  11   2    4.00    0.61
  -2  11   2   29.70    1.09
  -1  11   2   36.44    1.37
   0  11   2   21.14    0.76
   1  11   2   34.36    0.97
   2  11   2   33.60    1.24
   3  11   2    4.14    0.30
   4  11   2   15.10    0.59
   5  11   2    7.12    0.88
   6  11   2    6.37    1.21
   7  11   2    1.09    1.02
  -8  12   2   18.52   32.54
  -7  12   2    4.03    1.46
  -6  12   2   18.60    1.65
  -5  12   2   19.01    1.57
  -4  12   2   18.63    1.26
  -3  12   2   32.65    1.36
  -2  12   2   39.52    1.83
  -1  12   2   76.59    2.04
   0  12   2    1.94    0.35
   1  12   2   80.40    1.85
   2  12   2   40.89    1.58
   3  12   2   37.74    1.33
   4  12   2   21.82    0.96
   5  12   2   18.69    1.05
   6  12   2   22.41    1.82
   7  12   2    1.18    1.18
  -9  13   2   17.86   31.42
  -8  13   2    0.05   22.18
  -7  13   2   12.06    2.90
  -6  13   2   13.90    1.67
  -5  13   2   15.01    1.37
  -4  13   2    1.75    0.90
  -3  13   2    3.98    0.58
  -2  13   2   35.55    1.48
  -1  13   2    4.53    0.54
   0  13   2    1.63    0.39
   1  13   2    4.58    0.30
   2  13   2   33.38    1.40
   3  13   2    4.45    0.81
   4  13   2    1.03    0.59
   5  13   2   18.28    1.08
   6  13   2   14.99    1.14
   7  13   2    4.62    1.16
   8  13   2    0.00    1.53
   9  13   2    0.00    2.42
  -9  14   2    0.00    8.16
  -8  14   2    4.97    3.45
  -7  14   2    5.69    3.56
  -6  14   2   42.16    3.85
  -5  14   2    2.64    1.15
  -4  14   2    5.85    1.01
  -3  14   2   19.77    0.91
  -2  14   2   13.60    0.76
  -1  14   2    3.90    0.53
   0  14   2    0.73    0.42
   1  14   2    3.52    0.26
   2  14   2   15.71    0.96
   3  14   2   24.47    1.26
   4  14   2    4.49    1.01
   5  14   2    3.01    0.66
   6  14   2   47.27    2.07
   7  14   2    2.43    1.01
   8  14   2    2.51    1.17
   9  14   2    2.66    2.63
  -9  15   2    0.00    3.49
  -8  15   2    4.98    8.06
  -7  15   2    5.79    3.14
  -6  15   2    2.30    1.55
  -5  15   2   18.62    2.25
  -4  15   2   24.32    1.54
  -3  15   2    4.71    0.65
  -2  15   2   11.94    0.77
  -1  15   2   18.07    0.87
   0  15   2    0.36    0.44
   1  15   2   17.47    1.02
   2  15   2   12.98    0.94
   3  15   2    4.81    0.84
   4  15   2   31.47    1.99
   5  15   2   26.43    2.04
   6  15   2    2.79    0.85
   7  15   2    3.33    0.99
   8  15   2    2.14    1.34
   9  15   2    0.15    1.25
  -8  16   2    0.00    8.34
  -7  16   2    8.33    2.71
  -6  16   2    0.53    1.27
  -5  16   2    8.61    1.66
  -4  16   2    4.51    0.87
  -3  16   2    6.47    1.15
  -2  16   2    8.63    0.72
  -1  16   2    1.22    0.50
   0  16   2    4.20    0.57
   1  16   2    0.05    0.64
   2  16   2    8.94    0.89
   3  16   2    7.04    1.24
   4  16   2    5.11    1.43
   5  16   2    9.72    2.45
   6  16   2    0.77    1.18
   7  16   2    6.39    2.11
   8  16   2    4.37    4.15
  -8  17   2    2.57    8.35
  -7  17   2    3.54    3.30
  -6  17   2    5.28    1.54
  -5  17   2    5.43    1.20
  -4  17   2    4.59    0.93
  -3  17   2    3.34    1.11
  -2  17   2   13.04    0.86
  -1  17   2    1.82    0.59
   0  17   2    0.15    0.55
   1  17   2    3.28    0.78
   2  17   2   14.77    1.12
   3  17   2    1.40    1.22
   4  17   2    6.81    1.57
   5  17   2    8.02    2.56
   6  17   2   11.16    2.72
   7  17   2    2.87    2.65
   8  17   2    2.66    2.15
  -8  18   2   24.44   30.03
  -7  18   2    0.00    4.85
  -6  18   2    4.33    1.49
  -5  18   2    7.63    1.35
  -4  18   2    2.01    0.95
  -3  18   2    4.58    0.96
  -2  18   2    2.14    0.63
  -1  18   2    1.35    0.58
   0  18   2    0.46    0.60
   1  18   2    0.72    0.70
   2  18   2    0.89    0.79
   3  18   2    4.86    1.39
   4  18   2    0.00    2.00
   5  18   2    5.14    2.57
   6  18   2    7.41    3.04
   7  18   2    0.00    2.63
   8  18   2    1.80    3.35
  -8  19   2    0.00   15.02
  -7  19   2    9.69    7.84
  -6  19   2    1.37    1.91
  -5  19   2    7.45    1.30
  -4  19   2    5.15    1.01
  -3  19   2    1.94    0.76
  -2  19   2    3.53    0.58
  -1  19   2    1.97    0.64
   0  19   2    0.75    0.64
   1  19   2    0.80    0.72
   2  19   2    4.41    1.27
   3  19   2    4.74    1.37
   4  19   2    4.34    2.47
   5  19   2    6.98    2.85
   6  19   2    1.81    4.77
   7  19   2    4.74    5.46
   8  19   2    3.73    2.31
  -7  20   2    0.00   18.64
  -6  20   2    3.79    3.66
  -5  20   2    3.58    1.40
  -4  20   2    5.13    1.08
  -3  20   2    1.83    0.88
  -2  20   2    2.73    0.64
  -1  20   2    8.78    0.90
   0  20   2    5.12    0.83
   1  20   2    8.10    0.99
   2  20   2    1.22    1.13
   3  20   2    0.80    1.39
   4  20   2   10.94    2.71
   5  20   2    0.00    2.50
   6  20   2    0.00   14.56
   7  20   2    0.00   15.56
  -6  21   2    0.00    5.94
  -5  21   2    5.63    1.42
  -4  21   2    1.63    0.95
  -3  21   2    1.86    0.99
  -2  21   2    0.84    0.82
  -1  21   2    7.49    0.82
   0  21   2    0.67    0.64
   1  21   2    8.44    1.00
   2  21   2    0.95    1.06
   3  21   2    4.43    1.62
   4  21   2    0.83    2.71
   5  21   2    2.84    2.58
   6  21   2   33.91   31.20
   7  21   2    0.00   28.93
  -7  22   2    5.84    4.78
  -6  22   2    0.00    6.21
  -5  22   2    1.29    1.17
  -4  22   2    1.35    1.12
  -3  22   2    3.40    1.14
  -2  22   2    7.06    1.03
  -1  22   2    4.46    0.80
   0  22   2    4.72    0.76
   1  22   2    3.16    0.67
   2  22   2    7.77    0.98
   3  22   2    7.39    1.30
   4  22   2    0.00    2.63
   5  22   2    0.15    3.04
   6  22   2    6.55    3.29
   7  22   2   14.73   31.61
  -6  23   2    0.00   16.79
  -5  23   2    0.62    1.67
  -4  23   2    0.42    1.78
  -3  23   2    1.77    1.06
  -2  23   2    4.29    1.19
  -1  23   2   11.12    1.05
   0  23   2    5.49    0.81
   1  23   2   13.31    1.33
   2  23   2    7.12    0.93
   3  23   2    1.26    0.95
   4  23   2    3.81    2.43
   5  23   2    4.54    2.66
   6  23   2    4.22    3.17
  -6  24   2    5.59    3.58
  -5  24   2    0.00    3.89
  -4  24   2    0.03    1.25
  -3  24   2    0.00    1.11
  -2  24   2    1.17    1.10
  -1  24   2    3.82    0.89
   0  24   2    9.04    1.17
   1  24   2    3.38    0.78
   2  24   2    0.21    0.72
   3  24   2    0.14    0.90
   4  24   2    0.90    1.23
   5  24   2    9.27    2.96
   6  24   2    2.02    3.52
  -5  25   2    6.30    2.52
  -4  25   2    2.72    1.51
  -3  25   2    1.43    1.21
  -2  25   2    1.64    1.15
  -1  25   2    3.00    1.05
   0  25   2   10.22    1.07
   1  25   2    4.26    0.89
   2  25   2    0.44    0.82
   3  25   2    1.34    0.88
   4  25   2    0.18    1.11
   5  25   2    1.20    2.13
  -5  26   2    3.63    2.68
  -4  26   2    0.00    1.52
  -3  26   2    0.00    1.33
  -2  26   2    2.17    1.13
  -1  26   2    3.38    1.26
   0  26   2    3.67    1.07
   1  26   2    3.11    1.06
   2  26   2    0.47    0.85
   3  26   2    0.73    0.94
   4  26   2    0.48    1.14
   5  26   2    0.95    1.57
  -4  27   2    0.46    3.43
  -3  27   2    0.87    1.48
  -2  27   2    3.38    1.33
  -1  27   2    1.49    1.22
   0  27   2    3.68    1.11
   1  27   2    2.95    1.06
   2  27   2    3.29    1.07
   3  27   2    0.09    1.03
   4  27   2    0.53    1.16
  -4  28   2    0.00    1.69
  -3  28   2    0.65    1.90
  -2  28   2    1.59    1.32
  -1  28   2    5.16    1.34
   0  28   2    1.57    1.13
   1  28   2    5.37    1.24
   2  28   2    1.23    1.02
   3  28   2    1.97    1.15
   4  28   2    0.54    1.18
  -3  29   2    0.00    1.58
  -2  29   2    0.34    1.57
  -1  29   2    0.76    1.30
   0  29   2    1.06    1.33
   1  29   2    2.22    1.24
   2  29   2    0.00    1.32
   3  29   2    2.14    1.10
  -1  30   2    3.63    1.57
   0  30   2    0.00    1.43
   1  30   2    4.47    1.47
  -1 -30   3    2.45    1.54
   0 -30   3    0.07    1.57
   1 -30   3    0.00    8.77
  -3 -29   3    1.63    1.29
  -2 -29   3    0.00    1.48
  -1 -29   3    1.42    1.60
   0 -29   3    0.10    1.35
   1 -29   3    0.00    5.72
  -4 -28   3    0.44    1.70
  -3 -28   3    0.71    1.34
  -2 -28   3    6.25    1.33
  -1 -28   3    0.00    1.17
   0 -28   3    9.53    1.50
   1 -28   3    1.69    3.33
   2 -28   3    3.01   14.75
  -4 -27   3    0.40    1.80
  -3 -27   3    2.00    1.38
  -2 -27   3    1.04    1.13
  -1 -27   3    1.87    1.17
   0 -27   3    2.07    1.05
   1 -27   3    0.00    3.23
   2 -27   3    0.00   12.27
   3 -27   3    4.71   46.27
  -5 -26   3    0.38    8.27
  -4 -26   3    0.00   12.08
  -3 -26   3    1.22    1.17
  -2 -26   3    1.08    1.18
  -1 -26   3    0.86    0.99
   0 -26   3    0.83    0.91
   1 -26   3    0.00    1.75
   2 -26   3    0.00   12.70
   4 -26   3    0.00    2.13
   5 -26   3   10.04   26.21
  -5 -25   3    1.94    2.10
  -4 -25   3   12.87   27.54
  -2 -25   3    8.58    1.34
  -1 -25   3    7.75    1.16
   0 -25   3    2.19    0.91
   1 -25   3    6.34    1.91
   2 -25   3    9.05   12.86
   3 -25   3   29.78   20.16
   4 -25   3    1.19    1.99
   5 -25   3    9.79   24.35
  -6 -24   3    6.84    3.20
  -5 -24   3    4.91    2.12
  -4 -24   3    4.83    2.98
  -2 -24   3    0.00    2.16
  -1 -24   3    3.97    1.08
   0 -24   3    2.26    0.95
   1 -24   3    6.11    1.32
   2 -24   3   24.47   12.98
   3 -24   3    1.36   39.10
   4 -24   3    1.39    2.01
   6 -24   3    5.64    3.45
  -6 -23   3    7.01    3.04
  -5 -23   3    1.90    1.89
  -4 -23   3    2.24    2.66
  -3 -23   3    2.18    2.20
  -1 -23   3   12.64    2.80
   0 -23   3    5.97    1.24
   1 -23   3    8.43    1.21
   2 -23   3    0.00    2.11
   3 -23   3    2.39    4.29
   4 -23   3    0.00    1.93
   6 -23   3   18.12   15.07
  -7 -22   3    2.89    1.49
  -6 -22   3    0.37    1.50
  -5 -22   3    0.00    1.35
  -4 -22   3    1.03    2.65
  -3 -22   3    6.28    2.38
  -2 -22   3    8.99    2.72
  -1 -22   3   19.63    7.87
   0 -22   3   36.17    2.32
   1 -22   3   15.56    1.24
   2 -22   3    8.73    2.07
   3 -22   3    8.69    6.80
   4 -22   3    0.00    1.94
   5 -22   3    2.05    6.32
  -7 -21   3    1.69    1.73
  -6 -21   3    0.70    1.34
  -5 -21   3    4.61    1.37
  -4 -21   3    0.24    1.34
  -3 -21   3    0.00    2.10
  -2 -21   3    7.22    2.56
  -1 -21   3    4.63    2.33
   0 -21   3   10.32    1.93
   1 -21   3    5.76    0.96
   2 -21   3    7.75    1.29
   3 -21   3    0.00    0.94
   4 -21   3    0.00    1.83
  -7 -20   3    2.26    1.35
  -6 -20   3   11.45    1.50
  -5 -20   3    9.30    1.37
  -4 -20   3    0.33    1.37
  -3 -20   3    0.18    1.21
  -2 -20   3   17.11    1.67
  -1 -20   3   11.61    1.46
   0 -20   3    1.78    1.27
   1 -20   3   10.07    1.74
   2 -20   3   11.30    0.89
   3 -20   3    0.44    0.98
   4 -20   3    0.00    4.22
  -8 -19   3    0.49    1.61
  -7 -19   3    1.89    1.30
  -6 -19   3    0.00    1.21
  -5 -19   3    0.99    1.10
  -4 -19   3    6.33    1.13
  -3 -19   3    2.00    1.19
  -2 -19   3    4.13    1.22
  -1 -19   3    1.43    1.03
   0 -19   3   10.10    1.28
   1 -19   3    1.31    1.05
   2 -19   3    3.77    0.84
   3 -19   3    2.26    0.97
   4 -19   3    0.00    4.65
   8 -19   3    0.00    3.32
  -8 -18   3   10.47    2.03
  -7 -18   3    6.93    1.45
  -6 -18   3    0.00    1.19
  -5 -18   3    3.18    1.12
  -4 -18   3    5.01    1.02
  -3 -18   3    0.81    0.86
  -2 -18   3   15.54    1.39
  -1 -18   3    4.30    1.13
   0 -18   3    2.62    0.91
   1 -18   3    2.67    0.73
   2 -18   3   13.69    1.34
   3 -18   3    0.11    0.69
   4 -18   3    3.97    0.88
   5 -18   3    0.00    7.94
   8 -18   3   10.46    4.39
  -8 -17   3    1.87    2.58
  -7 -17   3    2.24    1.31
  -6 -17   3    4.89    1.27
  -5 -17   3    7.05    1.22
  -4 -17   3    7.45    1.12
  -3 -17   3    0.57    0.79
  -2 -17   3   20.81    1.20
  -1 -17   3    6.13    0.81
   0 -17   3    7.08    0.76
   1 -17   3    5.76    0.64
   2 -17   3   20.16    1.18
   3 -17   3    0.11    0.73
   4 -17   3    6.87    0.94
   5 -17   3    8.71    2.73
   8 -17   3    0.00    3.33
  -8 -16   3    5.52    3.01
  -7 -16   3    1.39    2.18
  -6 -16   3    2.43    1.17
  -5 -16   3    0.29    1.03
  -4 -16   3    3.51    1.04
  -3 -16   3    2.87    0.95
  -2 -16   3    1.52    0.67
  -1 -16   3    0.00    0.63
   0 -16   3    4.87    0.67
   1 -16   3    0.00    0.51
   2 -16   3    0.28    0.47
   3 -16   3    1.88    0.66
   4 -16   3    3.71    0.90
   5 -16   3    0.25    1.01
   7 -16   3    1.13    3.10
   8 -16   3    6.88    3.53
  -9 -15   3    1.22    1.43
  -8 -15   3    0.40    4.03
  -6 -15   3    0.00    2.22
  -5 -15   3    1.87    1.16
  -4 -15   3    2.51    1.02
  -3 -15   3    9.16    1.14
  -2 -15   3    1.66    0.69
  -1 -15   3    4.55    0.66
   0 -15   3    5.28    0.60
   1 -15   3    5.35    0.57
   2 -15   3    0.00    0.39
   3 -15   3    7.85    0.90
   4 -15   3    2.68    0.85
   5 -15   3    3.45    0.87
   6 -15   3    0.00    3.10
   7 -15   3    5.26    4.21
   8 -15   3    0.42    4.18
  -9 -14   3    2.24    2.72
  -8 -14   3    5.05    1.89
  -7 -14   3    4.10    1.79
  -6 -14   3   14.08    1.94
  -5 -14   3    2.59    2.06
  -4 -14   3   18.41    1.37
  -3 -14   3    5.34    0.97
  -2 -14   3   15.17    1.09
  -1 -14   3    3.68    0.39
   0 -14   3   21.29    0.90
   1 -14   3    4.42    0.53
   2 -14   3   10.19    0.85
   3 -14   3    4.49    0.75
   4 -14   3   17.46    1.25
   5 -14   3    4.11    0.87
   6 -14   3    1.61    2.13
   7 -14   3    1.72   64.71
   8 -14   3    0.00    8.56
   9 -14   3    3.46    3.42
  -9 -13   3    0.00    2.39
  -8 -13   3    1.04    1.65
  -7 -13   3    6.68    1.72
  -6 -13   3    7.78    2.07
  -5 -13   3    6.25    1.34
  -4 -13   3    1.03    1.31
  -3 -13   3   14.28    1.05
  -2 -13   3   10.79    1.01
  -1 -13   3   19.97    0.81
   0 -13   3    4.94    0.52
   1 -13   3   19.07    0.88
   2 -13   3    6.57    0.82
   3 -13   3   14.06    0.91
   4 -13   3    0.00    0.75
   5 -13   3    3.52    0.91
   6 -13   3    4.81    2.43
   7 -13   3    4.72   64.31
   8 -13   3    0.93    8.51
   9 -13   3   39.10    8.38
  -9 -12   3    0.22    2.38
  -8 -12   3    6.19    1.72
  -7 -12   3    2.74    1.54
  -6 -12   3    7.51    1.90
  -5 -12   3    7.11    1.30
  -4 -12   3    7.94    1.70
  -3 -12   3   10.57    1.34
  -2 -12   3   31.51    1.37
  -1 -12   3   13.42    0.82
   0 -12   3   31.20    0.94
   1 -12   3   12.96    1.01
   2 -12   3   30.74    1.30
   3 -12   3    9.97    0.81
   4 -12   3    5.83    1.01
   5 -12   3    0.00    1.40
   6 -12   3    8.60    2.69
   8 -12   3   16.82   43.98
  -9 -11   3    0.99    1.76
  -8 -11   3   20.93    1.60
  -7 -11   3    1.81    0.84
  -6 -11   3    5.86    1.47
  -5 -11   3   26.36    2.26
  -4 -11   3    1.54    0.56
  -3 -11   3   10.50    0.92
  -2 -11   3   25.03    1.11
  -1 -11   3   15.27    0.67
   0 -11   3   98.30    2.48
   1 -11   3   13.88    0.85
   2 -11   3   26.83    1.11
   3 -11   3   10.93    0.91
   4 -11   3    0.00    0.59
   5 -11   3   19.54    2.05
   6 -11   3    6.33    1.91
   9 -11   3    0.00  330.44
  -9 -10   3    5.42    1.64
  -8 -10   3    4.41    1.04
  -7 -10   3   16.43    1.35
  -6 -10   3    5.02    1.05
  -5 -10   3    3.67    0.85
  -4 -10   3    5.79    0.66
  -3 -10   3   32.94    1.39
  -2 -10   3   55.93    1.66
  -1 -10   3   26.60    1.43
   0 -10   3    8.95    0.44
   1 -10   3   26.86    1.01
   2 -10   3   53.84    1.49
   3 -10   3   28.92    1.73
   4 -10   3    6.13    1.27
   5 -10   3    2.18    1.61
   6 -10   3   10.57    2.25
  -9  -9   3    3.00    2.24
  -8  -9   3    4.31    0.99
  -7  -9   3    2.61    0.89
  -6  -9   3    5.93    0.85
  -5  -9   3    3.64    0.67
  -4  -9   3    2.76    0.51
  -3  -9   3   13.43    0.73
  -2  -9   3   13.05    0.65
  -1  -9   3    4.63    0.64
   0  -9   3   37.53    0.94
   1  -9   3    4.21    0.39
   2  -9   3   10.16    1.01
   3  -9   3   12.27    0.99
   4  -9   3    2.69    0.60
   5  -9   3    0.00   11.63
   6  -9   3    8.11    3.06
  -9  -8   3    1.27    1.68
  -8  -8   3    3.00    1.06
  -7  -8   3   14.91    1.45
  -6  -8   3    7.68    0.98
  -5  -8   3    5.42    0.80
  -4  -8   3   21.54    1.04
  -3  -8   3   23.03    0.86
  -2  -8   3   16.45    0.63
  -1  -8   3    4.52    0.66
   0  -8   3    0.69    0.24
   1  -8   3    4.87    0.48
   2  -8   3   15.19    0.68
   3  -8   3   24.46    1.07
   4  -8   3   18.86    1.02
   5  -8   3    5.61    1.18
   6  -8   3    5.00    7.71
   7  -8   3   18.28    3.86
   8  -8   3    8.36    3.81
   9  -8   3    1.12    3.59
 -10  -7   3    0.74    3.30
  -9  -7   3    0.88    1.50
  -8  -7   3    1.39    1.35
  -7  -7   3   11.43    1.36
  -6  -7   3   13.36    1.29
  -5  -7   3   33.46    1.59
  -4  -7   3    1.48    0.59
  -3  -7   3    1.52    0.43
  -2  -7   3   21.41    0.66
  -1  -7   3  153.32    3.52
   0  -7   3   23.30    0.75
   1  -7   3  158.86    3.87
   2  -7   3   20.00    0.76
   3  -7   3    2.05    0.41
   4  -7   3    0.61    0.49
   5  -7   3   33.24    1.42
   6  -7   3   12.56    2.79
   7  -7   3   14.80    3.78
   8  -7   3    2.56    3.16
   9  -7   3    0.00    2.23
  10  -7   3    1.73   90.78
 -10  -6   3    5.56    3.72
  -9  -6   3    1.65    1.71
  -8  -6   3    0.87    1.46
  -7  -6   3    2.27    1.02
  -6  -6   3    3.66    0.97
  -5  -6   3    7.75    0.80
  -4  -6   3   16.60    0.99
  -3  -6   3    4.05    0.48
  -2  -6   3   26.42    0.90
  -1  -6   3  155.05    3.30
   0  -6   3  246.58    6.57
   1  -6   3  168.22    3.58
   2  -6   3   26.61    0.87
   3  -6   3    4.57    0.48
   4  -6   3   17.70    1.16
   5  -6   3    8.67    0.81
   6  -6   3    2.55    1.55
   7  -6   3    1.40    2.68
   8  -6   3    1.66    3.18
   9  -6   3    0.00    4.13
 -10  -5   3    3.87    3.41
  -9  -5   3    2.26    1.78
  -8  -5   3    1.23    1.46
  -7  -5   3   11.88    1.21
  -6  -5   3    9.21    0.94
  -5  -5   3   13.15    0.85
  -4  -5   3   24.28    1.20
  -3  -5   3   15.45    0.76
  -2  -5   3    2.37    0.36
  -1  -5   3  178.62    3.76
   0  -5   3   52.22    1.45
   1  -5   3  176.82    3.48
   2  -5   3    1.95    0.36
   3  -5   3   17.04    0.78
   4  -5   3   25.47    1.02
   5  -5   3   14.97    0.98
   6  -5   3    7.54    1.16
   7  -5   3    9.13    2.47
   8  -5   3    0.00    3.04
   9  -5   3    4.31    4.44
  10  -5   3    8.22    4.28
  -9  -4   3    5.60    2.00
  -8  -4   3    0.05    1.17
  -7  -4   3    4.12    1.02
  -6  -4   3   16.82    1.19
  -5  -4   3    6.08    0.67
  -4  -4   3    1.91    0.45
  -3  -4   3   11.62    0.63
  -2  -4   3   16.42    0.81
  -1  -4   3   38.91    1.11
   0  -4   3   21.75    0.59
   1  -4   3   39.83    0.95
   2  -4   3   16.02    0.63
   3  -4   3   12.74    0.60
   4  -4   3    2.50    0.42
   5  -4   3    7.10    0.76
   6  -4   3   16.74    1.33
   7  -4   3    0.69    1.05
   8  -4   3    0.00   61.93
   9  -4   3   23.14   36.15
  10  -4   3    4.42    4.20
  -8  -3   3    1.95    2.96
  -7  -3   3    5.75    1.48
  -6  -3   3    0.40    0.75
  -5  -3   3   12.40    0.83
  -4  -3   3   28.44    1.17
  -3  -3   3    8.81    0.53
  -2  -3   3    5.26    0.47
  -1  -3   3   48.22    1.31
   0  -3   3    3.94    0.18
   1  -3   3   47.47    0.97
   2  -3   3    8.12    0.42
   3  -3   3   10.88    0.60
   4  -3   3   31.34    1.02
   5  -3   3   15.73    0.88
   6  -3   3    0.52    0.50
   7  -3   3    1.45    0.84
   8  -3   3    2.58    2.69
  10  -3   3    6.26    5.08
  -8  -2   3    0.70  208.32
  -7  -2   3   22.65    3.44
  -6  -2   3    2.76    0.93
  -5  -2   3   17.79    1.12
  -4  -2   3    1.25    0.53
  -3  -2   3   20.97    0.99
  -2  -2   3  337.86    9.75
  -1  -2   3    5.39    0.30
   0  -2   3    0.19    0.07
   1  -2   3    2.39    0.18
   2  -2   3  354.46    8.03
   3  -2   3   23.45    0.78
   4  -2   3    1.05    0.37
   5  -2   3   19.87    1.11
   6  -2   3    1.03    0.60
   7  -2   3   29.16    2.34
   8  -2   3    8.09    2.04
   9  -2   3    0.00    4.05
  -8  -1   3    9.57    9.31
  -7  -1   3    0.00  272.40
  -6  -1   3   19.87    1.88
  -5  -1   3    9.78    0.85
  -4  -1   3   24.42    1.09
  -3  -1   3   12.46    0.77
  -2  -1   3   47.10    1.72
  -1  -1   3  168.01    3.56
   0  -1   3    0.65    0.09
   1  -1   3  166.19    2.76
   2  -1   3   49.70    1.35
   3  -1   3   14.06    0.62
   4  -1   3   23.17    1.04
   5  -1   3   10.22    0.83
   6  -1   3   20.39    1.24
   7  -1   3    5.08    1.26
   8  -1   3    6.37    2.03
  -8   0   3    5.14    2.83
  -7   0   3   21.58   50.56
  -6   0   3    5.25    0.90
  -5   0   3   15.26    0.97
  -4   0   3   11.01    0.73
  -3   0   3    8.38    0.57
  -2   0   3   40.88    1.18
  -1   0   3   24.99    0.74
   0   0   3    0.04    0.06
   1   0   3   24.19    0.46
   2   0   3   40.10    1.22
   3   0   3    8.65    0.68
   4   0   3   13.11    0.90
   5   0   3   14.62    0.92
   6   0   3    5.87    0.77
   7   0   3    3.58    1.07
   8   0   3    2.91    1.31
   9   0   3    0.00  190.46
  -9   1   3   20.63   26.94
  -8   1   3   38.72   11.32
  -7   1   3    3.32    2.37
  -6   1   3   17.77    1.30
  -5   1   3    8.59    0.86
  -4   1   3   21.35    0.93
  -3   1   3   11.83    0.61
  -2   1   3   50.85    1.37
  -1   1   3  164.78    3.79
   0   1   3    0.66    0.10
   1   1   3  174.06    2.62
   2   1   3   26.75    1.37
   3   1   3   13.12    0.96
   4   1   3   22.76    0.97
   5   1   3    9.53    0.82
   6   1   3   19.95    1.23
   7   1   3    7.00    0.95
   8   1   3    8.93    1.46
   9   1   3    0.00    6.61
  10   1   3    0.05   73.13
 -10   2   3    0.00    4.26
  -9   2   3    0.00   10.04
  -8   2   3    6.66    2.32
  -7   2   3   27.04    2.36
  -6   2   3    4.78    1.23
  -5   2   3   19.40    1.04
  -4   2   3    1.74    0.45
  -3   2   3   23.45    0.85
  -2   2   3  361.11    8.25
  -1   2   3    5.00    0.29
   0   2   3    0.56    0.13
   1   2   3    5.37    0.22
   2   2   3  329.25    8.87
   3   2   3   23.44    0.98
   4   2   3    1.28    0.51
   5   2   3   20.94    1.19
   6   2   3    2.75    0.76
   7   2   3   27.73    2.05
   8   2   3    9.33    1.95
   9   2   3    0.00   27.04
 -10   3   3    0.62    4.89
  -9   3   3    0.00    2.83
  -8   3   3    2.18    1.81
  -7   3   3    5.47    1.42
  -6   3   3    1.90    1.16
  -5   3   3   13.74    0.83
  -4   3   3   32.06    1.28
  -3   3   3    9.17    0.49
  -2   3   3    7.44    0.64
  -1   3   3   47.02    1.12
   0   3   3    3.62    0.25
   1   3   3   46.59    1.06
   2   3   3    7.28    0.37
   3   3   3    9.60    0.47
   4   3   3   34.37    1.39
   5   3   3   16.34    1.13
   6   3   3    2.19    0.61
   7   3   3    6.40    1.22
   8   3   3    2.62    2.28
   9   3   3    0.64    1.66
 -10   4   3    0.00    6.84
  -9   4   3    6.55    3.79
  -8   4   3    0.00    2.05
  -7   4   3    4.94    1.24
  -6   4   3   17.87    1.48
  -5   4   3    6.37    0.67
  -4   4   3    2.68    0.33
  -3   4   3   12.87    1.09
  -2   4   3   16.74    1.00
  -1   4   3   39.52    0.91
   0   4   3   22.86    0.68
   1   4   3   40.25    0.94
   2   4   3   16.36    0.65
   3   4   3   13.19    0.52
   4   4   3    2.39    0.41
   5   4   3    6.03    0.57
   6   4   3   19.97    1.15
   7   4   3    5.16    0.96
   8   4   3    1.64    1.11
   9   4   3    6.52    2.08
 -10   5   3    0.00   27.12
  -9   5   3    0.00    2.26
  -8   5   3    0.00    1.55
  -7   5   3    9.78    1.36
  -6   5   3    9.34    1.26
  -5   5   3   12.32    1.13
  -4   5   3   25.82    1.56
  -3   5   3   14.49    1.10
  -2   5   3    1.70    0.50
  -1   5   3  178.85    3.59
   0   5   3   53.80    1.27
   1   5   3  188.95    4.39
   2   5   3    2.24    0.28
   3   5   3   15.38    0.59
   4   5   3   26.30    0.99
   5   5   3   15.09    0.79
   6   5   3   10.19    1.15
   7   5   3    7.76    1.88
   8   5   3    0.00    1.88
   9   5   3    0.63    5.31
 -10   6   3    6.99   25.89
  -9   6   3    3.02    2.65
  -8   6   3    3.13    1.68
  -7   6   3    0.89    1.47
  -6   6   3    3.10    0.99
  -5   6   3    5.83    0.99
  -4   6   3   18.34    1.22
  -3   6   3    4.44    0.76
  -2   6   3   24.87    0.75
  -1   6   3  167.38    3.38
   0   6   3  249.34    5.35
   1   6   3  178.94    3.64
   2   6   3   26.20    0.79
   3   6   3    4.49    0.44
   4   6   3   18.28    0.75
   5   6   3    8.74    0.72
   6   6   3    5.08    0.96
   7   6   3    3.35    2.01
   8   6   3    4.32    7.08
   9   6   3    9.61   21.47
 -10   7   3    4.01    6.45
  -9   7   3    1.63    3.16
  -8   7   3    2.11    1.75
  -7   7   3   14.62    1.80
  -6   7   3   13.84    1.32
  -5   7   3   33.64    1.65
  -4   7   3    0.83    0.69
  -3   7   3    1.34    0.63
  -2   7   3   18.67    0.77
  -1   7   3  152.18    3.47
   0   7   3   23.01    0.68
   1   7   3  162.68    3.66
   2   7   3   19.81    0.75
   3   7   3    1.45    0.38
   4   7   3    1.94    0.39
   5   7   3   37.19    1.37
   6   7   3   18.41    1.34
   7   7   3   16.47    2.62
  -9   8   3    2.21    3.09
  -8   8   3    3.43    1.92
  -7   8   3   14.54    1.87
  -6   8   3    5.72    1.20
  -5   8   3    5.94    0.98
  -4   8   3   19.07    1.17
  -3   8   3   22.00    0.87
  -2   8   3   15.24    0.76
  -1   8   3    5.26    0.55
   0   8   3    0.15    0.22
   1   8   3    4.00    0.36
   2   8   3   16.11    0.67
   3   8   3   24.67    0.80
   4   8   3   21.54    0.92
   5   8   3    7.51    0.84
   6   8   3    9.46    1.06
   7   8   3   21.02    3.17
  10   8   3    4.58    2.13
  -9   9   3    8.52    7.79
  -8   9   3    4.01    2.55
  -7   9   3    4.50    1.51
  -6   9   3    6.16    1.20
  -5   9   3    2.52    0.91
  -4   9   3    1.70    0.76
  -3   9   3   12.56    0.83
  -2   9   3   11.23    0.68
  -1   9   3    3.84    0.42
   0   9   3   37.03    0.90
   1   9   3    3.63    0.32
   2   9   3   12.87    0.45
   3   9   3   12.52    0.69
   4   9   3    2.56    0.48
   5   9   3    2.76    0.68
   6   9   3    6.97    1.05
   7   9   3    3.63    3.32
  -8  10   3    5.39    2.75
  -7  10   3   13.97    2.10
  -6  10   3    4.43    1.29
  -5  10   3    2.53    0.89
  -4  10   3    4.18    0.92
  -3  10   3   32.44    1.26
  -2  10   3   50.19    1.49
  -1  10   3   31.94    1.12
   0  10   3   10.41    0.59
   1  10   3   27.91    1.05
   2  10   3   57.51    1.53
   3  10   3   36.39    1.10
   4  10   3    5.75    0.46
   5  10   3    2.74    0.78
   6  10   3    6.22    0.94
   7  10   3   19.31    7.69
  -8  11   3   37.26  227.67
  -7  11   3    3.12    1.61
  -6  11   3    6.23    1.18
  -5  11   3   19.18    1.46
  -4  11   3    0.80    0.83
  -3  11   3   10.10    0.66
  -2  11   3   27.04    1.16
  -1  11   3   15.72    0.80
   0  11   3   98.55    2.35
   1  11   3   13.64    0.59
   2  11   3   25.66    0.91
   3  11   3   12.30    0.55
   4  11   3    0.72    0.29
   5  11   3   22.61    1.09
   6  11   3    7.94    1.00
   7  11   3    0.00   29.36
  -8  12   3    5.63   21.63
  -7  12   3    0.58    1.18
  -6  12   3    5.59    1.60
  -5  12   3    2.39    1.12
  -4  12   3   10.51    1.11
  -3  12   3    9.26    0.75
  -2  12   3   31.26    1.37
  -1  12   3   14.03    1.20
   0  12   3   29.97    0.92
   1  12   3   11.76    0.67
   2  12   3   34.25    1.32
   3  12   3   11.84    0.53
   4  12   3    7.85    0.73
   5  12   3    3.92    0.64
   6  12   3    4.16    0.71
   7  12   3    0.20    0.88
   8  12   3    1.86    2.70
   9  12   3    1.19    1.91
  -9  13   3    0.00   25.70
  -8  13   3    0.00   11.52
  -7  13   3    2.67    3.17
  -6  13   3    3.20    1.25
  -5  13   3    5.81    1.16
  -4  13   3    0.09    0.83
  -3  13   3   12.16    0.69
  -2  13   3    8.49    0.87
  -1  13   3   19.85    0.89
   0  13   3    4.00    0.45
   1  13   3   19.63    0.72
   2  13   3   10.84    0.83
   3  13   3   13.40    0.81
   4  13   3    0.59    0.54
   5  13   3    5.34    0.65
   6  13   3    2.89    0.86
   7  13   3    3.80    1.08
   8  13   3    0.00    5.72
   9  13   3    2.48    1.94
  -9  14   3    4.60    6.39
  -8  14   3    2.64    2.89
  -7  14   3    3.46    2.20
  -6  14   3    3.34    2.31
  -5  14   3    4.22    1.20
  -4  14   3   16.36    1.26
  -3  14   3    5.79    0.62
  -2  14   3   16.09    0.86
  -1  14   3    4.78    0.58
   0  14   3   18.53    0.79
   1  14   3    3.31    0.36
   2  14   3   15.33    0.97
   3  14   3    4.77    0.72
   4  14   3   20.89    1.45
   5  14   3    4.88    1.06
   6  14   3    8.50    1.08
   7  14   3    3.45    0.86
   8  14   3    0.63   21.43
   9  14   3    6.38    2.65
  -8  15   3    0.20    3.39
  -7  15   3    5.75    2.06
  -6  15   3    0.00    1.34
  -5  15   3    4.68    1.30
  -4  15   3    5.73    1.30
  -3  15   3    5.66    0.92
  -2  15   3    2.27    0.53
  -1  15   3    5.45    0.64
   0  15   3    5.07    0.55
   1  15   3    5.61    0.78
   2  15   3    0.99    0.92
   3  15   3    6.61    0.89
   4  15   3    4.73    0.97
   5  15   3    3.44    1.20
   6  15   3    0.85    1.07
   7  15   3    2.23    1.33
   8  15   3    0.57    1.86
   9  15   3    1.56    2.10
  -8  16   3    3.42    3.81
  -7  16   3    5.87    2.09
  -6  16   3    1.95    1.28
  -5  16   3    0.63    1.10
  -4  16   3    5.94    1.16
  -3  16   3    2.14    0.81
  -2  16   3    0.56    0.53
  -1  16   3    0.30    0.45
   0  16   3    4.18    0.59
   1  16   3    0.64    0.65
   2  16   3    1.86    0.97
   3  16   3    2.08    1.10
   4  16   3    1.18    2.06
   5  16   3    4.67    1.57
   6  16   3    0.00    1.17
   7  16   3    2.62    1.57
   8  16   3    3.35    1.98
  -8  17   3    0.00    8.49
  -7  17   3    0.70    1.67
  -6  17   3    5.56    1.37
  -5  17   3   10.27    1.32
  -4  17   3    7.14    1.08
  -3  17   3    0.86    0.82
  -2  17   3   21.21    1.02
  -1  17   3    5.83    0.67
   0  17   3    7.11    0.77
   1  17   3    5.76    0.85
   2  17   3   20.54    1.70
   3  17   3    1.26    1.17
   4  17   3    8.38    2.35
   5  17   3    5.88    2.21
   6  17   3    5.27    2.44
   7  17   3    4.03    1.89
   8  17   3    0.10    1.79
  -8  18   3    6.70    9.02
  -7  18   3    5.88    4.07
  -6  18   3    0.10    1.36
  -5  18   3    3.36    1.15
  -4  18   3    5.84    1.03
  -3  18   3    1.18    0.94
  -2  18   3   14.61    0.93
  -1  18   3    3.13    0.64
   0  18   3    3.90    0.73
   1  18   3    4.60    0.85
   2  18   3   13.42    1.48
   3  18   3    0.00    1.26
   4  18   3    5.17    2.27
   5  18   3    3.34    2.27
   6  18   3    2.37    2.36
   7  18   3    8.13    2.28
   8  18   3    7.14    2.50
  -8  19   3    6.62    3.43
  -7  19   3    3.27    4.16
  -6  19   3    2.67    1.36
  -5  19   3    1.09    1.13
  -4  19   3    5.24    1.08
  -3  19   3    2.42    0.81
  -2  19   3    4.74    0.71
  -1  19   3    0.72    0.61
   0  19   3    8.94    0.98
   1  19   3    0.36    0.71
   2  19   3    4.02    1.13
   3  19   3    1.91    1.31
   4  19   3   10.96    3.03
   5  19   3    4.13    2.31
   6  19   3    2.22    3.09
   7  19   3    0.00    3.41
   8  19   3    0.00    1.89
  -7  20   3    0.00    6.28
  -6  20   3    7.40    1.61
  -5  20   3    3.70    1.19
  -4  20   3    1.23    0.95
  -3  20   3    0.00    0.97
  -2  20   3   12.73    1.00
  -1  20   3    8.73    0.84
   0  20   3    2.61    0.77
   1  20   3   11.11    1.07
   2  20   3   13.94    1.55
   3  20   3    1.32    1.37
   4  20   3    0.00    2.05
   5  20   3   12.24    3.04
   6  20   3    0.00    8.16
   7  20   3    3.42    7.60
  -7  21   3   12.56   18.86
  -6  21   3    0.87    2.32
  -5  21   3    1.88    1.08
  -4  21   3    1.90    0.96
  -3  21   3    0.00    0.96
  -2  21   3    4.39    0.85
  -1  21   3    6.03    0.78
   0  21   3   11.06    0.92
   1  21   3    6.08    0.85
   2  21   3    4.30    1.11
   3  21   3    1.69    1.37
   4  21   3    2.27    2.80
   5  21   3    2.45    3.00
   6  21   3    0.00   18.97
   7  21   3    0.00    8.25
  -7  22   3    0.00   12.33
  -6  22   3    2.10    2.46
  -5  22   3    0.00    1.14
  -4  22   3    0.00    1.01
  -3  22   3    1.94    1.08
  -2  22   3    4.50    0.95
  -1  22   3   10.17    0.92
   0  22   3   26.02    1.31
   1  22   3   11.18    0.95
   2  22   3    7.35    1.02
   3  22   3    6.45    1.18
   4  22   3    0.00    1.52
   5  22   3    5.74    3.21
   6  22   3   31.21   30.68
   7  22   3    0.90    2.28
  -6  23   3    5.72    2.59
  -5  23   3    0.40    1.26
  -4  23   3    2.88    1.17
  -3  23   3    0.36    1.07
  -2  23   3    2.31    0.97
  -1  23   3    7.32    0.89
   0  23   3    4.41    0.75
   1  23   3    8.05    0.96
   2  23   3    2.21    0.84
   3  23   3    1.30    0.93
   4  23   3    1.18    1.71
   5  23   3    0.00    1.43
   6  23   3    0.87    2.18
  -6  24   3    0.00    7.17
  -5  24   3    1.02    1.55
  -4  24   3    1.22    1.26
  -3  24   3    0.78    1.21
  -2  24   3    1.78    1.05
  -1  24   3    5.57    0.86
   0  24   3    1.07    0.72
   1  24   3    5.77    0.85
   2  24   3    2.54    0.78
   3  24   3    1.31    1.01
   4  24   3    3.34    1.75
   5  24   3    7.92    2.17
   6  24   3    5.69    1.84
  -5  25   3    8.06    2.54
  -4  25   3    0.32    1.44
  -3  25   3    7.16    1.55
  -2  25   3    5.29    1.25
  -1  25   3    5.45    1.10
   0  25   3    3.17    0.92
   1  25   3    6.01    0.94
   2  25   3    6.24    0.92
   3  25   3    7.72    1.09
   4  25   3    0.87    1.48
   5  25   3    3.10    1.88
  -5  26   3    1.66    2.43
  -4  26   3    1.37    1.53
  -3  26   3    0.00    1.29
  -2  26   3    0.00    1.16
  -1  26   3    0.00    1.06
   0  26   3    2.33    0.97
   1  26   3    0.51    0.86
   2  26   3    1.08    0.77
   3  26   3    0.99    0.87
   4  26   3    0.39    1.00
   5  26   3    0.14    0.96
  -4  27   3    1.06    1.46
  -3  27   3    2.44    1.43
  -2  27   3    0.52    1.21
  -1  27   3    3.99    1.26
   0  27   3    1.68    1.13
   1  27   3    3.90    1.04
   2  27   3    0.90    0.97
   3  27   3    2.17    1.05
   4  27   3    1.78    1.23
  -4  28   3    0.00    2.11
  -3  28   3    1.28    1.67
  -2  28   3    5.32    1.52
  -1  28   3    1.72    1.23
   0  28   3    8.23    1.59
   1  28   3    4.15    1.18
   2  28   3    5.11    1.18
   3  28   3    0.99    1.13
   4  28   3    8.67    4.98
  -3  29   3    3.61    1.64
  -2  29   3    3.35    1.48
  -1  29   3    1.05    1.39
   0  29   3    0.00    1.36
   1  29   3    3.00    1.33
   2  29   3    1.07    1.18
   3  29   3    1.63    1.21
  -1  30   3    6.03    1.68
   0  30   3    0.23    1.51
   1  30   3    3.83    1.39
  -1 -30   4    0.83    1.20
   0 -30   4    7.55    2.41
  -2 -29   4    5.72    1.78
  -1 -29   4    0.06    1.56
   0 -29   4    0.21    3.15
   1 -29   4    0.00   13.62
   2 -29   4    5.59    3.21
  -3 -28   4    0.27    1.32
  -2 -28   4    5.42    1.63
  -1 -28   4    2.78    1.54
   0 -28   4    0.24    2.93
   1 -28   4    8.19   12.52
   3 -28   4    0.00   49.33
  -4 -27   4    5.83    2.47
  -3 -27   4    2.89    1.44
  -2 -27   4    4.02    1.31
  -1 -27   4    2.65    1.11
   0 -27   4    2.21    1.28
   1 -27   4    4.95   11.86
   4 -27   4    4.07    5.62
  -5 -26   4    0.00   31.16
  -3 -26   4    3.08    1.55
  -2 -26   4    0.69    1.23
  -1 -26   4    0.26    1.04
   0 -26   4    0.43    1.16
   1 -26   4    0.00    4.46
   2 -26   4    4.01   11.17
   4 -26   4    0.00  366.27
   5 -26   4    3.96    2.33
  -5 -25   4    5.63    3.05
  -2 -25   4    0.79    1.06
  -1 -25   4   11.26    1.30
   0 -25   4    2.40    1.01
   1 -25   4    9.55    3.38
   5 -25   4    1.75    2.42
  -6 -24   4    3.10    3.32
  -5 -24   4    3.57    2.98
  -4 -24   4    8.27    2.98
  -2 -24   4    7.64    3.14
  -1 -24   4    3.15    1.05
   0 -24   4    4.48    1.02
   1 -24   4    1.35    2.99
   3 -24   4    4.27   18.05
   4 -24   4   22.80    4.47
   5 -24   4    0.00    1.97
  -6 -23   4    1.26    1.90
  -5 -23   4    0.88    2.42
  -4 -23   4    0.00    2.51
  -3 -23   4    4.46    1.76
  -1 -23   4    3.96    1.47
   0 -23   4    0.26    1.01
   1 -23   4    2.81    1.27
   2 -23   4    2.69    2.30
   3 -23   4    3.95    2.30
   4 -23   4    1.13    2.15
   5 -23   4    1.05    1.96
  -7 -22   4    0.04    1.22
  -6 -22   4    6.03    1.49
  -5 -22   4    3.23    2.31
  -4 -22   4    1.28    2.52
  -3 -22   4    2.32    2.24
  -2 -22   4    3.96    2.45
  -1 -22   4    1.69    1.38
   0 -22   4    5.06    1.33
   1 -22   4    0.79    1.15
   2 -22   4    1.15    2.07
   3 -22   4    0.00    2.05
   4 -22   4    1.34    2.13
   7 -22   4    4.35    3.21
  -7 -21   4    0.57    1.42
  -6 -21   4    2.51    1.34
  -5 -21   4    3.53    1.57
  -4 -21   4    1.30    1.39
  -3 -21   4    6.25    2.34
  -2 -21   4   10.98    2.81
  -1 -21   4    4.15    2.54
   0 -21   4    6.65    1.99
   1 -21   4    2.03    1.00
   2 -21   4    9.19    1.60
   3 -21   4    3.09    1.91
  -7 -20   4    1.90    1.39
  -6 -20   4    0.00    1.17
  -5 -20   4    1.40    1.17
  -4 -20   4    6.42    1.64
  -3 -20   4    1.14    1.27
  -2 -20   4    1.45    1.26
  -1 -20   4    8.25    2.39
   0 -20   4    7.07    1.93
   1 -20   4    6.87    1.91
   2 -20   4    0.53    0.69
   3 -20   4    0.00    1.27
   4 -20   4    5.02    6.09
   5 -20   4    0.00   23.73
  -8 -19   4    1.07    1.24
  -7 -19   4    0.00    1.24
  -6 -19   4    6.88    1.37
  -5 -19   4    2.85    1.16
  -4 -19   4    3.20    1.06
  -3 -19   4    3.34    1.20
  -2 -19   4    8.56    1.35
  -1 -19   4    7.16    1.25
   0 -19   4   24.75    1.62
   1 -19   4    7.16    1.54
   2 -19   4    5.06    0.83
   3 -19   4    4.08    1.09
   4 -19   4    0.00    2.02
   7 -19   4    0.07    3.11
   8 -19   4    0.00    3.37
  -8 -18   4    2.67    1.90
  -7 -18   4    0.53    1.24
  -6 -18   4    5.56    1.38
  -5 -18   4    2.00    1.09
  -4 -18   4    1.48    1.02
  -3 -18   4    4.43    0.93
  -2 -18   4    1.18    0.89
  -1 -18   4   20.33    1.57
   0 -18   4    7.32    1.15
   1 -18   4   21.05    1.16
   2 -18   4    3.12    0.94
   3 -18   4    3.18    0.91
   4 -18   4    1.54    0.94
   8 -18   4    0.00    3.18
  -8 -17   4    0.08    2.62
  -7 -17   4    2.76    1.30
  -6 -17   4    2.09    1.13
  -5 -17   4    1.83    1.02
  -4 -17   4    8.03    1.13
  -3 -17   4    1.56    1.02
  -2 -17   4    2.15    0.75
  -1 -17   4   10.56    0.94
   0 -17   4    1.02    0.58
   1 -17   4   10.45    0.76
   2 -17   4    1.62    0.58
   3 -17   4    1.63    0.77
   4 -17   4    4.92    0.96
   5 -17   4    2.80    1.75
   8 -17   4    6.23    3.56
  -8 -16   4    1.26    3.01
  -7 -16   4    7.64    3.04
  -6 -16   4    2.32    1.27
  -5 -16   4    1.35    1.09
  -4 -16   4   12.64    1.23
  -3 -16   4   12.00    1.07
  -2 -16   4    0.86    0.68
  -1 -16   4   16.04    0.97
   0 -16   4    2.03    0.75
   1 -16   4   13.61    0.93
   2 -16   4    0.79    0.51
   3 -16   4    9.87    0.86
   4 -16   4    6.80    0.95
   5 -16   4    1.89    1.50
   6 -16   4    5.11    3.88
   7 -16   4    9.28    3.86
   8 -16   4    0.00    3.18
  -8 -15   4    4.14    2.39
  -6 -15   4    2.82    2.31
  -5 -15   4   14.64    1.36
  -4 -15   4    6.16    1.09
  -3 -15   4   31.16    1.51
  -2 -15   4    3.55    0.75
  -1 -15   4    1.89    0.63
   0 -15   4    2.34    0.60
   1 -15   4    2.11    0.59
   2 -15   4    3.42    0.57
   3 -15   4   26.10    1.32
   4 -15   4    3.05    0.73
   5 -15   4    5.22    1.91
   6 -15   4    0.00    2.88
   7 -15   4    3.36    3.85
   8 -15   4    3.47    4.16
  -9 -14   4    1.41    2.72
  -8 -14   4    6.73    1.97
  -7 -14   4   11.98    2.09
  -6 -14   4    5.88    1.54
  -5 -14   4    1.15    1.35
  -4 -14   4    8.19    1.16
  -3 -14   4   11.99    1.19
  -2 -14   4   16.41    1.00
  -1 -14   4    4.46    0.62
   0 -14   4    0.88    0.64
   1 -14   4    3.40    0.62
   2 -14   4   13.74    0.83
   3 -14   4    8.79    1.01
   4 -14   4    5.03    0.99
   5 -14   4    0.65    0.74
   6 -14   4    6.23    3.07
   7 -14   4   11.30   67.30
   8 -14   4    0.00    8.20
   9 -14   4    0.13    9.43
  -9 -13   4    0.55    2.19
  -8 -13   4    1.63    1.50
  -7 -13   4    5.34    1.96
  -6 -13   4   31.11    2.63
  -5 -13   4    1.91    1.18
  -4 -13   4   19.49    1.76
  -3 -13   4    1.13    0.78
  -2 -13   4   22.90    1.21
  -1 -13   4   16.06    0.74
   0 -13   4    0.27    0.46
   1 -13   4   16.97    0.97
   2 -13   4   24.19    1.28
   3 -13   4    0.76    0.77
   4 -13   4    9.67    1.40
   5 -13   4    1.25    1.20
   6 -13   4   37.77    4.20
   8 -13   4    5.11    8.57
   9 -13   4    0.00    9.25
  -9 -12   4    7.87    2.78
  -8 -12   4    2.96    1.24
  -7 -12   4    7.68    1.77
  -6 -12   4    1.30    1.72
  -5 -12   4   30.52    2.31
  -4 -12   4    7.02    1.16
  -3 -12   4    3.75    1.04
  -2 -12   4   21.06    1.14
  -1 -12   4   30.33    1.07
   0 -12   4    6.82    0.49
   1 -12   4   27.40    1.06
   2 -12   4   22.22    1.42
   3 -12   4    1.12    0.97
   4 -12   4    4.99    1.35
   5 -12   4   15.84    1.77
   6 -12   4    3.99    2.66
   8 -12   4    0.96   33.16
   9 -12   4    7.58  278.59
  -9 -11   4    1.99    1.81
  -8 -11   4    5.08    1.02
  -7 -11   4    0.75    0.99
  -6 -11   4    5.11    1.44
  -5 -11   4   67.77    4.13
  -4 -11   4   13.21    1.31
  -3 -11   4   36.10    1.69
  -2 -11   4   11.58    0.78
  -1 -11   4    3.51    0.44
   0 -11   4   77.03    2.39
   1 -11   4    1.92    0.49
   2 -11   4   10.35    1.29
   3 -11   4   27.97    4.80
   4 -11   4    9.99    1.12
   5 -11   4   62.31    3.95
   7 -11   4    0.00    2.77
  -9 -10   4    2.50    1.32
  -8 -10   4    1.77    0.94
  -7 -10   4    2.86    0.83
  -6 -10   4   11.93    1.35
  -5 -10   4    0.53    0.71
  -4 -10   4    7.42    0.74
  -3 -10   4   28.04    1.30
  -2 -10   4   12.17    0.88
  -1 -10   4    4.52    0.55
   0 -10   4    0.38    0.34
   1 -10   4    4.46    0.44
   2 -10   4    8.81    1.48
   3 -10   4   28.22    2.84
   4 -10   4    6.52    0.89
   5 -10   4    1.01    1.22
   6 -10   4   11.51    6.02
   7 -10   4    3.35    1.87
   8 -10   4    1.38    2.94
  -9  -9   4    2.40    1.30
  -8  -9   4    1.90    0.94
  -7  -9   4    4.37    0.86
  -6  -9   4    6.43    1.03
  -5  -9   4   20.36    1.11
  -4  -9   4    9.56    0.71
  -3  -9   4   28.22    1.07
  -2  -9   4   68.99    2.06
  -1  -9   4    9.20    0.85
   0  -9   4    0.27    0.27
   1  -9   4   11.23    0.48
   2  -9   4   70.59    2.65
   3  -9   4   25.96    1.52
   4  -9   4    7.92    0.80
   5  -9   4   19.52    1.45
   6  -9   4    6.83    2.36
   7  -9   4    4.59    2.99
   8  -9   4    0.58    2.90
  -9  -8   4    5.91    1.38
  -8  -8   4    1.88    1.39
  -7  -8   4   15.56    1.47
  -6  -8   4   25.60    1.73
  -5  -8   4   11.35    0.96
  -4  -8   4    4.28    0.59
  -3  -8   4   60.57    1.74
  -2  -8   4   11.88    0.56
  -1  -8   4   82.73    2.36
   0  -8   4   24.75    0.92
   1  -8   4   80.07    1.65
   2  -8   4   10.17    0.59
   3  -8   4   59.12    2.00
   4  -8   4    5.64    0.71
   5  -8   4   10.58    1.33
   6  -8   4   31.68   29.23
   7  -8   4   19.35    3.55
   8  -8   4    4.56    3.18
   9  -8   4    0.00    2.17
 -10  -7   4    1.24    1.37
  -9  -7   4    1.43    1.54
  -8  -7   4    0.00    1.24
  -7  -7   4    7.15    1.13
  -6  -7   4    2.01    0.84
  -5  -7   4    1.32    0.64
  -4  -7   4   29.15    1.24
  -3  -7   4    4.18    0.53
  -2  -7   4   12.62    0.53
  -1  -7   4   10.98    0.62
   0  -7   4    4.74    0.44
   1  -7   4    9.81    0.51
   2  -7   4   12.45    0.59
   3  -7   4    2.91    0.59
   4  -7   4   28.65    1.26
   5  -7   4    1.79    0.90
   6  -7   4    2.99    2.10
   7  -7   4   15.06    3.70
   8  -7   4    0.00    2.95
   9  -7   4    0.17    4.23
  10  -7   4   22.94  319.58
 -10  -6   4    3.04    2.16
  -9  -6   4    1.42    1.70
  -8  -6   4    2.79    1.56
  -7  -6   4    9.17    1.25
  -6  -6   4    8.97    1.07
  -5  -6   4   20.49    1.19
  -4  -6   4    8.70    0.68
  -3  -6   4   14.23    0.85
  -2  -6   4    6.77    0.46
  -1  -6   4  153.01    3.27
   0  -6   4    1.35    0.22
   1  -6   4  141.49    2.87
   2  -6   4    6.84    0.40
   3  -6   4   13.65    0.65
   4  -6   4   10.55    0.73
   5  -6   4   18.55    1.11
   6  -6   4   12.50    1.61
   7  -6   4    8.85    2.17
   8  -6   4    3.75    2.32
   9  -6   4    0.61    4.17
 -10  -5   4   11.06   35.80
  -9  -5   4    6.34    2.62
  -8  -5   4    1.15    1.39
  -7  -5   4    0.25    0.75
  -6  -5   4    2.05    0.80
  -5  -5   4   11.64    0.81
  -4  -5   4   17.54    0.88
  -3  -5   4    8.32    0.67
  -2  -5   4   26.66    0.95
  -1  -5   4  117.85    2.65
   0  -5   4  440.67    7.63
   1  -5   4  118.61    2.42
   2  -5   4   24.89    0.74
   3  -5   4    9.90    0.57
   4  -5   4   19.02    1.02
   5  -5   4   13.51    1.00
   6  -5   4    3.11    0.79
   7  -5   4    1.32    1.27
   8  -5   4    2.96    1.91
   9  -5   4    7.78    4.41
  10  -5   4    5.41    2.13
  -9  -4   4    0.00    2.75
  -8  -4   4    1.51    1.69
  -7  -4   4    3.79    1.14
  -6  -4   4    1.84    0.77
  -5  -4   4    3.94    0.59
  -4  -4   4    0.64    0.39
  -3  -4   4   24.92    1.13
  -2  -4   4   18.67    0.81
  -1  -4   4    7.71    0.39
   0  -4   4   26.53    0.56
   1  -4   4    7.09    0.34
   2  -4   4   17.79    0.58
   3  -4   4   27.07    0.85
   4  -4   4    0.90    0.36
   5  -4   4    5.79    0.63
   6  -4   4    2.05    0.84
   7  -4   4    0.00    1.32
   8  -4   4    1.13    2.91
  10  -4   4    1.71    2.15
  -9  -3   4    0.00  237.60
  -8  -3   4    5.47    3.16
  -7  -3   4    0.01    1.22
  -6  -3   4    0.71    0.72
  -5  -3   4    6.86    0.69
  -4  -3   4    2.81    0.47
  -3  -3   4   12.92    0.67
  -2  -3   4   74.75    2.60
  -1  -3   4   29.99    0.76
   0  -3   4  158.05    3.10
   1  -3   4    9.95    0.40
   2  -3   4   71.51    1.59
   3  -3   4   15.45    0.69
   4  -3   4    3.62    0.46
   5  -3   4   10.20    0.74
   6  -3   4    1.72    0.78
   7  -3   4    0.42    1.31
   8  -3   4    0.43    2.71
  10  -3   4    9.16    5.24
  -9  -2   4    0.00   32.19
  -8  -2   4    0.94   59.31
  -7  -2   4    2.96    2.34
  -6  -2   4    1.97    0.90
  -5  -2   4    8.58    0.80
  -4  -2   4   16.92    0.99
  -3  -2   4   59.69    2.21
  -2  -2   4  143.18    4.25
  -1  -2   4  173.58    3.42
   0  -2   4  112.19    2.46
   1  -2   4  171.52    3.83
   2  -2   4  155.96    3.03
   3  -2   4   61.69    1.46
   4  -2   4   19.10    0.82
   5  -2   4   13.22    0.81
   6  -2   4    2.07    0.67
   7  -2   4    0.39    0.63
   8  -2   4    0.00    1.46
   9  -2   4    0.00    2.75
  -8  -1   4   18.47    4.55
  -7  -1   4   30.84   77.55
  -6  -1   4    5.19    1.00
  -5  -1   4    2.18    0.59
  -4  -1   4   41.30    1.51
  -3  -1   4   51.85    1.96
  -2  -1   4   31.78    1.26
  -1  -1   4  191.37    3.64
   0  -1   4    3.81    0.19
   1  -1   4  211.85    3.16
   2  -1   4   33.13    0.79
   3  -1   4   57.98    1.64
   4  -1   4   38.90    1.20
   5  -1   4    2.53    0.50
   6  -1   4    0.39    0.42
   7  -1   4   16.18    1.35
   8  -1   4   16.36    1.96
   9  -1   4    4.77    3.32
  -8   0   4    1.20    2.64
  -7   0   4   52.93   13.39
  -6   0   4   23.58    1.53
  -5   0   4    3.35    0.69
  -4   0   4   48.16    1.54
  -3   0   4    0.64    0.33
  -2   0   4  205.36    5.53
  -1   0   4   72.72    1.62
   0   0   4    0.28    0.10
   1   0   4   75.41    1.40
   2   0   4  209.42    3.55
   3   0   4    0.40    0.19
   4   0   4   46.91    1.57
   5   0   4    1.67    0.52
   6   0   4   23.85    1.65
   7   0   4   59.68    2.93
   8   0   4    5.66    2.87
   9   0   4    5.00    3.57
  -9   1   4    0.11    6.96
  -8   1   4   11.70    4.55
  -7   1   4   28.45    2.40
  -6   1   4    5.67    2.33
  -5   1   4    4.25    0.67
  -4   1   4   33.94    1.31
  -3   1   4   54.52    1.55
  -2   1   4   34.35    1.08
  -1   1   4  213.05    4.33
   0   1   4    4.00    0.20
   1   1   4  210.33    3.88
   2   1   4   34.51    0.69
   3   1   4   36.13    1.40
   4   1   4   40.33    2.17
   5   1   4    2.85    0.58
   6   1   4    3.61    0.82
   7   1   4   29.78    2.13
   8   1   4   17.37    1.96
  10   1   4    0.00   71.34
 -10   2   4    0.00   26.51
  -9   2   4    1.99    2.70
  -8   2   4    5.93    1.66
  -7   2   4    6.15    1.45
  -6   2   4    3.16    1.50
  -5   2   4   11.41    0.88
  -4   2   4   17.02    0.91
  -3   2   4   59.70    1.65
  -2   2   4  151.25    3.64
  -1   2   4  175.96    3.68
   0   2   4  113.32    2.35
   1   2   4  175.37    3.35
   2   2   4  157.67    2.72
   3   2   4   61.32    4.54
   4   2   4   17.25    0.92
   5   2   4   12.29    1.00
   6   2   4    3.97    0.76
   7   2   4    3.70    1.39
   8   2   4    1.16    2.19
   9   2   4    0.00   24.78
  10   2   4    0.21  257.46
 -10   3   4    8.88    4.20
  -9   3   4    0.78    1.99
  -8   3   4    7.11    1.88
  -7   3   4    3.50    1.26
  -6   3   4    0.71    1.02
  -5   3   4    8.20    0.71
  -4   3   4    3.93    0.45
  -3   3   4   16.14    0.72
  -2   3   4   78.49    2.06
  -1   3   4   29.33    0.80
   0   3   4  161.31    3.31
   1   3   4   29.25    0.72
   2   3   4   82.99    1.29
   3   3   4   14.07    0.61
   4   3   4    2.61    0.41
   5   3   4    9.01    1.01
   6   3   4    0.81    0.58
   7   3   4    0.00    0.90
   8   3   4    8.07    1.67
   9   3   4    1.56    1.30
 -10   4   4    0.00    3.07
  -9   4   4    0.00    2.39
  -8   4   4    2.01    1.75
  -7   4   4    3.93    1.19
  -6   4   4    2.75    1.18
  -5   4   4    4.96    1.09
  -4   4   4    0.82    0.26
  -3   4   4   25.59    1.45
  -2   4   4   18.35    0.73
  -1   4   4    6.96    0.39
   0   4   4   27.57    0.80
   1   4   4    7.16    0.30
   2   4   4   18.26    0.54
   3   4   4   27.54    0.80
   4   4   4    0.44    0.30
   5   4   4    5.47    0.60
   6   4   4    1.26    0.66
   7   4   4    2.20    0.93
   8   4   4    0.86    0.98
   9   4   4    0.00    1.55
 -10   5   4    7.05    7.14
  -9   5   4    6.46    2.56
  -8   5   4    0.44    1.50
  -7   5   4    2.79    1.20
  -6   5   4    4.82    1.12
  -5   5   4   10.20    1.14
  -4   5   4   18.22    1.28
  -3   5   4    8.57    0.88
  -2   5   4   22.52    0.69
  -1   5   4  113.87    2.48
   0   5   4  489.64   11.03
   1   5   4  118.27    2.84
   2   5   4   24.46    0.82
   3   5   4    9.08    0.60
   4   5   4   19.66    0.75
   5   5   4   12.82    0.91
   6   5   4    3.58    0.91
   7   5   4    1.08    0.94
   8   5   4    2.33    1.10
   9   5   4    6.32    1.37
 -10   6   4    0.00    6.82
  -9   6   4    1.38    2.61
  -8   6   4    0.70    1.59
  -7   6   4   10.90    1.39
  -6   6   4   10.16    1.20
  -5   6   4   18.43    1.31
  -4   6   4    8.90    1.07
  -3   6   4   13.19    0.98
  -2   6   4    5.92    0.40
  -1   6   4  145.75    3.03
   0   6   4    1.63    0.26
   1   6   4  154.80    3.68
   2   6   4    5.66    0.40
   3   6   4   15.83    0.65
   4   6   4   10.03    0.59
   5   6   4   21.94    1.19
   6   6   4    9.55    1.10
   7   6   4   11.01    1.25
   8   6   4    2.22    1.00
   9   6   4    4.39    2.09
  10   6   4    1.98    2.23
 -10   7   4    1.86    3.51
  -9   7   4    0.00    2.64
  -8   7   4    0.00    1.62
  -7   7   4    7.35    1.37
  -6   7   4    4.18    1.12
  -5   7   4    5.86    1.12
  -4   7   4   27.20    1.38
  -3   7   4    3.91    0.73
  -2   7   4   11.14    0.71
  -1   7   4    9.95    0.59
   0   7   4    5.03    0.37
   1   7   4   10.22    0.40
   2   7   4   12.19    0.46
   3   7   4    3.95    0.37
   4   7   4   30.15    0.85
   5   7   4    2.91    0.61
   6   7   4    4.51    1.43
   7   7   4    7.54    1.61
   8   7   4    0.94    1.33
   9   7   4    2.10    2.11
  10   7   4    0.00    1.48
  -9   8   4    5.90    2.77
  -8   8   4    1.15    2.17
  -7   8   4   17.23    1.64
  -6   8   4   26.13    1.73
  -5   8   4    9.33    1.04
  -4   8   4    6.90    0.94
  -3   8   4   56.47    2.05
  -2   8   4    8.99    0.67
  -1   8   4   79.30    1.75
   0   8   4   69.18    1.61
   1   8   4   84.56    1.87
   2   8   4   11.18    0.43
   3   8   4   62.07    1.63
   4   8   4    5.79    0.53
   5   8   4   12.06    0.78
   6   8   4   28.66    2.11
   7   8   4   16.13    1.86
   8   8   4    4.40    1.46
   9   8   4    1.67    2.27
  -9   9   4    0.28    3.51
  -8   9   4    1.34    2.53
  -7   9   4    4.69    1.33
  -6   9   4    6.86    1.20
  -5   9   4   16.94    1.31
  -4   9   4    8.71    0.91
  -3   9   4   24.80    0.93
  -2   9   4   64.84    1.98
  -1   9   4   11.21    0.57
   0   9   4    0.19    0.27
   1   9   4   11.32    0.44
   2   9   4   72.27    1.78
   3   9   4   29.66    1.04
   4   9   4   10.41    0.57
   5   9   4   21.09    0.98
   6   9   4    7.74    1.55
   7   9   4    5.16    1.57
   8   9   4    2.39    1.21
   9   9   4    1.32    2.23
  -9  10   4   13.30  228.99
  -8  10   4    0.00    2.50
  -7  10   4    5.39    1.73
  -6  10   4    8.97    1.27
  -5  10   4    0.96    0.93
  -4  10   4    7.15    0.90
  -3  10   4   26.58    1.18
  -2  10   4   12.25    0.98
  -1  10   4    4.88    0.48
   0  10   4    0.35    0.28
   1  10   4    5.39    0.42
   2  10   4   10.94    0.47
   3  10   4   31.08    0.91
   4  10   4    8.55    0.55
   5  10   4    0.43    0.42
   6  10   4    9.78    1.47
   7  10   4    9.60    2.64
   8  10   4    0.00    1.87
   9  10   4    4.35    1.84
  -8  11   4    0.00  366.23
  -7  11   4    0.00    1.61
  -6  11   4    4.12    1.16
  -5  11   4   51.18    2.29
  -4  11   4    9.67    0.97
  -3  11   4   33.66    1.18
  -2  11   4    9.11    0.79
  -1  11   4    1.84    0.44
   0  11   4   80.57    2.05
   1  11   4    2.03    0.35
   2  11   4    9.79    0.48
   3  11   4   40.23    1.19
   4  11   4   12.86    0.83
   5  11   4   60.88    1.71
   6  11   4    3.42    0.84
   7  11   4    1.72    1.58
   8  11   4    4.51    2.24
   9  11   4    0.91    1.76
  -8  12   4    1.77    8.58
  -7  12   4    5.55    1.88
  -6  12   4    2.44    1.35
  -5  12   4   22.68    1.49
  -4  12   4    1.86    0.92
  -3  12   4    2.64    0.45
  -2  12   4   18.53    1.07
  -1  12   4   28.31    1.13
   0  12   4    7.42    0.55
   1  12   4   29.78    0.93
   2  12   4   17.11    0.64
   3  12   4    1.91    0.29
   4  12   4    3.76    0.63
   5  12   4   25.15    1.06
   6  12   4    1.90    0.78
   7  12   4    9.61    1.71
   8  12   4    3.25    1.77
   9  12   4    5.28    1.83
  -9  13   4    0.00    8.22
  -8  13   4    0.00    5.58
  -7  13   4    5.75    2.73
  -6  13   4   24.97    2.19
  -5  13   4    1.65    1.15
  -4  13   4   11.12    1.06
  -3  13   4    0.49    0.40
  -2  13   4   24.12    1.00
  -1  13   4   16.49    0.91
   0  13   4    1.17    0.40
   1  13   4   15.40    0.66
   2  13   4   22.85    0.94
   3  13   4    0.79    0.50
   4  13   4   12.62    1.03
   5  13   4    1.59    0.64
   6  13   4   28.15    1.44
   7  13   4    0.31    1.23
   8  13   4    1.13    2.42
   9  13   4    4.85    1.80
  -9  14   4    3.31    3.17
  -8  14   4    5.80    2.90
  -7  14   4   12.50    2.11
  -6  14   4    4.11    2.03
  -5  14   4    0.00    0.99
  -4  14   4    5.13    0.98
  -3  14   4    9.29    0.96
  -2  14   4   14.27    0.84
  -1  14   4    3.55    0.58
   0  14   4    2.36    0.54
   1  14   4    3.65    0.42
   2  14   4   13.17    0.83
   3  14   4   10.47    0.85
   4  14   4    6.10    0.88
   5  14   4    0.54    0.63
   6  14   4    6.31    1.47
   7  14   4   11.22    1.49
   8  14   4    1.35    1.86
   9  14   4    3.31    1.47
  -8  15   4    2.12    3.20
  -7  15   4    3.84    1.82
  -6  15   4    1.36    1.27
  -5  15   4   14.72    1.57
  -4  15   4    3.49    1.21
  -3  15   4   27.06    1.42
  -2  15   4    4.14    0.58
  -1  15   4    3.37    0.58
   0  15   4    3.39    0.57
   1  15   4    2.11    0.67
   2  15   4    3.61    0.69
   3  15   4   29.77    1.30
   4  15   4    4.13    0.86
   5  15   4   12.38    1.27
   6  15   4    1.29    1.07
   7  15   4    0.30    1.82
   8  15   4    4.03    1.95
  -8  16   4   11.42    3.64
  -7  16   4    2.09    1.43
  -6  16   4    4.43    1.27
  -5  16   4    0.57    1.15
  -4  16   4    7.55    1.16
  -3  16   4   10.29    1.10
  -2  16   4    1.18    0.50
  -1  16   4   15.28    0.84
   0  16   4    2.61    0.56
   1  16   4   16.08    1.33
   2  16   4    1.28    0.85
   3  16   4   13.06    1.08
   4  16   4   12.88    1.29
   5  16   4    1.75    1.00
   6  16   4    2.60    1.24
   7  16   4    3.84    1.41
   8  16   4    6.89    2.84
  -8  17   4    2.54    3.57
  -7  17   4    0.73    1.41
  -6  17   4    3.98    1.26
  -5  17   4    2.89    1.17
  -4  17   4    7.07    1.03
  -3  17   4    2.34    0.86
  -2  17   4    2.37    0.59
  -1  17   4    9.98    0.78
   0  17   4    0.00    0.58
   1  17   4    8.96    1.17
   2  17   4    2.25    1.07
   3  17   4    2.29    1.29
   4  17   4    6.17    1.46
   5  17   4    2.01    1.30
   6  17   4    0.73    1.35
   7  17   4    4.00    1.34
   8  17   4    6.04    1.72
  -8  18   4    0.00    7.79
  -7  18   4    2.23    1.72
  -6  18   4    7.34    1.37
  -5  18   4    1.93    1.17
  -4  18   4    0.80    0.78
  -3  18   4    3.81    0.76
  -2  18   4    2.66    0.70
  -1  18   4   19.76    0.96
   0  18   4    9.66    0.92
   1  18   4   21.77    1.29
   2  18   4    2.38    1.27
   3  18   4    3.43    1.35
   4  18   4    2.43    2.31
   5  18   4    4.06    1.78
   6  18   4    4.69    1.61
   7  18   4    1.54    1.52
   8  18   4    4.16    2.43
  -8  19   4    2.04    2.80
  -7  19   4    1.23    2.49
  -6  19   4    5.54    1.28
  -5  19   4    2.12    1.09
  -4  19   4    3.91    1.04
  -3  19   4    3.98    0.77
  -2  19   4    6.20    0.77
  -1  19   4    7.08    0.81
   0  19   4   22.85    1.28
   1  19   4    7.14    0.87
   2  19   4    6.07    1.05
   3  19   4    5.55    1.39
   4  19   4    5.40    2.78
   5  19   4    4.82    2.45
   6  19   4   11.97    3.34
   7  19   4    6.48    2.86
   8  19   4    0.73    2.02
  -7  20   4    0.01    4.36
  -6  20   4    1.86    1.29
  -5  20   4    0.00    1.08
  -4  20   4    3.34    1.04
  -3  20   4    0.71    0.83
  -2  20   4    2.73    0.77
  -1  20   4    6.46    0.76
   0  20   4    2.86    0.77
   1  20   4    9.09    1.00
   2  20   4    0.00    0.87
   3  20   4    0.90    1.37
   4  20   4    4.25    1.81
   5  20   4    2.54    1.91
   6  20   4    6.63    4.34
   7  20   4    4.39    3.26
  -7  21   4    2.11    6.80
  -6  21   4    4.76    1.64
  -5  21   4    0.00    1.04
  -4  21   4    1.81    0.97
  -3  21   4    3.26    1.06
  -2  21   4   11.73    1.22
  -1  21   4    2.37    0.60
   0  21   4    3.39    0.67
   1  21   4    2.80    0.73
   2  21   4   11.48    1.30
   3  21   4    3.99    1.15
   4  21   4    0.80    2.34
   5  21   4    1.86    2.95
   6  21   4    0.01    7.97
   7  21   4    0.00    2.68
  -7  22   4    1.86    2.48
  -6  22   4    5.57    1.70
  -5  22   4    0.00    1.09
  -4  22   4    1.03    0.92
  -3  22   4    0.38    1.03
  -2  22   4    1.11    0.78
  -1  22   4    0.93    0.64
   0  22   4    6.42    0.78
   1  22   4    1.94    0.65
   2  22   4    1.37    0.84
   3  22   4    1.07    0.97
   4  22   4    3.54    1.58
   5  22   4    0.55    1.78
   6  22   4    3.22    3.03
   7  22   4    3.08    2.35
  -6  23   4    4.85    3.98
  -5  23   4    0.51    1.20
  -4  23   4    0.83    1.10
  -3  23   4    3.62    1.23
  -2  23   4    1.22    0.96
  -1  23   4    1.85    0.72
   0  23   4    0.40    0.58
   1  23   4    2.08    0.68
   2  23   4    0.59    0.75
   3  23   4    5.41    1.22
   4  23   4    0.45    1.33
   5  23   4    0.00    1.83
   6  23   4    0.95    2.16
  -6  24   4    0.92    2.48
  -5  24   4    0.98    1.51
  -4  24   4    1.14    1.19
  -3  24   4    0.94    1.15
  -2  24   4    6.65    1.11
  -1  24   4    3.12    0.91
   0  24   4    4.00    0.77
   1  24   4    3.21    0.75
   2  24   4    5.48    0.91
   3  24   4    2.31    1.05
   4  24   4    2.10    1.67
   5  24   4    1.00    1.61
   6  24   4    0.54    1.31
  -5  25   4    0.20    1.52
  -4  25   4    0.00    1.27
  -3  25   4    0.78    1.22
  -2  25   4    2.84    1.12
  -1  25   4    5.94    1.14
   0  25   4    1.53    0.79
   1  25   4    5.50    0.87
   2  25   4    0.74    0.66
   3  25   4    2.87    0.89
   4  25   4    1.70    1.94
   5  25   4    0.35    1.52
  -5  26   4    3.15    2.50
  -4  26   4    2.09    1.41
  -3  26   4    3.40    1.43
  -2  26   4    3.03    1.23
  -1  26   4    0.73    1.05
   0  26   4    0.30    0.96
   1  26   4    2.77    0.83
   2  26   4    2.06    0.80
   3  26   4    3.56    0.95
   4  26   4    0.52    1.01
   5  26   4    1.17    1.08
  -4  27   4    1.35    1.52
  -3  27   4    1.67    1.46
  -2  27   4    4.69    1.44
  -1  27   4    3.57    1.26
   0  27   4    0.99    1.06
   1  27   4    1.82    0.94
   2  27   4    4.76    1.01
   3  27   4    2.27    0.99
   4  27   4    1.94    1.05
  -3  28   4    0.71    1.50
  -2  28   4    4.12    1.44
  -1  28   4    0.81    1.35
   0  28   4    0.11    1.30
   1  28   4    3.00    1.13
   2  28   4    4.56    1.25
   3  28   4    0.90    1.02
  -2  29   4    4.96    1.59
  -1  29   4    0.44    1.38
   0  29   4    0.52    1.45
   1  29   4    4.00    1.30
   2  29   4    5.08    1.32
  -1  30   4    2.96    1.35
   0  30   4    7.56    1.78
   1  30   4    3.71    1.34
  -1 -30   5    5.59    1.78
   0 -30   5    0.00    5.62
  -2 -29   5   18.41    3.38
  -1 -29   5    3.60    2.30
   0 -29   5    0.00    4.90
  -3 -28   5    5.43    1.62
  -2 -28   5    3.10    1.72
  -1 -28   5   10.39    2.27
   0 -28   5    0.00    5.49
   1 -28   5    3.87   13.18
  -4 -27   5    0.00    1.66
  -3 -27   5    1.13    1.54
  -2 -27   5    2.46    1.65
  -1 -27   5    3.64    1.87
   0 -27   5    0.44    2.69
   1 -27   5    2.42   12.68
  -3 -26   5    0.00    1.44
  -2 -26   5    5.89    1.25
  -1 -26   5    4.06    1.16
   0 -26   5    0.12    1.60
   1 -26   5    5.61    6.50
   3 -26   5    0.00  162.91
   4 -26   5    0.00    2.01
   5 -26   5    1.14    1.87
  -5 -25   5    0.00    3.04
  -4 -25   5    0.00   49.15
  -2 -25   5    0.71    1.15
  -1 -25   5    2.51    1.06
   0 -25   5    0.04    1.06
   1 -25   5   10.03    7.36
   4 -25   5    3.63    2.09
   5 -25   5    0.61   61.17
  -6 -24   5    5.17    3.29
  -5 -24   5    4.00    3.10
  -4 -24   5    0.96    1.98
  -3 -24   5   10.51    2.76
  -2 -24   5   12.06    7.81
  -1 -24   5    3.16    1.51
   0 -24   5    0.22    0.98
   1 -24   5    1.27    2.12
   4 -24   5    3.05    2.04
   5 -24   5    2.16    2.70
   6 -24   5    4.51    2.19
  -6 -23   5    4.15    2.59
  -5 -23   5    3.72    2.54
  -4 -23   5    4.15    1.80
  -3 -23   5    6.48    2.41
  -2 -23   5    9.22    3.11
  -1 -23   5    3.27    1.38
   0 -23   5    0.38    0.94
   1 -23   5    9.99    2.46
   2 -23   5   10.19    2.21
   3 -23   5    3.71  137.67
   4 -23   5    0.00    1.90
   5 -23   5    1.78    2.75
   6 -23   5    0.00   15.65
  -7 -22   5    0.24    1.41
  -6 -22   5    2.27    1.37
  -5 -22   5    2.76    2.37
  -4 -22   5    1.23    1.47
  -3 -22   5    4.84    2.64
  -2 -22   5    1.81    2.51
  -1 -22   5    0.00   29.58
   0 -22   5    6.43    1.43
   1 -22   5    2.47    2.10
   2 -22   5    0.18    2.62
   3 -22   5   15.38   16.61
   4 -22   5    3.11    2.01
   5 -22   5    2.64    2.36
  -7 -21   5    1.55    1.50
  -6 -21   5    1.60    1.30
  -5 -21   5    1.17    1.51
  -4 -21   5    0.46    1.15
  -3 -21   5    3.41    2.45
  -2 -21   5   15.11    1.68
  -1 -21   5   25.38    3.44
   0 -21   5   15.84    2.40
   1 -21   5   16.48    2.05
   2 -21   5    4.93    2.08
   3 -21   5    1.70    1.63
   4 -21   5    2.21    2.03
   5 -21   5    1.78   23.69
  -7 -20   5    1.95    1.35
  -6 -20   5    1.69    1.28
  -5 -20   5    3.90    1.21
  -4 -20   5   17.81    1.51
  -3 -20   5    0.79    1.05
  -2 -20   5    8.25    1.51
  -1 -20   5   10.36    2.55
   0 -20   5   14.16    2.17
   1 -20   5   10.78    1.02
   2 -20   5    7.75    1.08
   3 -20   5    1.47    0.98
   4 -20   5   16.42    2.48
  -8 -19   5    2.40    1.50
  -7 -19   5    1.87    1.28
  -6 -19   5    0.53    1.27
  -5 -19   5    1.00    1.14
  -4 -19   5    4.11    1.10
  -3 -19   5    0.91    0.95
  -2 -19   5    2.82    1.04
  -1 -19   5    6.12    1.25
   0 -19   5    0.00    0.89
   1 -19   5    3.66    1.38
   2 -19   5    3.39    0.64
   3 -19   5    1.47    0.74
   4 -19   5   25.48   23.98
   7 -19   5    0.00    2.73
  -8 -18   5    0.50    1.75
  -7 -18   5    2.22    1.27
  -6 -18   5   10.89    1.40
  -5 -18   5    2.59    1.06
  -4 -18   5    2.75    1.13
  -3 -18   5    3.13    0.94
  -2 -18   5   17.61    1.20
  -1 -18   5    9.48    0.98
   0 -18   5   13.38    1.04
   1 -18   5    8.31    0.81
   2 -18   5   15.82    1.36
   3 -18   5    1.73    0.77
   4 -18   5    0.00    1.26
   7 -18   5    1.06    3.45
   8 -18   5    2.06    2.25
  -8 -17   5    0.94    3.14
  -7 -17   5    3.18    1.57
  -6 -17   5    1.14    1.14
  -5 -17   5    4.30    1.22
  -4 -17   5    1.59    0.98
  -3 -17   5   28.61    1.46
  -2 -17   5    2.18    0.76
  -1 -17   5    7.97    0.86
   0 -17   5    0.00    0.72
   1 -17   5    5.82    0.98
   2 -17   5    2.98    0.63
   3 -17   5   23.83    1.38
   4 -17   5    2.05    1.16
   7 -17   5    3.33    3.19
   8 -17   5    5.31    3.43
  -8 -16   5    4.22    2.84
  -7 -16   5    0.92    2.78
  -6 -16   5    1.68    1.22
  -5 -16   5    2.88    1.12
  -4 -16   5   10.95    1.30
  -3 -16   5    6.57    1.20
  -2 -16   5    2.92    0.89
  -1 -16   5    5.13    0.85
   0 -16   5   21.36    1.34
   1 -16   5   12.20    1.34
   2 -16   5    3.07    0.77
   3 -16   5    4.86    0.66
   4 -16   5    6.75    0.89
   5 -16   5    0.90    2.65
   6 -16   5    0.00    3.20
   7 -16   5    0.64    3.46
   8 -16   5    6.94    4.10
  -8 -15   5    1.72    1.77
  -7 -15   5    2.68    2.47
  -6 -15   5    1.98    1.57
  -5 -15   5    1.51    1.36
  -4 -15   5   14.93    1.27
  -3 -15   5    0.94    0.88
  -2 -15   5    7.63    0.82
  -1 -15   5    5.01    0.78
   0 -15   5    2.97    0.77
   1 -15   5    4.65    1.31
   2 -15   5    6.59    0.84
   3 -15   5    1.55    0.85
   4 -15   5    8.98    1.32
   5 -15   5    1.52    1.57
   6 -15   5    0.44    2.16
   7 -15   5    3.44    3.71
   8 -15   5    0.00    4.01
  -9 -14   5    0.88    1.70
  -8 -14   5    3.58    1.83
  -7 -14   5    5.12    1.81
  -6 -14   5   22.55    2.17
  -5 -14   5    4.23    1.77
  -4 -14   5    7.33    1.07
  -3 -14   5   28.01    1.48
  -2 -14   5    1.15    0.67
  -1 -14   5    9.35    0.79
   0 -14   5   21.56    1.04
   1 -14   5    8.99    0.91
   2 -14   5    0.00    1.35
   3 -14   5   21.40    2.08
   4 -14   5    5.85    1.49
   5 -14   5    0.24    1.05
   6 -14   5   20.69    3.67
   7 -14   5    4.06    8.67
   8 -14   5    0.00    8.42
   9 -14   5    3.46    2.63
  -9 -13   5    0.17    2.14
  -8 -13   5   14.34    2.09
  -7 -13   5    5.44    1.98
  -6 -13   5   15.83    1.97
  -5 -13   5    6.66    1.34
  -4 -13   5   44.67    2.57
  -3 -13   5    6.83    0.91
  -2 -13   5    8.06    0.63
  -1 -13   5    9.07    0.75
   0 -13   5    6.14    0.71
   1 -13   5    5.63    1.02
   2 -13   5    0.00    4.80
   3 -13   5    5.19    1.20
   4 -13   5   33.80    1.89
   5 -13   5    2.76    1.50
   6 -13   5   18.45    3.53
   7 -13   5    0.00  227.82
   8 -13   5   38.02   32.18
   9 -13   5    0.95    2.19
  -9 -12   5    0.67    1.35
  -8 -12   5    3.38    1.17
  -7 -12   5    5.10    1.62
  -6 -12   5    1.76    1.16
  -5 -12   5    4.43    1.20
  -4 -12   5   30.69    2.05
  -3 -12   5   32.72    1.46
  -2 -12   5   33.59    1.63
  -1 -12   5   14.11    0.79
   0 -12   5    0.31    0.35
   1 -12   5   12.03    1.47
   2 -12   5   17.38    5.14
   3 -12   5   26.96    2.24
   4 -12   5   23.16    1.90
   5 -12   5    0.00    6.31
   6 -12   5    6.75    3.02
   7 -12   5    0.00  226.42
   8 -12   5    0.00   32.05
  -9 -11   5    6.40    1.39
  -8 -11   5    6.38    1.07
  -7 -11   5    2.16    0.89
  -6 -11   5    5.40    1.30
  -5 -11   5    8.07    1.55
  -4 -11   5    4.09    0.89
  -3 -11   5    3.76    0.71
  -2 -11   5   10.75    0.67
  -1 -11   5   11.14    0.64
   0 -11   5   35.10    1.36
   1 -11   5   11.69    0.98
   2 -11   5    6.14    4.67
   3 -11   5    4.64    1.36
   4 -11   5    1.67    0.80
   5 -11   5    8.72    1.89
   6 -11   5    5.28    2.76
   7 -11   5    4.96    2.48
  -9 -10   5    1.96    1.28
  -8 -10   5    0.93    0.83
  -7 -10   5    3.91    0.91
  -6 -10   5    3.52    0.98
  -5 -10   5   13.39    1.14
  -4 -10   5    7.43    0.82
  -3 -10   5   14.48    0.76
  -2 -10   5   20.82    1.00
  -1 -10   5    0.12    0.51
   0 -10   5    6.80    0.79
   1 -10   5    0.00    0.54
   2 -10   5   28.92    5.28
   3 -10   5   14.83    1.40
   4 -10   5    5.44    0.94
   5 -10   5   12.90    1.42
   6 -10   5    6.78   24.07
   7 -10   5    6.96    2.89
   8 -10   5    0.32    2.62
  -9  -9   5    2.27    1.20
  -8  -9   5    3.20    1.07
  -7  -9   5    7.35    1.21
  -6  -9   5    8.87    1.15
  -5  -9   5   20.94    1.28
  -4  -9   5    4.52    0.68
  -3  -9   5    4.69    0.53
  -2  -9   5   55.95    1.59
  -1  -9   5    0.43    0.51
   0  -9   5    8.24    0.56
   1  -9   5    0.00    0.50
   2  -9   5   51.82    2.30
   3  -9   5    4.15    0.79
   4  -9   5    4.09    0.81
   5  -9   5   20.35    1.48
   7  -9   5    2.53    2.78
   8  -9   5    1.54    2.67
  -9  -8   5    3.07    1.76
  -8  -8   5    1.08    1.31
  -7  -8   5    1.99    0.92
  -6  -8   5   36.29    1.79
  -5  -8   5    3.10    0.70
  -4  -8   5    1.96    0.65
  -3  -8   5    0.55    0.43
  -2  -8   5   21.86    0.78
  -1  -8   5   30.74    1.22
   0  -8   5   13.23    0.62
   1  -8   5   29.36    0.86
   2  -8   5   22.34    0.93
   3  -8   5    0.37    0.51
   4  -8   5    2.44    0.61
   5  -8   5    3.57    0.82
   6  -8   5   36.19    3.65
   7  -8   5    4.47    2.78
   8  -8   5    1.11    2.49
   9  -8   5    2.87    2.59
 -10  -7   5    0.00    3.04
  -9  -7   5    0.75    1.70
  -8  -7   5    3.39    1.43
  -7  -7   5   24.72    1.76
  -6  -7   5    4.13    0.76
  -5  -7   5    2.29    0.71
  -4  -7   5   15.32    1.02
  -3  -7   5   74.97    2.75
  -2  -7   5   51.18    1.45
  -1  -7   5   25.58    0.90
   0  -7   5   16.30    0.59
   1  -7   5   26.57    0.85
   2  -7   5   48.90    1.19
   3  -7   5   66.38    1.92
   4  -7   5   14.27    0.84
   5  -7   5    2.79    0.71
   6  -7   5    4.34    1.07
   7  -7   5   19.07    2.17
   8  -7   5    6.16    2.53
   9  -7   5    0.00    4.22
 -10  -6   5    1.30    2.79
  -9  -6   5    2.33    1.66
  -8  -6   5    3.04    1.26
  -7  -6   5    3.99    0.89
  -6  -6   5    9.01    0.94
  -5  -6   5    5.25    0.74
  -4  -6   5  133.13    4.66
  -3  -6   5    3.42    0.56
  -2  -6   5    7.59    0.55
  -1  -6   5   26.53    0.75
   0  -6   5    1.34    0.21
   1  -6   5   25.87    0.79
   2  -6   5    7.32    0.41
   3  -6   5    3.57    0.37
   4  -6   5  128.91    3.02
   5  -6   5    5.67    0.75
   6  -6   5    6.94    1.46
   7  -6   5    8.71    1.88
   8  -6   5    3.58    1.42
   9  -6   5    2.38    1.85
 -10  -5   5    9.45    9.58
  -9  -5   5   12.68    2.94
  -8  -5   5    1.56    1.17
  -7  -5   5    5.92    1.06
  -6  -5   5    3.47    0.70
  -5  -5   5    0.19    0.47
  -4  -5   5    1.12    0.54
  -3  -5   5    1.27    0.54
  -2  -5   5   18.03    0.76
  -1  -5   5   38.45    1.02
   0  -5   5  983.14   16.48
   1  -5   5   37.37    0.93
   2  -5   5   17.54    0.56
   3  -5   5    2.14    0.32
   4  -5   5    0.22    0.40
   5  -5   5    0.21    0.42
   6  -5   5    2.64    0.95
   7  -5   5    7.22    1.73
   8  -5   5    0.00    2.13
   9  -5   5    8.01    1.87
  10  -5   5    3.97    2.33
  -8  -4   5    7.03    1.77
  -7  -4   5    0.39    1.60
  -6  -4   5    7.61    0.81
  -5  -4   5   33.96    1.43
  -4  -4   5    4.10    0.51
  -3  -4   5   10.95    0.73
  -2  -4   5   12.32    0.67
  -1  -4   5  612.93   12.26
   0  -4   5   77.02    1.45
   1  -4   5  560.57   11.86
   2  -4   5    9.46    0.43
   3  -4   5   13.68    0.58
   4  -4   5    5.15    0.50
   5  -4   5   37.98    1.37
   6  -4   5    8.27    0.98
   7  -4   5    0.75    1.17
   8  -4   5    0.36    2.48
   9  -4   5    1.47    2.73
  10  -4   5    2.86    2.02
  -9  -3   5    0.00   67.64
  -8  -3   5   17.75    3.53
  -7  -3   5    0.84    1.16
  -6  -3   5    0.14    0.61
  -5  -3   5    3.24    0.59
  -4  -3   5    7.43    0.62
  -3  -3   5    9.87    0.62
  -2  -3   5   10.07    0.56
  -1  -3   5    6.56    0.36
   0  -3   5  357.78    7.54
   1  -3   5    5.35    0.28
   2  -3   5   11.80    0.48
   3  -3   5   10.91    0.52
   4  -3   5    9.24    0.61
   5  -3   5    4.86    0.58
   6  -3   5    1.15    0.83
   7  -3   5    3.33    1.39
   8  -3   5   19.79    3.47
   9  -3   5    0.66    2.16
  10  -3   5    4.11    4.45
  -9  -2   5    5.36    8.42
  -7  -2   5    6.75    2.07
  -6  -2   5    0.33    1.00
  -5  -2   5   30.65    1.53
  -4  -2   5   33.95    1.52
  -3  -2   5    1.09    0.46
  -2  -2   5   89.80    1.98
  -1  -2   5   13.55    0.43
   0  -2   5   27.99    0.75
   1  -2   5   13.16    0.57
   2  -2   5   91.57    1.77
   3  -2   5    1.20    0.32
   4  -2   5   33.58    1.07
   5  -2   5   33.40    1.19
   6  -2   5    0.60    0.71
   7  -2   5    7.65    1.53
   8  -2   5    6.58    2.74
   9  -2   5    3.01    3.53
  10  -2   5    4.03   65.25
  -9  -1   5    0.00   22.19
  -8  -1   5    0.00  241.41
  -6  -1   5    3.65    0.87
  -5  -1   5    0.43    0.50
  -4  -1   5   39.84    1.69
  -3  -1   5   23.07    1.10
  -2  -1   5   70.58    2.06
  -1  -1   5  402.89    7.04
   0  -1   5   34.37    0.75
   1  -1   5  399.33    8.17
   2  -1   5   73.97    1.38
   3  -1   5   25.15    0.86
   4  -1   5   41.90    1.13
   5  -1   5    0.78    0.45
   6  -1   5    4.71    0.77
   7  -1   5    3.31    0.77
   8  -1   5    3.63    3.99
   9  -1   5    0.62    2.82
  10  -1   5    2.57   70.44
  -9   0   5   13.73   19.36
  -8   0   5    0.71    1.95
  -7   0   5   53.82    6.03
  -6   0   5   24.05    1.53
  -5   0   5   35.37    1.60
  -4   0   5    2.99    0.50
  -3   0   5  103.57    3.08
  -2   0   5  252.80    5.85
  -1   0   5  264.56    5.34
   0   0   5    0.10    0.11
   1   0   5  282.23    5.72
   2   0   5  265.43    4.16
   3   0   5   99.53    2.08
   4   0   5    1.99    0.43
   5   0   5   36.39    1.25
   6   0   5    4.99    0.85
   7   0   5    7.52    1.51
   8   0   5    0.76    1.72
   9   0   5    9.60    3.79
  10   0   5    0.23   67.74
 -10   1   5   14.87   32.32
  -9   1   5    0.17    2.82
  -8   1   5    3.44    2.93
  -7   1   5    7.41    2.00
  -6   1   5    2.58    2.19
  -5   1   5    0.73    0.48
  -4   1   5   40.78    1.45
  -3   1   5   20.61    0.82
  -2   1   5   72.80    1.93
  -1   1   5  419.59    7.68
   0   1   5   35.67    0.78
   1   1   5  418.54    8.39
   2   1   5   75.98    1.29
   3   1   5   25.09    0.68
   4   1   5   40.97    1.60
   5   1   5    0.00    0.49
   6   1   5    0.38    0.56
   7   1   5    5.43    1.72
   8   1   5    1.15    1.94
   9   1   5    0.00    3.79
 -10   2   5    9.67    6.61
  -9   2   5    0.27    1.65
  -8   2   5    1.33    1.69
  -7   2   5    8.05    1.48
  -6   2   5    1.66    1.48
  -5   2   5   31.28    1.46
  -4   2   5   31.92    1.30
  -3   2   5    1.33    0.36
  -2   2   5   90.92    2.33
  -1   2   5   12.78    0.49
   0   2   5   37.39    0.90
   1   2   5   12.97    0.40
   2   2   5   95.20    1.50
   3   2   5    1.02    0.23
   4   2   5   29.09    1.45
   5   2   5   30.46    1.13
   6   2   5    0.20    0.96
   7   2   5    9.26    0.99
   8   2   5    3.34    1.16
   9   2   5   22.62   18.40
  10   2   5    0.03  251.14
 -10   3   5    0.00    2.83
  -9   3   5    1.45    1.65
  -8   3   5   16.37    1.74
  -7   3   5    0.53    1.16
  -6   3   5    0.19    0.94
  -5   3   5    4.18    0.70
  -4   3   5    8.16    0.62
  -3   3   5    9.92    0.68
  -2   3   5   11.58    0.59
  -1   3   5    6.53    0.40
   0   3   5  352.79    7.08
   1   3   5    6.04    0.27
   2   3   5   12.12    0.39
   3   3   5   11.12    0.47
   4   3   5    9.08    0.70
   5   3   5    4.67    0.59
   6   3   5    0.00    0.55
   7   3   5    1.10    0.84
   8   3   5   18.05    1.37
   9   3   5    0.59    3.11
 -10   4   5    4.59    2.60
  -9   4   5    3.31    1.81
  -8   4   5    5.29    1.41
  -7   4   5    1.36    1.17
  -6   4   5    4.98    1.14
  -5   4   5   36.41    1.86
  -4   4   5    3.88    0.33
  -3   4   5   12.26    1.24
  -2   4   5   11.95    0.50
  -1   4   5  586.47   12.71
   0   4   5   79.18    1.75
   1   4   5  617.26   13.41
   2   4   5   12.86    0.49
   3   4   5   12.99    0.46
   4   4   5    3.55    0.60
   5   4   5   37.48    1.13
   6   4   5    6.45    0.77
   7   4   5    0.81    0.62
   8   4   5    5.91    0.87
   9   4   5    5.99    1.52
 -10   5   5    0.00    3.19
  -9   5   5    7.50    2.09
  -8   5   5    2.86    1.56
  -7   5   5    5.89    1.24
  -6   5   5    1.64    0.97
  -5   5   5    1.91    0.91
  -4   5   5    0.00    0.81
  -3   5   5    1.30    0.71
  -2   5   5   16.47    0.75
  -1   5   5   35.78    0.97
   0   5   5 1000.00   22.15
   1   5   5   37.55    1.15
   2   5   5   17.71    0.59
   3   5   5    1.88    0.29
   4   5   5    0.09    0.25
   5   5   5    0.21    0.43
   6   5   5    4.95    0.74
   7   5   5    8.56    0.98
   8   5   5    2.03    0.87
   9   5   5    6.92    1.56
 -10   6   5    1.61    2.89
  -9   6   5    4.89    2.77
  -8   6   5    5.60    1.67
  -7   6   5    5.08    1.23
  -6   6   5    6.35    1.17
  -5   6   5    6.01    1.05
  -4   6   5  123.87    3.78
  -3   6   5    3.16    0.78
  -2   6   5    5.89    0.41
  -1   6   5   26.42    0.84
   0   6   5    1.45    0.30
   1   6   5   27.37    0.83
   2   6   5    7.86    0.40
   3   6   5    3.92    0.35
   4   6   5  133.99    2.88
   5   6   5    5.82    0.92
   6   6   5    7.00    1.01
   7   6   5    5.64    1.24
   8   6   5    4.03    1.16
   9   6   5    3.73    1.48
  -9   7   5    2.56    2.61
  -8   7   5    2.77    2.10
  -7   7   5   18.49    1.57
  -6   7   5    3.30    1.05
  -5   7   5    2.72    0.91
  -4   7   5   14.43    1.25
  -3   7   5   68.47    2.45
  -2   7   5   47.17    1.38
  -1   7   5   26.17    0.74
   0   7   5   16.97    0.62
   1   7   5   27.60    0.71
   2   7   5   54.15    1.31
   3   7   5   77.16    1.80
   4   7   5   16.64    0.66
   5   7   5    2.06    0.99
   6   7   5    4.71    1.24
   7   7   5   26.45    1.43
   8   7   5    4.30    1.22
   9   7   5    0.54    1.45
  -9   8   5    3.50    2.80
  -8   8   5    2.64    1.72
  -7   8   5    0.56    1.21
  -6   8   5   34.23    2.00
  -5   8   5    3.26    0.94
  -4   8   5    0.56    0.72
  -3   8   5    3.92    1.08
  -2   8   5   20.70    0.92
  -1   8   5   32.18    1.08
   0   8   5   15.62    0.58
   1   8   5   32.22    0.91
   2   8   5   23.39    0.80
   3   8   5    0.69    0.34
   4   8   5    1.85    0.35
   5   8   5    2.44    0.94
   6   8   5   37.86    1.86
   7   8   5    2.83    1.10
   8   8   5    4.39    1.07
   9   8   5    3.65    1.54
  -9   9   5    0.00    2.89
  -8   9   5    1.50    2.45
  -7   9   5    7.24    1.59
  -6   9   5    8.05    1.25
  -5   9   5   18.61    1.42
  -4   9   5    3.18    0.85
  -3   9   5    2.18    0.49
  -2   9   5   51.34    1.83
  -1   9   5    0.35    0.31
   0   9   5    8.40    0.51
   1   9   5    0.25    0.21
   2   9   5   55.57    1.41
   3   9   5    4.33    0.36
   4   9   5    3.90    0.43
   5   9   5   20.57    1.19
   6   9   5    8.31    1.19
   7   9   5    6.88    1.17
   8   9   5    3.13    1.07
   9   9   5    1.87    1.51
  -9  10   5    0.74  356.56
  -8  10   5    3.15    2.36
  -7  10   5    1.75    1.60
  -6  10   5    3.53    1.20
  -5  10   5   10.84    1.16
  -4  10   5    5.11    0.90
  -3  10   5   12.37    0.83
  -2  10   5   19.62    0.89
  -1  10   5    0.76    0.34
   0  10   5    6.44    0.46
   1  10   5    0.48    0.28
   2  10   5   19.65    0.64
   3  10   5   14.13    0.65
   4  10   5    5.77    0.56
   5  10   5   15.06    0.76
   6  10   5    2.77    0.99
   7  10   5    3.67    1.14
   8  10   5    3.62    1.11
   9  10   5    2.51    1.63
  -9  11   5    9.96   21.74
  -8  11   5   14.43  360.44
  -7  11   5    1.34    1.70
  -6  11   5    4.87    1.44
  -5  11   5    7.76    1.43
  -4  11   5    1.56    0.84
  -3  11   5    3.53    0.66
  -2  11   5    9.41    0.70
  -1  11   5   10.86    0.65
   0  11   5   33.13    1.05
   1  11   5   10.51    0.50
   2  11   5   11.42    0.50
   3  11   5    3.80    0.48
   4  11   5    3.01    0.52
   5  11   5    7.86    0.77
   6  11   5    6.87    1.06
   7  11   5    1.90    1.05
   8  11   5    6.29    1.44
   9  11   5    4.12    1.73
  -9  12   5   15.45   10.60
  -8  12   5    0.00    5.40
  -7  12   5    4.02    1.98
  -6  12   5    2.52    1.43
  -5  12   5    3.29    1.17
  -4  12   5   23.98    1.40
  -3  12   5   29.70    1.16
  -2  12   5   30.03    1.27
  -1  12   5   12.93    0.89
   0  12   5    0.05    0.31
   1  12   5   12.74    0.60
   2  12   5   32.27    0.92
   3  12   5   34.95    1.18
   4  12   5   29.02    1.30
   5  12   5    4.61    0.84
   6  12   5    1.42    0.73
   7  12   5    4.39    1.27
   8  12   5    0.80    1.77
   9  12   5    3.94    1.72
  -9  13   5    7.49    6.35
  -8  13   5   11.16    3.12
  -7  13   5    7.83    2.05
  -6  13   5   18.08    1.75
  -5  13   5    3.37    1.27
  -4  13   5   33.86    1.65
  -3  13   5    6.01    0.65
  -2  13   5    7.68    0.68
  -1  13   5    6.97    0.68
   0  13   5    7.09    0.49
   1  13   5    8.38    0.53
   2  13   5    6.60    0.54
   3  13   5    7.65    0.79
   4  13   5   41.77    1.59
   5  13   5    4.07    0.87
   6  13   5   14.45    1.48
   7  13   5    7.45    1.46
   8  13   5   20.18    3.22
   9  13   5    0.45    1.74
  -9  14   5    1.84    1.97
  -8  14   5    3.43    2.12
  -7  14   5    2.59    1.69
  -6  14   5   14.51    1.64
  -5  14   5    1.47    1.06
  -4  14   5    6.57    1.01
  -3  14   5   22.73    1.33
  -2  14   5    0.74    0.47
  -1  14   5    9.55    0.67
   0  14   5   19.11    0.77
   1  14   5   10.16    0.60
   2  14   5    0.16    0.44
   3  14   5   25.70    1.29
   4  14   5    8.88    0.93
   5  14   5    3.61    0.83
   6  14   5   15.93    1.63
   7  14   5    5.13    2.47
   8  14   5    3.74    2.93
   9  14   5    1.93    1.39
  -8  15   5    0.64    2.77
  -7  15   5    2.87    1.72
  -6  15   5    0.73    1.53
  -5  15   5    2.88    1.41
  -4  15   5   10.98    1.29
  -3  15   5    0.00    0.76
  -2  15   5    6.81    0.66
  -1  15   5    5.42    0.62
   0  15   5    1.18    0.49
   1  15   5    4.61    0.74
   2  15   5    6.86    0.75
   3  15   5    0.43    0.63
   4  15   5   14.99    1.12
   5  15   5    3.86    0.91
   6  15   5    1.17    0.97
   7  15   5    2.64    1.78
   8  15   5    4.81    3.18
  -8  16   5   10.18    2.23
  -7  16   5    0.84    1.38
  -6  16   5    2.87    1.24
  -5  16   5    4.91    1.22
  -4  16   5    7.70    1.24
  -3  16   5    5.30    0.98
  -2  16   5    3.16    0.60
  -1  16   5    5.53    0.65
   0  16   5   20.28    0.90
   1  16   5    6.89    1.14
   2  16   5    2.95    0.69
   3  16   5    5.09    1.04
   4  16   5   11.08    1.04
   5  16   5    2.17    0.84
   6  16   5    0.77    0.93
   7  16   5    0.07    1.17
   8  16   5   13.62    4.05
  -8  17   5    4.53    3.65
  -7  17   5    4.82    1.43
  -6  17   5    1.85    1.27
  -5  17   5    3.61    1.21
  -4  17   5    2.26    0.90
  -3  17   5   26.33    1.41
  -2  17   5    3.32    0.64
  -1  17   5    6.75    0.67
   0  17   5    0.40    0.67
   1  17   5    6.80    1.02
   2  17   5    3.42    0.88
   3  17   5   32.42    2.04
   4  17   5    3.18    1.16
   5  17   5    4.19    1.12
   6  17   5    1.25    1.16
   7  17   5    1.29    1.32
   8  17   5   10.59    3.77
  -8  18   5    7.27    3.73
  -7  18   5    1.06    1.46
  -6  18   5   10.43    1.45
  -5  18   5    4.72    1.21
  -4  18   5    3.33    0.93
  -3  18   5    0.94    0.62
  -2  18   5   17.18    1.00
  -1  18   5   10.72    0.84
   0  18   5   15.19    1.04
   1  18   5   10.59    1.21
   2  18   5   15.13    1.42
   3  18   5    1.26    1.77
   4  18   5    0.68    1.56
   5  18   5    5.14    1.18
   6  18   5   11.50    1.58
   7  18   5    0.00    1.25
   8  18   5    2.69    1.79
  -7  19   5    0.00    1.51
  -6  19   5    2.02    1.22
  -5  19   5    2.18    1.07
  -4  19   5    4.47    1.10
  -3  19   5    0.79    0.65
  -2  19   5    4.10    0.67
  -1  19   5    6.08    0.76
   0  19   5    0.00    0.65
   1  19   5    6.06    0.81
   2  19   5    3.66    0.86
   3  19   5    1.08    1.31
   4  19   5    4.46    1.90
   5  19   5    4.22    2.50
   6  19   5    0.66    1.55
   7  19   5    0.43    1.48
   8  19   5    2.78    1.96
  -7  20   5    2.34    1.72
  -6  20   5    1.83    1.28
  -5  20   5    2.44    1.11
  -4  20   5   14.53    1.29
  -3  20   5    1.05    0.68
  -2  20   5    7.11    0.95
  -1  20   5    8.93    0.81
   0  20   5   10.16    0.89
   1  20   5    9.64    0.97
   2  20   5    5.82    1.02
   3  20   5    1.92    1.21
   4  20   5   16.45    1.94
   5  20   5    2.25    2.37
   6  20   5    2.65    3.15
   7  20   5    0.52    2.88
  -7  21   5    0.00    4.42
  -6  21   5    4.05    1.30
  -5  21   5    2.62    1.09
  -4  21   5    1.38    1.03
  -3  21   5    0.00    0.80
  -2  21   5    7.58    1.02
  -1  21   5   18.39    1.17
   0  21   5   17.39    1.10
   1  21   5   17.97    1.24
   2  21   5    9.98    1.24
   3  21   5    0.28    1.10
   4  21   5    0.92    1.32
   5  21   5    1.44    1.34
   6  21   5    3.37    2.94
   7  21   5    6.51    3.35
  -7  22   5    1.98    2.08
  -6  22   5    5.58    1.48
  -5  22   5    0.94    1.12
  -4  22   5    1.33    1.14
  -3  22   5    1.53    1.07
  -2  22   5    1.64    0.80
  -1  22   5    3.41    0.69
   0  22   5    5.59    0.79
   1  22   5    4.12    0.74
   2  22   5    1.11    0.82
   3  22   5    1.41    1.25
   4  22   5    0.79    1.29
   5  22   5    1.43    1.83
   6  22   5    2.81    2.06
   7  22   5    0.05    1.27
  -6  23   5    1.76    1.56
  -5  23   5    0.86    1.31
  -4  23   5    0.50    1.19
  -3  23   5    3.72    1.17
  -2  23   5    5.36    1.12
  -1  23   5    3.63    0.72
   0  23   5    1.21    0.65
   1  23   5    3.56    0.75
   2  23   5    7.68    0.95
   3  23   5    2.51    1.12
   4  23   5    0.94    1.27
   5  23   5    0.51    1.79
   6  23   5    3.50    2.06
  -6  24   5    5.78    3.03
  -5  24   5    3.77    1.42
  -4  24   5    2.46    1.21
  -3  24   5    4.40    1.37
  -2  24   5    0.19    0.85
  -1  24   5    3.38    0.87
   0  24   5    0.05    0.54
   1  24   5    2.11    0.71
   2  24   5    1.74    0.73
   3  24   5    5.65    1.18
   4  24   5    1.30    1.45
   5  24   5    2.17    1.52
   6  24   5    1.35    1.43
  -5  25   5    1.27    1.57
  -4  25   5    0.07    1.18
  -3  25   5    3.63    1.42
  -2  25   5    2.68    1.11
  -1  25   5    2.49    0.97
   0  25   5    0.64    0.72
   1  25   5    1.73    0.70
   2  25   5    1.49    0.74
   3  25   5    5.13    1.01
   4  25   5    0.11    0.95
   5  25   5    1.17    1.66
  -5  26   5    0.81    1.33
  -4  26   5    0.40    1.31
  -3  26   5    2.83    1.42
  -2  26   5    5.25    1.26
  -1  26   5    2.53    1.12
   0  26   5    2.42    0.96
   1  26   5    4.16    0.84
   2  26   5    5.87    0.98
   3  26   5    2.59    0.91
   4  26   5    0.12    0.98
   5  26   5    0.55    0.99
  -4  27   5    2.23    1.54
  -3  27   5    1.10    1.42
  -2  27   5    2.57    1.31
  -1  27   5    2.56    1.38
   0  27   5    2.50    1.10
   1  27   5    2.28    0.89
   2  27   5    2.94    0.90
   3  27   5    1.43    0.88
   4  27   5    1.30    0.98
  -3  28   5    1.27    1.62
  -2  28   5    2.93    1.51
  -1  28   5   10.46    1.60
   0  28   5    1.08    1.51
   1  28   5   11.65    1.39
   2  28   5    2.73    1.02
   3  28   5    4.10    1.19
  -2  29   5    6.25    1.62
  -1  29   5    3.88    1.51
   0  29   5    4.57    1.57
   1  29   5    4.92    1.39
   2  29   5    7.06    1.36
  -1  30   5    3.28    1.91
   0  30   5    2.65    1.46
   1  30   5    4.50    1.78
  -2 -29   6    4.46    2.00
  -1 -29   6    0.00    2.27
   0 -29   6    0.00   12.64
   2 -29   6    4.45    3.00
  -3 -28   6    0.00    1.30
  -2 -28   6    1.81    2.09
  -1 -28   6    5.50    2.33
   0 -28   6    0.00   11.81
   3 -28   6    7.88  173.65
  -4 -27   6    0.00    2.83
  -3 -27   6    1.96    1.73
  -2 -27   6    8.30    1.96
  -1 -27   6    2.68    1.60
   0 -27   6    0.00    4.63
   4 -27   6    0.00   19.82
  -5 -26   6    0.06    1.49
  -4 -26   6    3.82    3.17
  -3 -26   6    7.84    1.89
  -2 -26   6    8.82    1.55
  -1 -26   6    4.08    1.64
   0 -26   6    0.00    4.21
   4 -26   6    4.90   38.16
   5 -26   6    1.39    2.06
  -5 -25   6    1.06    2.28
  -4 -25   6    0.00  173.02
  -2 -25   6    2.97    1.39
  -1 -25   6    0.80    1.19
   0 -25   6    0.04    1.47
   1 -25   6    2.31   15.62
   5 -25   6    0.85    2.20
  -6 -24   6    1.03    1.47
  -5 -24   6    1.03    2.09
  -4 -24   6    0.13    2.71
  -3 -24   6    0.50    1.68
  -2 -24   6    1.67    6.44
  -1 -24   6    1.29    1.35
   0 -24   6    0.00    1.09
   1 -24   6   12.38   13.19
   5 -24   6    0.00    1.84
   6 -24   6   35.55    6.14
  -6 -23   6    1.92    1.98
  -5 -23   6    0.00    1.74
  -4 -23   6    3.30    2.72
  -3 -23   6    2.00    2.49
  -2 -23   6   10.79    3.04
  -1 -23   6    0.36    1.30
   0 -23   6    0.00    1.13
   1 -23   6    0.40    2.35
   2 -23   6    6.16    2.88
   3 -23   6    4.35    1.88
   4 -23   6    1.40    2.03
   5 -23   6    0.00    2.45
   6 -23   6    0.50    1.73
  -6 -22   6    0.39    1.32
  -5 -22   6    0.28    1.44
  -4 -22   6    0.49    1.53
  -3 -22   6    0.00    2.48
  -2 -22   6   13.02    2.85
   0 -22   6    3.93    2.30
   1 -22   6    0.00    2.83
   2 -22   6   10.64    2.23
   3 -22   6    8.39    4.82
   4 -22   6    2.59    2.35
   5 -22   6    0.00    2.40
  -7 -21   6    2.07    1.55
  -6 -21   6    2.25    1.38
  -5 -21   6    1.79    1.30
  -4 -21   6    6.75    1.24
  -3 -21   6    3.24    2.28
  -2 -21   6    0.00    1.39
  -1 -21   6   16.48    1.66
   0 -21   6    9.39    1.41
   1 -21   6   15.09    2.16
   2 -21   6    0.83    1.36
   3 -21   6    2.16    4.71
   4 -21   6    6.11    2.34
   5 -21   6    1.95    2.22
   7 -21   6    0.84    2.87
  -7 -20   6    0.00    1.47
  -6 -20   6    2.08    1.34
  -5 -20   6    3.47    1.27
  -4 -20   6    0.00    1.03
  -3 -20   6   16.68    1.33
  -2 -20   6   15.32    1.73
  -1 -20   6    5.47    1.25
   0 -20   6    0.00    1.01
   1 -20   6    2.42    1.10
   2 -20   6   16.67    1.31
   3 -20   6   17.27    1.55
   4 -20   6    0.00    2.48
   5 -20   6    6.17    2.67
   6 -20   6    1.58    2.63
   7 -20   6    0.00    2.90
  -7 -19   6    2.37    1.35
  -6 -19   6    6.02    1.27
  -5 -19   6    1.73    1.16
  -4 -19   6    7.79    1.18
  -3 -19   6    6.08    1.08
  -2 -19   6   17.65    1.31
  -1 -19   6    6.60    1.33
   0 -19   6    8.58    1.54
   1 -19   6    4.24    0.93
   2 -19   6   13.60    1.27
   3 -19   6    8.78    1.04
   4 -19   6    8.97    2.08
   5 -19   6    0.57    2.72
   6 -19   6    5.43    3.27
   7 -19   6    0.00    2.75
  -8 -18   6    0.00    1.72
  -7 -18   6    0.87    1.32
  -6 -18   6    1.59    1.17
  -5 -18   6    0.83    1.02
  -4 -18   6   14.68    1.43
  -3 -18   6    0.39    1.22
  -2 -18   6    6.62    1.26
  -1 -18   6    3.73    1.17
   0 -18   6    3.63    0.98
   1 -18   6    0.58    0.83
   2 -18   6    5.88    0.87
   3 -18   6    2.10    0.74
   4 -18   6   15.16    2.49
   5 -18   6    0.27    2.65
   6 -18   6    2.36    3.02
   7 -18   6    5.06    2.91
   8 -18   6    0.00    2.87
  -8 -17   6    0.00    3.60
  -7 -17   6    5.24    2.30
  -6 -17   6    0.39    1.14
  -5 -17   6    9.79    1.37
  -4 -17   6    7.65    1.17
  -3 -17   6    0.00    0.97
  -2 -17   6    2.67    0.87
  -1 -17   6    2.28    0.71
   0 -17   6    8.96    2.34
   1 -17   6    1.62    0.90
   2 -17   6    1.47    0.83
   3 -17   6    0.68    0.60
   4 -17   6    4.21    1.24
   5 -17   6    5.91    2.94
   6 -17   6    0.00    2.46
   7 -17   6    0.88    2.89
   8 -17   6    0.00    2.79
  -8 -16   6    7.61    3.07
  -7 -16   6    6.44    2.77
  -6 -16   6    2.76    1.49
  -5 -16   6    5.57    1.25
  -4 -16   6   18.97    1.44
  -3 -16   6   38.72    1.79
  -2 -16   6   26.76    1.39
  -1 -16   6   21.53    1.20
   0 -16   6    1.47    1.25
   1 -16   6    0.00    3.38
   2 -16   6   24.91    1.15
   3 -16   6   28.39    1.17
   4 -16   6    8.55    1.36
   5 -16   6    0.00    2.40
   6 -16   6    3.59    3.86
   7 -16   6    0.04    3.77
   8 -16   6    4.00    3.54
  -8 -15   6    6.16    1.93
  -7 -15   6    7.51    2.72
  -6 -15   6    3.76    1.67
  -5 -15   6    6.51    1.52
  -4 -15   6    2.53    1.09
  -3 -15   6   12.76    1.12
  -2 -15   6    1.97    0.77
  -1 -15   6   17.81    1.38
   0 -15   6    1.81    0.78
   1 -15   6   20.71    3.39
   2 -15   6    0.93    0.84
   3 -15   6   11.42    1.16
   4 -15   6    0.26    0.83
   5 -15   6    6.35    2.61
   6 -15   6    0.00    7.79
   7 -15   6    0.00    7.63
   8 -15   6    4.07    3.90
  -9 -14   6    1.68    1.84
  -8 -14   6    3.22    1.59
  -7 -14   6    3.99    1.81
  -6 -14   6    5.01    1.33
  -5 -14   6   17.07    2.54
  -4 -14   6    1.39    0.96
  -3 -14   6    7.73    1.08
  -2 -14   6    6.80    0.82
  -1 -14   6    4.42    0.71
   0 -14   6    0.00    1.04
   1 -14   6    0.00    3.35
   2 -14   6   10.20    5.02
   3 -14   6    5.39    1.10
   4 -14   6    0.97    1.49
   5 -14   6   11.78    2.92
   6 -14   6    6.08    2.67
   7 -14   6    0.00    8.07
   8 -14   6    0.30    8.25
   9 -14   6    5.32    3.33
  -9 -13   6    0.00    2.16
  -8 -13   6    1.18    1.35
  -7 -13   6    6.02    2.47
  -6 -13   6    8.48    1.69
  -5 -13   6   16.33    1.80
  -4 -13   6    7.62    1.39
  -3 -13   6    4.55    0.87
  -2 -13   6    3.33    0.78
  -1 -13   6   33.65    1.30
   0 -13   6    3.06    0.98
   1 -13   6   39.56    1.97
   2 -13   6    4.74    8.46
   3 -13   6    3.02    1.37
   4 -13   6    6.40    1.04
   5 -13   6   13.46    2.84
   6 -13   6   12.41    3.01
   7 -13   6   18.05  236.94
   8 -13   6   11.18   30.75
   9 -13   6    1.80   35.01
  -9 -12   6    3.26    1.17
  -8 -12   6    5.26    1.48
  -7 -12   6    0.00    1.18
  -6 -12   6   10.05    1.68
  -5 -12   6    3.45    1.19
  -4 -12   6   13.95    1.55
  -3 -12   6   14.67    1.05
  -2 -12   6   48.20    1.68
  -1 -12   6   20.22    0.87
   0 -12   6    0.19    0.52
   1 -12   6   19.58    1.78
   2 -12   6   52.14    3.92
   3 -12   6   11.96    1.76
   4 -12   6    9.38    1.34
   5 -12   6    6.27    2.52
   6 -12   6   11.46    2.96
   8 -12   6    0.00   32.34
   9 -12   6    0.00   34.95
  -9 -11   6    1.00    1.07
  -8 -11   6    0.56    0.88
  -7 -11   6    0.99    0.85
  -6 -11   6   24.86    2.27
  -5 -11   6   18.26    1.97
  -4 -11   6   53.69    2.10
  -3 -11   6    1.87    0.54
  -2 -11   6    5.99    0.56
  -1 -11   6   13.31    0.87
   0 -11   6    0.00    0.75
   1 -11   6   13.53    1.25
   2 -11   6    3.97    1.18
   3 -11   6    0.00    1.13
   4 -11   6   47.17    2.31
   5 -11   6   18.44    2.72
   6 -11   6   22.61    3.47
   7 -11   6    0.44    2.73
  -9 -10   6    2.68    1.29
  -8 -10   6    0.52    0.81
  -7 -10   6    0.74    0.79
  -6 -10   6   10.53    1.36
  -5 -10   6   28.96    1.91
  -4 -10   6   25.29    1.66
  -3 -10   6   10.87    0.74
  -2 -10   6    3.32    0.63
  -1 -10   6   38.74    1.21
   0 -10   6   48.92    1.89
   1 -10   6   38.67    1.51
   2 -10   6    3.58    1.17
   3 -10   6   10.47    1.18
   4 -10   6   21.70    1.27
   5 -10   6   21.47    2.36
   6 -10   6    9.05    2.80
   7 -10   6    0.76    2.35
   8 -10   6    4.99    2.70
  -9  -9   6    3.16    1.20
  -8  -9   6    2.73    1.41
  -7  -9   6    3.49    0.90
  -6  -9   6   14.57    1.08
  -5  -9   6   21.48    1.60
  -4  -9   6    4.07    0.69
  -3  -9   6    6.67    0.55
  -2  -9   6    9.11    0.92
  -1  -9   6   32.15    1.30
   0  -9   6    5.38    0.63
   1  -9   6   31.70    1.07
   2  -9   6    8.30    0.97
   3  -9   6    7.25    0.66
   4  -9   6    4.44    0.80
   5  -9   6   18.58    1.47
   6  -9   6   12.29    3.01
   7  -9   6    0.90    2.42
   8  -9   6    3.72    2.68
  -9  -8   6    4.97    3.01
  -8  -8   6    0.67    1.19
  -7  -8   6    2.98    0.95
  -6  -8   6    6.98    0.86
  -5  -8   6    2.94    0.89
  -4  -8   6   13.53    1.00
  -3  -8   6   13.48    0.83
  -2  -8   6   65.72    1.69
  -1  -8   6   13.34    0.96
   0  -8   6    1.80    0.40
   1  -8   6   14.34    0.54
   2  -8   6   65.50    2.11
   3  -8   6   12.53    0.78
   4  -8   6   12.78    0.84
   5  -8   6    3.12    0.82
   6  -8   6    8.32    1.76
   7  -8   6    4.33    1.67
   8  -8   6    2.26    2.51
   9  -8   6    5.35    3.63
  -9  -7   6    3.64    1.86
  -8  -7   6    0.00    2.40
  -7  -7   6    8.52    0.99
  -6  -7   6   11.05    0.93
  -5  -7   6    6.49    0.96
  -4  -7   6   22.19    1.23
  -3  -7   6   48.10    1.74
  -2  -7   6    0.60    0.36
  -1  -7   6    5.50    0.43
   0  -7   6    7.92    0.43
   1  -7   6    5.62    0.39
   2  -7   6    0.84    0.26
   3  -7   6   43.76    1.37
   4  -7   6   21.07    1.03
   5  -7   6    6.89    1.03
   6  -7   6   14.24    1.93
   7  -7   6    9.85    1.37
   8  -7   6    2.13    1.51
   9  -7   6    0.00    2.92
  -9  -6   6    1.30    1.63
  -8  -6   6    3.55    1.36
  -7  -6   6    0.25    0.69
  -6  -6   6    4.33    0.71
  -5  -6   6    4.78    0.86
  -4  -6   6   10.15    0.83
  -3  -6   6    7.14    0.68
  -2  -6   6   19.57    0.82
  -1  -6   6    6.51    0.39
   0  -6   6    5.82    0.33
   1  -6   6    5.73    0.37
   2  -6   6   18.92    0.59
   3  -6   6    6.45    0.44
   4  -6   6   10.43    0.77
   5  -6   6    5.48    0.78
   6  -6   6    6.53    0.98
   7  -6   6    4.03    1.76
   8  -6   6    1.68    1.28
   9  -6   6    1.48    2.04
  10  -6   6    6.83    3.64
 -10  -5   6   10.48    4.68
  -9  -5   6    7.05    2.42
  -8  -5   6    0.39    1.46
  -7  -5   6    9.26    1.07
  -6  -5   6    2.45    0.67
  -5  -5   6    1.86    0.63
  -4  -5   6   19.69    1.16
  -3  -5   6   19.85    1.02
  -2  -5   6    2.53    0.38
  -1  -5   6   57.13    1.41
   0  -5   6    1.78    0.20
   1  -5   6   41.95    1.05
   2  -5   6    1.91    0.25
   3  -5   6   21.34    0.69
   4  -5   6   19.62    0.83
   5  -5   6    1.37    0.60
   6  -5   6    4.87    1.01
   7  -5   6    7.90    1.67
   8  -5   6    0.14    1.47
   9  -5   6    6.16    1.52
  10  -5   6    4.63    1.70
  -8  -4   6    0.28    1.19
  -7  -4   6    8.97    1.13
  -6  -4   6    4.01    0.72
  -5  -4   6   17.44    0.99
  -4  -4   6   43.98    1.59
  -3  -4   6   33.11    1.42
  -2  -4   6   20.90    0.72
  -1  -4   6   93.64    2.11
   0  -4   6  455.29    8.86
   1  -4   6   90.48    2.43
   2  -4   6   16.73    0.55
   3  -4   6   35.65    0.98
   4  -4   6   45.42    1.29
   5  -4   6   20.26    0.93
   6  -4   6    5.02    0.91
   7  -4   6    8.35    1.81
   8  -4   6    1.97    2.09
   9  -4   6    0.00    1.84
  10  -4   6    5.38    1.63
  -8  -3   6    2.09    2.29
  -7  -3   6    3.07    1.08
  -6  -3   6    2.74    0.72
  -5  -3   6   36.89    1.52
  -4  -3   6   35.43    1.41
  -3  -3   6    0.15    0.43
  -2  -3   6   94.99    2.10
  -1  -3   6  350.57    6.10
   0  -3   6    9.64    0.46
   1  -3   6  328.81    8.06
   2  -3   6   92.91    1.79
   3  -3   6    0.41    0.22
   4  -3   6   36.16    1.01
   5  -3   6   42.86    1.31
   6  -3   6    3.43    0.77
   7  -3   6    6.38    2.22
   8  -3   6    3.50    2.51
   9  -3   6    1.60    2.02
  10  -3   6    0.34    3.49
  -9  -2   6    1.44    3.69
  -7  -2   6    3.59    1.86
  -6  -2   6    0.41    0.88
  -5  -2   6   15.93    1.07
  -4  -2   6    5.82    0.68
  -3  -2   6   36.42    1.52
  -2  -2   6  158.84    3.28
  -1  -2   6   87.51    1.60
   0  -2   6    0.60    0.17
   1  -2   6   92.13    2.50
   2  -2   6  159.45    2.65
   3  -2   6   38.38    0.96
   4  -2   6    8.06    0.56
   5  -2   6   17.83    0.84
   6  -2   6    0.28    0.45
   7  -2   6    3.79    1.15
   8  -2   6   16.13    3.28
   9  -2   6    0.66    1.88
  10  -2   6    0.00    3.82
 -10  -1   6    2.98   10.74
  -9  -1   6    0.00    5.51
  -8  -1   6   13.05   68.72
  -6  -1   6    3.35    1.10
  -5  -1   6    4.00    0.75
  -4  -1   6   10.42    0.82
  -3  -1   6   14.82    0.88
  -2  -1   6   75.39    1.81
  -1  -1   6    9.00    0.42
   0  -1   6   14.11    0.41
   1  -1   6    9.36    0.37
   2  -1   6   79.17    1.40
   3  -1   6   16.85    0.65
   4  -1   6   13.07    0.70
   5  -1   6    4.84    0.59
   6  -1   6    2.12    0.68
   7  -1   6    0.74    0.73
   8  -1   6    7.59    2.19
   9  -1   6    0.00    7.64
  10  -1   6    0.00  229.72
 -10   0   6    2.48    9.98
  -9   0   6    0.00    4.49
  -8   0   6   18.84    2.22
  -7   0   6    5.86    3.40
  -6   0   6   19.34    3.07
  -5   0   6    6.42    0.80
  -4   0   6   13.74    0.87
  -3   0   6   20.63    0.96
  -2   0   6    2.38    0.40
  -1   0   6   19.03    0.59
   0   0   6    0.16    0.13
   1   0   6   18.21    0.58
   2   0   6    2.04    0.20
   3   0   6   20.82    0.68
   4   0   6   14.91    0.79
   5   0   6    6.44    0.70
   6   0   6   12.86    1.02
   7   0   6    1.04    0.97
   8   0   6   20.32   16.99
   9   0   6    0.43    2.08
  10   0   6    7.75  248.00
 -10   1   6    0.00    8.52
  -9   1   6    1.56    1.77
  -8   1   6    4.60    1.98
  -7   1   6    0.64    1.60
  -6   1   6    4.91    2.30
  -5   1   6    5.93    0.77
  -4   1   6    9.50    0.71
  -3   1   6   16.83    0.81
  -2   1   6   76.88    2.03
  -1   1   6    9.11    0.43
   0   1   6   14.56    0.41
   1   1   6    8.71    0.28
   2   1   6   82.41    1.57
   3   1   6   14.04    0.76
   4   1   6   10.82    0.64
   5   1   6    7.25    0.67
   6   1   6    1.33    0.79
   7   1   6    0.52    0.86
   9   1   6    1.31    7.07
  10   1   6    1.06  238.47
 -10   2   6    2.39    2.69
  -9   2   6    2.60    1.78
  -8   2   6   16.13    1.71
  -7   2   6    6.82    1.41
  -6   2   6    0.70    1.38
  -5   2   6   15.54    0.99
  -4   2   6    7.53    0.72
  -3   2   6   39.04    1.47
  -2   2   6  152.96    3.71
  -1   2   6   84.15    1.75
   0   2   6    0.57    0.19
   1   2   6   91.99    2.11
   2   2   6  160.46    3.15
   3   2   6   36.75    1.04
   4   2   6    3.68    0.55
   5   2   6    8.63    1.17
   6   2   6    0.00    0.73
   7   2   6    4.98    0.81
   8   2   6   19.07    1.93
   9   2   6   16.06   15.33
 -10   3   6    4.43    2.82
  -9   3   6    1.08    1.63
  -8   3   6    5.48    1.49
  -7   3   6    6.01    1.25
  -6   3   6    2.72    1.16
  -5   3   6   37.87    1.60
  -4   3   6   34.82    1.85
  -3   3   6    0.72    0.41
  -2   3   6   90.87    2.12
  -1   3   6  336.81    6.88
   0   3   6   10.34    0.41
   1   3   6  367.60    8.68
   2   3   6   92.41    2.01
   3   3   6    0.15    0.29
   4   3   6   34.37    1.09
   5   3   6   35.44    1.17
   6   3   6    2.56    0.73
   7   3   6    4.50    0.74
   8   3   6    2.14    1.16
   9   3   6    1.94   69.99
 -10   4   6    9.85    2.88
  -9   4   6    2.10    1.87
  -8   4   6    1.95    1.22
  -7   4   6    9.20    1.41
  -6   4   6    7.52    1.17
  -5   4   6   14.73    1.43
  -4   4   6   41.82    1.47
  -3   4   6   35.13    1.11
  -2   4   6   20.23    0.71
  -1   4   6   87.28    1.99
   0   4   6  470.22    9.17
   1   4   6   97.63    2.59
   2   4   6   21.61    0.72
   3   4   6   37.11    0.88
   4   4   6   46.35    1.24
   5   4   6   17.00    1.12
   6   4   6    5.62    0.60
   7   4   6    9.56    0.87
   8   4   6    1.37    0.83
   9   4   6    0.00  246.41
 -10   5   6    2.29    2.50
  -9   5   6    7.46    2.76
  -8   5   6    2.00    1.25
  -7   5   6    8.25    1.31
  -6   5   6    3.14    0.98
  -5   5   6    1.56    0.89
  -4   5   6   16.57    1.16
  -3   5   6   20.52    1.06
  -2   5   6    1.97    0.48
  -1   5   6   53.60    1.35
   0   5   6    1.48    0.24
   1   5   6   57.86    1.46
   2   5   6    1.63    0.27
   3   5   6   21.87    0.70
   4   5   6   20.67    0.80
   5   5   6    2.80    0.75
   6   5   6    1.38    0.82
   7   5   6    8.54    0.90
   8   5   6    0.39    0.85
   9   5   6    4.47    1.46
 -10   6   6    7.49    2.47
  -9   6   6    1.45    2.54
  -8   6   6    1.44    1.36
  -7   6   6    1.12    1.09
  -6   6   6    6.41    1.19
  -5   6   6    5.05    0.99
  -4   6   6   14.86    2.04
  -3   6   6    5.72    0.85
  -2   6   6   18.29    0.77
  -1   6   6    6.20    0.42
   0   6   6    7.76    0.40
   1   6   6    5.97    0.35
   2   6   6   20.22    0.69
   3   6   6    7.08    0.52
   4   6   6   11.29    0.76
   5   6   6    5.79    0.87
   6   6   6    6.61    1.04
   7   6   6    1.35    0.90
   8   6   6    2.41    0.97
   9   6   6    3.75    1.40
  -9   7   6    0.00   90.12
  -8   7   6    1.52    1.46
  -7   7   6   14.17    1.63
  -6   7   6   10.46    1.23
  -5   7   6    5.20    0.95
  -4   7   6   21.58    1.30
  -3   7   6   47.06    2.25
  -2   7   6    2.70    0.73
  -1   7   6    5.40    0.42
   0   7   6    8.21    0.45
   1   7   6    5.90    0.35
   2   7   6    0.87    0.29
   3   7   6   47.85    1.25
   4   7   6   22.12    1.00
   5   7   6    7.04    0.96
   6   7   6    9.94    1.15
   7   7   6    9.53    1.03
   8   7   6    1.26    0.93
   9   7   6    0.10    2.01
  -9   8   6    7.08    2.92
  -8   8   6    0.00    1.54
  -7   8   6    4.63    1.27
  -6   8   6   10.11    1.47
  -5   8   6    2.12    0.91
  -4   8   6   12.00    1.01
  -3   8   6    9.14    0.90
  -2   8   6   53.51    1.58
  -1   8   6   14.39    0.70
   0   8   6    1.81    0.31
   1   8   6   14.49    0.54
   2   8   6   66.66    1.49
   3   8   6   11.83    0.57
   4   8   6   13.68    1.00
   5   8   6    2.38    1.01
   6   8   6    8.99    1.23
   7   8   6    4.14    1.08
   8   8   6    3.02    0.96
   9   8   6    5.30    2.22
  -9   9   6    0.44    2.94
  -8   9   6    2.54    1.79
  -7   9   6    0.82    1.53
  -6   9   6   12.98    1.41
  -5   9   6   19.06    1.44
  -4   9   6    1.63    0.81
  -3   9   6    5.77    0.40
  -2   9   6   10.56    0.95
  -1   9   6   29.18    1.01
   0   9   6    5.27    0.43
   1   9   6   33.63    0.84
   2   9   6    8.74    0.44
   3   9   6    6.47    0.45
   4   9   6    4.10    0.58
   5   9   6   23.01    1.57
   6   9   6   12.22    1.32
   7   9   6    3.22    1.10
   8   9   6    2.16    1.02
   9   9   6    0.80    1.43
  -9  10   6    0.00  362.47
  -8  10   6    0.00    1.59
  -7  10   6    2.86    1.57
  -6  10   6    8.05    1.30
  -5  10   6   24.80    1.63
  -4  10   6   17.22    1.24
  -3  10   6   10.56    0.67
  -2  10   6    1.69    0.57
  -1  10   6   34.78    1.00
   0  10   6   51.62    1.30
   1  10   6   36.65    0.89
   2  10   6    3.01    0.35
   3  10   6   12.12    0.59
   4  10   6   22.99    0.93
   5  10   6   28.14    2.12
   6  10   6   12.17    1.44
   7  10   6    0.85    0.93
   8  10   6    1.11    1.03
   9  10   6    4.58    1.73
  -9  11   6    0.00   20.95
  -7  11   6    0.69    2.18
  -6  11   6   25.46    2.10
  -5  11   6   10.64    1.28
  -4  11   6   45.77    2.00
  -3  11   6    1.15    0.44
  -2  11   6    4.06    0.61
  -1  11   6   12.41    0.67
   0  11   6    6.42    0.51
   1  11   6   12.01    0.51
   2  11   6    4.93    0.40
   3  11   6    1.22    0.42
   4  11   6   53.40    1.80
   5  11   6   16.77    1.34
   6  11   6   25.91    1.70
   7  11   6    2.11    1.01
   8  11   6    0.84    1.10
   9  11   6    2.29    1.71
  -9  12   6    4.73    9.58
  -8  12   6   10.14    3.71
  -7  12   6    0.00    1.55
  -6  12   6    8.84    1.58
  -5  12   6    1.51    1.17
  -4  12   6   10.49    1.17
  -3  12   6   12.41    0.74
  -2  12   6   41.77    1.43
  -1  12   6   18.50    0.79
   0  12   6    2.88    0.39
   1  12   6   19.48    0.74
   2  12   6   48.80    1.26
   3  12   6   16.36    0.93
   4  12   6   11.70    1.06
   5  12   6    1.40    1.01
   6  12   6    8.28    1.42
   7  12   6    0.87    1.19
   8  12   6    6.22    1.42
   9  12   6    4.53    1.93
  -9  13   6    1.15    3.49
  -8  13   6    4.42    2.31
  -7  13   6    8.37    1.99
  -6  13   6    5.83    1.58
  -5  13   6   11.54    1.31
  -4  13   6    5.51    1.05
  -3  13   6    2.31    0.73
  -2  13   6    3.51    0.52
  -1  13   6   32.70    1.11
   0  13   6    2.01    0.40
   1  13   6   32.13    0.92
   2  13   6    4.64    0.45
   3  13   6    3.81    0.74
   4  13   6    5.92    0.83
   5  13   6   14.58    1.17
   6  13   6   10.09    1.89
   7  13   6    4.70    1.36
   8  13   6    1.64    1.83
   9  13   6    5.76    3.00
  -9  14   6    5.75    2.41
  -8  14   6    0.00    2.10
  -7  14   6    2.16    1.73
  -6  14   6    4.63    1.59
  -5  14   6    9.74    1.30
  -4  14   6    1.46    0.90
  -3  14   6    7.43    1.01
  -2  14   6    5.51    0.62
  -1  14   6    4.35    0.53
   0  14   6    3.20    0.43
   1  14   6    3.87    0.45
   2  14   6    5.36    0.73
   3  14   6    8.13    0.80
   4  14   6    1.50    0.72
   5  14   6   14.60    1.17
   6  14   6    3.80    1.21
   7  14   6    3.41    1.84
   8  14   6    4.00    2.76
   9  14   6    1.04    1.51
  -8  15   6    2.50    1.61
  -7  15   6    6.09    1.45
  -6  15   6    1.32    1.51
  -5  15   6    8.03    1.63
  -4  15   6    2.48    1.05
  -3  15   6   10.39    1.11
  -2  15   6    1.47    0.53
  -1  15   6   17.87    0.88
   0  15   6    1.80    0.44
   1  15   6   17.21    0.79
   2  15   6    2.36    0.67
   3  15   6   12.51    0.95
   4  15   6    2.07    0.78
   5  15   6    7.32    1.00
   6  15   6    2.69    0.95
   7  15   6    3.74    2.03
   8  15   6    8.88    3.17
  -8  16   6    1.64    1.66
  -7  16   6    6.20    1.48
  -6  16   6    3.24    1.29
  -5  16   6    1.61    1.15
  -4  16   6   17.15    1.44
  -3  16   6   34.14    1.62
  -2  16   6   24.09    1.02
  -1  16   6   19.01    0.95
   0  16   6    1.68    0.55
   1  16   6   19.34    1.42
   2  16   6   26.42    1.20
   3  16   6   35.55    1.54
   4  16   6   19.85    1.25
   5  16   6    2.12    0.82
   6  16   6    4.16    0.98
   7  16   6    5.36    1.93
   8  16   6    6.06    3.18
  -8  17   6    0.88    1.96
  -7  17   6    3.84    1.42
  -6  17   6    2.59    1.25
  -5  17   6   10.56    1.34
  -4  17   6    5.79    1.03
  -3  17   6    0.77    0.65
  -2  17   6    1.46    0.61
  -1  17   6    2.86    0.53
   0  17   6    8.43    0.78
   1  17   6    2.26    0.70
   2  17   6    0.97    0.71
   3  17   6    0.54    0.86
   4  17   6    7.42    0.97
   5  17   6    8.44    1.23
   6  17   6    1.11    1.11
   7  17   6    1.73    1.28
   8  17   6    0.63    3.11
  -8  18   6    2.83    2.91
  -7  18   6    1.52    1.34
  -6  18   6    0.00    1.25
  -5  18   6    1.68    1.08
  -4  18   6   12.30    1.23
  -3  18   6    0.70    0.61
  -2  18   6    7.13    0.76
  -1  18   6    2.76    0.60
   0  18   6    2.90    0.64
   1  18   6    3.44    0.79
   2  18   6    6.81    1.06
   3  18   6    0.73    0.87
   4  18   6   15.07    1.42
   5  18   6    0.00    1.12
   6  18   6    2.90    1.28
   7  18   6    1.85    1.64
   8  18   6    0.68    1.59
  -7  19   6    4.29    1.48
  -6  19   6    7.27    1.40
  -5  19   6    3.47    1.18
  -4  19   6    5.27    1.15
  -3  19   6    6.96    0.94
  -2  19   6   14.83    1.13
  -1  19   6    6.02    0.75
   0  19   6   10.75    0.94
   1  19   6    7.15    0.99
   2  19   6   17.01    1.53
   3  19   6    8.69    1.42
   4  19   6    9.76    1.44
   5  19   6    1.71    1.34
   6  19   6    5.73    1.50
   7  19   6    3.43    1.91
  -7  20   6    2.92    1.60
  -6  20   6    1.01    1.20
  -5  20   6    5.13    1.18
  -4  20   6    0.51    1.00
  -3  20   6   15.16    1.20
  -2  20   6   14.48    1.30
  -1  20   6    3.01    0.63
   0  20   6    0.67    0.49
   1  20   6    4.95    0.93
   2  20   6   15.58    1.51
   3  20   6   15.56    1.71
   4  20   6    0.89    1.18
   5  20   6    2.83    1.32
   6  20   6    0.00    1.46
   7  20   6    1.71    1.95
  -7  21   6    2.96    1.86
  -6  21   6    2.29    1.46
  -5  21   6    2.85    1.19
  -4  21   6    4.96    1.09
  -3  21   6    2.26    0.89
  -2  21   6    1.25    0.73
  -1  21   6   10.26    0.91
   0  21   6    9.18    0.92
   1  21   6   11.33    1.05
   2  21   6    2.25    0.78
   3  21   6    2.27    1.00
   4  21   6    3.65    1.44
   5  21   6    3.00    1.76
   6  21   6    0.39    1.81
   7  21   6    4.22    2.03
  -6  22   6    1.91    1.38
  -5  22   6    0.78    1.15
  -4  22   6    1.76    1.07
  -3  22   6    2.48    0.96
  -2  22   6   10.48    1.20
  -1  22   6    3.14    0.68
   0  22   6    1.74    0.65
   1  22   6    3.44    0.71
   2  22   6   11.09    1.06
   3  22   6    2.50    1.08
   4  22   6    2.50    1.33
   5  22   6    0.00    1.69
   6  22   6    2.43    2.01
  -6  23   6    1.68    1.49
  -5  23   6    0.83    1.35
  -4  23   6    1.14    1.24
  -3  23   6    1.20    1.09
  -2  23   6    7.16    1.13
  -1  23   6    0.52    0.59
   0  23   6    0.28    0.57
   1  23   6    0.48    0.61
   2  23   6    7.83    0.94
   3  23   6    0.96    1.27
   4  23   6    0.00    1.18
   5  23   6    0.33    1.87
   6  23   6    3.19    2.00
  -6  24   6    4.12    1.51
  -5  24   6    3.47    1.41
  -4  24   6    0.85    1.26
  -3  24   6    1.36    1.16
  -2  24   6    0.00    0.85
  -1  24   6    1.67    0.77
   0  24   6    0.08    0.63
   1  24   6    1.37    0.68
   2  24   6    0.57    0.69
   3  24   6    1.02    0.98
   4  24   6    0.00    1.08
   5  24   6    2.87    2.02
   6  24   6    0.39    1.30
  -5  25   6    1.03    1.40
  -4  25   6    1.80    1.35
  -3  25   6    2.93    1.36
  -2  25   6    1.93    1.00
  -1  25   6    0.79    0.87
   0  25   6    0.55    0.66
   1  25   6    0.35    0.66
   2  25   6    1.28    0.78
   3  25   6    3.85    0.94
   4  25   6    2.10    1.13
   5  25   6    0.40    1.91
  -5  26   6    2.24    1.36
  -4  26   6    1.77    1.42
  -3  26   6    5.69    1.59
  -2  26   6    5.69    1.28
  -1  26   6    4.44    1.11
   0  26   6    0.64    0.83
   1  26   6    4.53    0.93
   2  26   6    6.61    1.00
   3  26   6    6.29    1.10
   4  26   6    1.81    1.15
   5  26   6    0.80    1.06
  -4  27   6    0.88    1.26
  -3  27   6    0.00    1.44
  -2  27   6    6.34    1.55
  -1  27   6    2.46    1.28
   0  27   6    2.95    1.27
   1  27   6    3.51    1.08
   2  27   6    2.66    1.08
   3  27   6    1.11    0.88
   4  27   6    0.08    0.96
  -3  28   6    0.23    1.41
  -2  28   6    1.22    1.49
  -1  28   6    4.00    1.45
   0  28   6    5.88    1.50
   1  28   6    4.67    1.26
   2  28   6    1.80    1.06
   3  28   6    0.51    0.90
  -2  29   6    3.24    1.39
  -1  29   6    1.80    1.39
   0  29   6    0.00    1.89
   1  29   6    1.28    1.66
   2  29   6    4.36    1.34
   0  30   6    0.00    2.17
  -2 -29   7    2.39    1.52
  -1 -29   7    0.00    8.36
   0 -29   7    0.00    7.62
   2 -29   7    2.99   44.74
  -3 -28   7    1.34    1.43
  -2 -28   7    9.15    2.41
  -1 -28   7    7.49    8.73
  -4 -27   7    1.42    1.89
  -3 -27   7    9.28    2.41
  -2 -27   7    7.93    2.03
  -1 -27   7    0.16    6.95
   0 -27   7    7.71   11.08
  -5 -26   7    2.67    2.11
  -4 -26   7    3.52   62.54
  -3 -26   7    4.01    2.22
  -2 -26   7    4.14    1.43
  -1 -26   7    0.12    2.89
   0 -26   7    0.00    6.01
  -5 -25   7    3.36    2.90
  -2 -25   7    0.00    1.57
  -1 -25   7    6.48    1.95
   0 -25   7    0.00    1.40
   1 -25   7    8.26    2.85
   4 -25   7    0.00    1.89
   5 -25   7   15.52  215.32
  -6 -24   7    0.00    1.34
  -5 -24   7    0.00    2.19
  -4 -24   7    5.76    3.04
  -3 -24   7    0.00    2.36
  -2 -24   7    1.69   38.65
  -1 -24   7    0.00    3.07
   0 -24   7    0.00    2.30
   1 -24   7    0.11    2.49
   2 -24   7    0.00    2.51
   3 -24   7    1.08  360.13
   4 -24   7    0.00    1.75
   5 -24   7    1.48    2.24
   6 -24   7    1.41    2.34
  -6 -23   7    2.19    1.78
  -5 -23   7    4.21    2.25
  -4 -23   7    1.83    2.83
  -3 -23   7    0.00    1.79
  -2 -23   7    2.98    2.64
  -1 -23   7    0.48    1.56
   0 -23   7    2.15    2.27
   1 -23   7    0.49    1.72
   2 -23   7    1.05    2.39
   3 -23   7    2.30  352.50
   4 -23   7    0.00    1.88
   5 -23   7    4.95    1.72
   6 -23   7    3.70    1.89
  -6 -22   7    0.00    1.70
  -5 -22   7    3.74    1.53
  -4 -22   7    2.89    2.30
  -3 -22   7    1.97    1.76
  -2 -22   7    8.14    2.59
   0 -22   7    5.17    2.30
   1 -22   7    0.11    0.84
   2 -22   7    5.38    5.93
   4 -22   7    1.08    1.38
   5 -22   7    0.26    2.51
   6 -22   7    0.00    2.73
  -7 -21   7    2.35    1.47
  -6 -21   7    1.42    1.45
  -5 -21   7    1.39    1.33
  -4 -21   7    0.29    1.19
  -3 -21   7   12.35    1.41
  -2 -21   7    6.74    2.23
  -1 -21   7    1.30    1.18
   0 -21   7    9.37    1.09
   1 -21   7    2.56    1.03
   2 -21   7    7.67    1.72
   3 -21   7    7.38    1.20
   4 -21   7    1.13    1.33
   5 -21   7    0.00    2.39
   6 -21   7    2.58    2.85
   7 -21   7    0.00    2.56
  -7 -20   7    0.70    1.31
  -6 -20   7    2.03    1.37
  -5 -20   7    3.95    1.25
  -4 -20   7    1.81    1.14
  -3 -20   7    1.12    1.00
  -2 -20   7    4.67    1.74
  -1 -20   7    5.89    1.92
   0 -20   7    4.54    1.10
   1 -20   7    3.44    1.41
   2 -20   7    2.06    1.48
   3 -20   7    0.48    1.19
   4 -20   7    3.11    2.17
   5 -20   7    8.10    2.81
   6 -20   7    1.97    2.80
   7 -20   7    0.29    2.79
  -7 -19   7    2.41    1.37
  -6 -19   7    1.33    1.15
  -5 -19   7    9.11    1.30
  -4 -19   7    0.00    1.26
  -3 -19   7    1.26    1.00
  -2 -19   7   10.95    1.43
  -1 -19   7    9.86    2.16
   0 -19   7   47.83    3.22
   1 -19   7    1.89    2.54
   2 -19   7   10.12    1.40
   3 -19   7    2.41    1.10
   4 -19   7    0.49    2.49
   5 -19   7    6.95    2.66
   6 -19   7    1.30    2.96
   7 -19   7    1.21    2.77
  -8 -18   7    1.44    2.08
  -7 -18   7    5.86    1.43
  -6 -18   7    0.90    1.19
  -5 -18   7    0.81    1.09
  -4 -18   7   17.09    1.47
  -3 -18   7   50.13    2.13
  -2 -18   7   46.82    2.04
  -1 -18   7   11.15    1.73
   0 -18   7    2.73    0.97
   1 -18   7    3.94    2.36
   2 -18   7   36.75    2.01
   3 -18   7   39.06    1.99
   4 -18   7   19.41    2.99
   5 -18   7    0.41    2.16
   6 -18   7    0.62    2.53
   7 -18   7    2.24    2.76
   8 -18   7    0.18    2.48
  -8 -17   7    5.69    3.22
  -7 -17   7    0.76    2.63
  -6 -17   7    2.75    1.25
  -5 -17   7    0.25    1.15
  -4 -17   7    5.23    1.13
  -3 -17   7   24.31    1.52
  -2 -17   7    9.93    1.11
  -1 -17   7    0.00    1.08
   0 -17   7   33.22   12.95
   1 -17   7    3.64    1.59
   2 -17   7   14.12    1.15
   3 -17   7   18.13    1.46
   4 -17   7   11.96    2.18
   5 -17   7    4.81    2.63
   6 -17   7    6.98    3.52
   7 -17   7    0.82    2.68
   8 -17   7    0.00    3.13
  -8 -16   7    8.80    3.15
  -7 -16   7    0.86    2.48
  -6 -16   7    0.72    1.51
  -5 -16   7   20.33    1.55
  -4 -16   7   11.25    1.34
  -3 -16   7    4.25    1.06
  -2 -16   7   12.49    1.06
  -1 -16   7    7.38    1.26
   0 -16   7    0.00    1.84
   1 -16   7   84.76   13.44
   2 -16   7   11.02    1.17
   3 -16   7    3.13    1.01
   4 -16   7   10.62    1.59
   5 -16   7   11.90    2.58
   6 -16   7    3.49    2.88
   7 -16   7    2.15    3.54
   8 -16   7    8.32    3.70
  -8 -15   7    5.77    1.67
  -7 -15   7    5.07    1.82
  -6 -15   7   12.26    1.97
  -5 -15   7    6.30    1.58
  -4 -15   7   17.36    1.43
  -3 -15   7    6.12    1.13
  -2 -15   7   10.23    1.03
  -1 -15   7   40.87    3.96
   0 -15   7    0.13    1.65
   1 -15   7   23.70   13.62
   2 -15   7    8.54    0.99
   3 -15   7    6.09    0.93
   4 -15   7   19.55    1.76
   5 -15   7    3.78    2.72
   6 -15   7    0.00    7.31
   7 -15   7    5.72    7.18
   8 -15   7   11.22    9.00
  -8 -14   7    2.27    1.59
  -7 -14   7    2.89    1.74
  -6 -14   7    8.97    1.79
  -5 -14   7    5.20    1.47
  -4 -14   7    3.95    1.02
  -3 -14   7   13.76    1.25
  -2 -14   7    2.87    0.85
  -1 -14   7    0.96    0.75
   0 -14   7   12.98    3.71
   2 -14   7    3.47    1.38
   3 -14   7   11.83    1.32
   4 -14   7    2.94    1.21
   5 -14   7    4.81    2.54
   6 -14   7    0.00   12.33
   7 -14   7    0.00    7.68
   8 -14   7    0.00    8.49
  -9 -13   7    2.72    2.04
  -8 -13   7    2.05    1.35
  -7 -13   7    2.75    2.17
  -6 -13   7   20.78    2.20
  -5 -13   7    5.61    1.33
  -4 -13   7    6.20    1.10
  -3 -13   7    1.91    0.82
  -2 -13   7   47.62    1.67
  -1 -13   7   37.02    1.48
   0 -13   7    0.00    3.53
   1 -13   7   35.78    2.82
   2 -13   7   48.92    3.49
   3 -13   7    1.49    0.99
   4 -13   7    5.93    1.29
   5 -13   7    9.15    2.48
   6 -13   7   21.29    3.39
   7 -13   7    0.49   32.33
   8 -13   7    0.00   31.25
   9 -13   7    0.00   11.34
  -9 -12   7    2.63    1.28
  -8 -12   7    3.51    1.10
  -7 -12   7    1.67    1.51
  -6 -12   7    2.54    2.21
  -5 -12   7   20.95    2.17
  -4 -12   7    8.99    1.16
  -3 -12   7    8.66    0.95
  -2 -12   7   19.54    0.97
  -1 -12   7    8.35    0.70
   0 -12   7    4.26    1.75
   1 -12   7   14.09    3.99
   2 -12   7   21.66    1.53
   3 -12   7    5.72    1.12
   4 -12   7    7.97    1.25
   5 -12   7   16.97    2.82
   6 -12   7    0.64    2.35
   7 -12   7    0.00    2.47
  -9 -11   7    1.10    1.05
  -8 -11   7    1.36    1.09
  -7 -11   7    3.01    1.00
  -6 -11   7    7.53    1.60
  -5 -11   7    5.14    1.53
  -4 -11   7   36.51    1.84
  -3 -11   7   13.86    0.96
  -2 -11   7    5.52    0.60
  -1 -11   7   36.37    1.63
   0 -11   7   33.05    1.39
   1 -11   7   39.60    2.49
   2 -11   7    6.80    1.24
   3 -11   7   13.19    0.93
   4 -11   7   31.84    1.92
   5 -11   7    4.02    1.21
   6 -11   7    7.48    3.04
   7 -11   7    0.00    2.69
  -9 -10   7    1.71    1.12
  -8 -10   7    0.91    0.87
  -7 -10   7    0.55    0.90
  -6 -10   7   10.56    1.41
  -5 -10   7   33.23    2.58
  -4 -10   7   12.85    1.44
  -3 -10   7    5.54    0.73
  -2 -10   7    0.51    0.61
  -1 -10   7    5.00    0.61
   0 -10   7    4.75    1.11
   1 -10   7    3.64    0.55
   2 -10   7    0.86    0.89
   3 -10   7    5.86    0.70
   4 -10   7   11.41    1.01
   5 -10   7   32.08    2.11
   6 -10   7   12.93    2.60
   7 -10   7    0.00    2.55
   8 -10   7    0.00    2.66
  -9  -9   7    4.18    1.59
  -8  -9   7    3.49    1.14
  -7  -9   7    2.07    0.88
  -6  -9   7    6.16    1.12
  -5  -9   7   15.51    1.44
  -4  -9   7   19.40    1.43
  -3  -9   7    0.30    0.49
  -2  -9   7   11.59    0.91
  -1  -9   7   56.46    1.88
   0  -9   7    8.01    0.64
   1  -9   7   57.40    1.96
   2  -9   7   10.95    0.67
   3  -9   7    1.28    0.41
   4  -9   7   15.98    1.04
   5  -9   7   11.94    1.52
   6  -9   7    5.68    1.60
   7  -9   7    1.51    2.57
   8  -9   7    1.38    2.48
   9  -9   7    3.53    3.29
  -9  -8   7    1.27    1.43
  -8  -8   7    2.38    1.05
  -7  -8   7    3.83    0.85
  -6  -8   7   18.02    1.46
  -5  -8   7   10.54    1.23
  -4  -8   7    7.47    1.03
  -3  -8   7    8.44    0.82
  -2  -8   7   90.83    2.31
  -1  -8   7    3.77    0.46
   0  -8   7   29.37    0.95
   1  -8   7    3.27    0.45
   2  -8   7   84.53    2.20
   3  -8   7    7.41    0.60
   4  -8   7    5.63    0.67
   5  -8   7    9.14    1.11
   6  -8   7   16.96    1.44
   7  -8   7    5.04    1.68
   8  -8   7    3.33    1.79
   9  -8   7    1.08    1.78
  -9  -7   7    3.83    1.47
  -8  -7   7    4.65    1.20
  -7  -7   7   15.91    1.14
  -6  -7   7   21.93    1.58
  -5  -7   7    7.78    1.07
  -4  -7   7    0.25    0.70
  -3  -7   7   19.12    1.17
  -2  -7   7   40.55    1.22
  -1  -7   7   21.96    0.80
   0  -7   7   11.74    0.53
   1  -7   7   19.48    0.69
   2  -7   7   40.93    1.19
   3  -7   7   17.78    0.75
   4  -7   7    0.64    0.46
   5  -7   7   10.19    1.08
   6  -7   7   23.02    1.72
   7  -7   7   12.77    1.40
   8  -7   7    2.76    1.54
   9  -7   7    7.08    2.38
  -9  -6   7    1.64    1.41
  -8  -6   7    3.69    1.05
  -7  -6   7    6.00    0.85
  -6  -6   7   15.05    1.32
  -5  -6   7   28.79    1.75
  -4  -6   7   46.43    2.33
  -3  -6   7  102.71    3.18
  -2  -6   7   29.27    0.98
  -1  -6   7   18.44    0.75
   0  -6   7   90.23    1.74
   1  -6   7   17.13    0.54
   2  -6   7   26.69    0.75
   3  -6   7   97.80    2.02
   4  -6   7   46.30    1.44
   5  -6   7   28.89    1.32
   6  -6   7   16.23    1.56
   7  -6   7    4.13    1.57
   8  -6   7    3.84    1.26
   9  -6   7    0.02    1.94
  -9  -5   7    1.29    1.43
  -8  -5   7    2.38    1.34
  -7  -5   7   29.60    1.73
  -6  -5   7   10.91    1.19
  -5  -5   7   17.02    1.28
  -4  -5   7   16.61    1.04
  -3  -5   7    3.00    0.65
  -2  -5   7   60.93    1.47
  -1  -5   7  107.59    2.58
   0  -5   7   88.87    1.84
   1  -5   7   32.83    1.17
   2  -5   7   56.35    1.23
   3  -5   7    3.63    0.36
   4  -5   7   18.13    0.80
   5  -5   7   18.27    1.01
   6  -5   7    8.89    1.47
   7  -5   7   24.26    2.12
   8  -5   7    2.46    1.70
   9  -5   7    3.53    1.56
  10  -5   7    3.08    3.04
 -10  -4   7    3.64    2.02
  -9  -4   7   10.50  198.31
  -8  -4   7    3.76    2.25
  -7  -4   7    5.21    1.10
  -6  -4   7   22.98    1.39
  -5  -4   7    6.97    0.74
  -4  -4   7    3.23    0.56
  -3  -4   7    6.23    0.74
  -2  -4   7    5.34    0.43
  -1  -4   7   20.50    0.77
   0  -4   7  155.71    3.76
   1  -4   7   18.62    0.53
   2  -4   7    4.28    0.34
   3  -4   7    5.50    0.37
   4  -4   7    1.30    0.40
   5  -4   7    6.62    0.65
   6  -4   7   24.97    1.30
   7  -4   7    2.57    1.47
   8  -4   7    3.71    1.81
   9  -4   7    5.13    2.02
  10  -4   7    5.49    3.02
 -10  -3   7    3.04    5.76
  -8  -3   7    1.66    1.94
  -7  -3   7    7.77    1.34
  -6  -3   7    4.38    0.92
  -5  -3   7    7.35    0.77
  -4  -3   7    6.47    0.66
  -3  -3   7   32.27    1.18
  -2  -3   7   68.53    1.62
  -1  -3   7  123.73    2.63
   0  -3   7    5.87    0.32
   1  -3   7  108.04    3.34
   2  -3   7   68.70    1.32
   3  -3   7   32.47    0.87
   4  -3   7    7.33    0.55
   5  -3   7    7.28    0.64
   6  -3   7    2.26    0.87
   7  -3   7   10.28    1.87
   8  -3   7    1.88    1.92
   9  -3   7    4.91    2.12
  10  -3   7    2.94    3.20
 -10  -2   7   14.70   14.63
  -9  -2   7    5.12    3.57
  -6  -2   7    4.12    1.05
  -5  -2   7   32.23    1.51
  -4  -2   7   10.70    0.87
  -3  -2   7   29.85    1.04
  -2  -2   7   11.78    0.55
  -1  -2   7   27.87    0.73
   0  -2   7    0.48    0.19
   1  -2   7   28.42    0.99
   2  -2   7   11.35    0.36
   3  -2   7   34.23    0.85
   4  -2   7   12.69    0.63
   5  -2   7   24.61    0.93
   6  -2   7    3.37    0.67
   7  -2   7    7.17    1.34
   8  -2   7    0.06    1.89
   9  -2   7    1.38    2.26
  10  -2   7    4.99    3.20
 -10  -1   7    4.81    2.98
  -9  -1   7    0.95    2.21
  -5  -1   7    6.72    0.86
  -4  -1   7    5.85    0.73
  -3  -1   7  110.12    3.15
  -2  -1   7    6.17    0.46
  -1  -1   7  350.66    6.49
   0  -1   7    0.32    0.18
   1  -1   7  347.29    7.25
   2  -1   7    5.73    0.30
   3  -1   7  114.74    2.13
   4  -1   7    6.41    0.50
   5  -1   7    5.86    0.65
   6  -1   7    3.01    0.82
   7  -1   7    2.42    1.29
   8  -1   7    0.00    3.91
   9  -1   7    0.11    2.67
  10  -1   7    0.00    8.54
 -10   0   7    0.00    2.75
  -9   0   7    1.51    1.63
  -8   0   7    1.23    1.88
  -7   0   7    0.00    2.52
  -6   0   7    0.00    2.30
  -5   0   7    4.04    0.78
  -4   0   7    0.89    0.54
  -3   0   7   17.23    0.83
  -2   0   7    0.87    0.34
  -1   0   7   72.64    1.55
   0   0   7    0.10    0.15
   1   0   7   75.00    1.70
   2   0   7    0.96    0.27
   3   0   7   19.79    0.71
   4   0   7    0.46    0.37
   5   0   7    2.52    0.59
   6   0   7    0.79    0.74
   7   0   7    0.00    0.83
   8   0   7   18.97   17.53
   9   0   7    0.00   28.75
 -10   1   7    2.43    3.73
  -9   1   7    0.92    1.45
  -8   1   7    4.22    1.86
  -7   1   7    1.68    1.57
  -6   1   7    3.01    2.38
  -5   1   7    9.59    0.98
  -4   1   7    6.36    0.77
  -3   1   7  109.78    2.88
  -2   1   7    5.56    0.45
  -1   1   7  353.68    6.54
   0   1   7    0.64    0.19
   1   1   7  322.88    7.62
   2   1   7    5.76    0.40
   3   1   7  116.39    2.30
   4   1   7    7.21    0.61
   5   1   7    9.14    0.86
   6   1   7    1.76    0.72
   7   1   7    2.26    0.94
   9   1   7    0.00   39.28
 -10   2   7    0.00    2.50
  -9   2   7    5.14    1.94
  -8   2   7    3.91    1.44
  -7   2   7    7.17    1.38
  -6   2   7    3.60    1.47
  -5   2   7   32.30    1.38
  -4   2   7   10.18    1.02
  -3   2   7   31.28    1.16
  -2   2   7   10.72    0.62
  -1   2   7   27.87    0.77
   0   2   7    0.53    0.21
   1   2   7   28.08    1.28
   2   2   7   11.63    0.51
   3   2   7   33.17    1.04
   4   2   7   10.46    0.62
   5   2   7   32.52    1.15
   6   2   7    1.81    0.60
   7   2   7    5.75    0.91
   8   2   7    0.00    2.92
   9   2   7   17.28   25.91
 -10   3   7    0.75    2.24
  -9   3   7    3.77    1.84
  -8   3   7    3.26    1.36
  -7   3   7    9.16    1.48
  -6   3   7    5.53    1.24
  -5   3   7    5.78    1.21
  -4   3   7    7.39    0.82
  -3   3   7   32.56    1.24
  -2   3   7   65.18    1.63
  -1   3   7  122.68    2.45
   0   3   7    7.10    0.37
   1   3   7  126.27    3.65
   2   3   7   71.14    1.71
   3   3   7   33.62    0.85
   4   3   7    6.53    0.52
   5   3   7    5.83    0.57
   6   3   7    2.89    0.73
   7   3   7    7.27    0.79
   8   3   7    4.20    1.48
 -10   4   7    4.43    2.34
  -9   4   7    5.07    1.96
  -8   4   7    3.21    1.31
  -7   4   7    4.07    1.25
  -6   4   7   21.41    1.59
  -5   4   7    6.11    1.06
  -4   4   7    2.34    0.77
  -3   4   7    6.40    0.47
  -2   4   7    5.25    0.43
  -1   4   7   20.28    0.65
   0   4   7  155.21    3.28
   1   4   7   21.03    1.03
   2   4   7    6.00    0.61
   3   4   7    6.38    0.43
   4   4   7    3.56    0.54
   5   4   7    7.63    0.74
   6   4   7   26.73    1.12
   7   4   7    3.27    0.85
   8   4   7    1.44    1.11
 -10   5   7    1.19    2.28
  -9   5   7    2.15    2.46
  -8   5   7    1.28    1.27
  -7   5   7   25.22    1.74
  -6   5   7    7.20    1.13
  -5   5   7   16.05    1.28
  -4   5   7   17.80    1.28
  -3   5   7    3.46    0.56
  -2   5   7   56.76    1.42
  -1   5   7  103.66    2.15
   0   5   7   94.97    1.93
   1   5   7  109.70    2.92
   2   5   7   58.57    1.79
   3   5   7    4.53    0.65
   4   5   7   21.25    1.00
   5   5   7   21.79    1.08
   6   5   7   11.95    1.07
   7   5   7   33.35    1.47
   8   5   7    4.30    1.16
  -9   6   7    2.17    2.72
  -8   6   7    2.56    1.45
  -7   6   7    5.26    1.21
  -6   6   7   14.13    1.36
  -5   6   7   30.11    1.71
  -4   6   7   41.96    1.89
  -3   6   7   93.38    2.87
  -2   6   7   27.74    0.97
  -1   6   7   17.83    0.64
   0   6   7   90.55    1.88
   1   6   7   18.07    0.67
   2   6   7   28.03    1.15
   3   6   7  101.60    2.38
   4   6   7   48.81    1.50
   5   6   7   30.75    1.21
   6   6   7   15.69    1.06
   7   6   7    6.89    1.06
   8   6   7    2.60    1.08
  -9   7   7   16.02   90.22
  -8   7   7    0.41    1.63
  -7   7   7   10.81    1.52
  -6   7   7   20.44    1.58
  -5   7   7    8.86    1.12
  -4   7   7    0.00    0.84
  -3   7   7   17.62    1.36
  -2   7   7   40.27    1.29
  -1   7   7   20.47    0.74
   0   7   7   13.77    0.55
   1   7   7   23.28    0.84
   2   7   7   43.45    1.47
   3   7   7   18.33    0.87
   4   7   7    0.00    0.61
   5   7   7    8.91    0.82
   6   7   7   23.48    1.20
   7   7   7   17.02    1.07
   8   7   7    4.27    1.06
  -9   8   7    0.00    2.79
  -8   8   7    1.89    1.59
  -7   8   7    2.25    1.17
  -6   8   7   14.99    1.49
  -5   8   7    8.84    1.07
  -4   8   7    5.06    0.91
  -3   8   7    7.53    0.87
  -2   8   7   88.47    2.35
  -1   8   7    3.81    0.46
   0   8   7   31.39    0.87
   1   8   7    4.37    0.35
   2   8   7   86.29    2.28
   3   8   7    8.22    0.61
   4   8   7    7.47    0.78
   5   8   7   12.86    0.99
   6   8   7   19.09    1.09
   7   8   7    4.78    1.06
   8   8   7    3.35    1.02
   9   8   7    0.00    2.02
  -9   9   7    0.88   92.89
  -8   9   7    0.00    2.23
  -7   9   7    0.98    1.50
  -6   9   7    5.73    1.21
  -5   9   7   11.29    1.32
  -4   9   7   13.79    1.18
  -3   9   7    0.00    0.32
  -2   9   7    9.98    0.73
  -1   9   7   55.27    1.52
   0   9   7    9.86    0.51
   1   9   7   59.17    1.41
   2   9   7   11.56    0.56
   3   9   7    0.52    0.33
   4   9   7   18.22    0.93
   5   9   7   15.53    1.21
   6   9   7    6.01    1.15
   7   9   7    0.51    1.03
   8   9   7    3.98    1.30
   9   9   7    4.61    1.48
  -9  10   7    0.00   88.23
  -8  10   7    6.19    2.71
  -7  10   7    0.00    1.50
  -6  10   7   11.63    1.77
  -5  10   7   29.33    1.82
  -4  10   7    9.31    1.10
  -3  10   7    4.51    0.55
  -2  10   7    1.17    0.44
  -1  10   7    3.75    0.49
   0  10   7    9.99    0.56
   1  10   7    4.46    0.37
   2  10   7    0.89    0.33
   3  10   7    5.25    0.46
   4  10   7   12.97    0.90
   5  10   7   35.44    2.09
   6  10   7   15.07    1.38
   7  10   7    1.42    1.09
   8  10   7    3.93    1.36
   9  10   7    3.95    1.48
  -9  11   7    0.00    5.45
  -8  11   7    9.22   20.45
  -7  11   7    0.00    2.98
  -6  11   7    3.55    1.61
  -5  11   7    4.49    1.31
  -4  11   7   27.26    1.67
  -3  11   7   11.54    0.84
  -2  11   7    4.92    0.56
  -1  11   7   33.79    1.22
   0  11   7   30.98    0.91
   1  11   7   37.72    1.00
   2  11   7    6.68    0.54
   3  11   7   13.60    0.69
   4  11   7   35.70    1.62
   5  11   7    5.59    1.36
   6  11   7    7.18    1.54
   7  11   7    4.28    1.23
   8  11   7    2.41    1.34
   9  11   7    3.61    1.59
  -9  12   7    0.00    2.85
  -8  12   7    5.28    2.20
  -7  12   7    3.19    1.89
  -6  12   7    0.00    1.43
  -5  12   7   14.47    1.57
  -4  12   7    7.75    1.00
  -3  12   7    8.61    0.94
  -2  12   7   19.34    0.87
  -1  12   7    6.58    0.54
   0  12   7    0.67    0.32
   1  12   7    7.17    0.46
   2  12   7   19.73    0.77
   3  12   7    9.73    0.76
   4  12   7    7.90    0.92
   5  12   7   19.30    2.58
   6  12   7    0.00    2.33
   7  12   7    4.73    1.29
   8  12   7    3.64    1.77
   9  12   7    8.58    2.99
  -9  13   7    4.73    2.15
  -8  13   7    3.36    2.07
  -7  13   7    1.70    1.82
  -6  13   7   14.37    1.96
  -5  13   7    4.48    1.19
  -4  13   7    5.44    1.00
  -3  13   7    3.27    0.71
  -2  13   7   38.03    1.22
  -1  13   7   32.75    1.06
   0  13   7   34.73    0.97
   1  13   7   32.97    0.98
   2  13   7   43.15    1.28
   3  13   7    1.59    0.67
   4  13   7    6.21    0.81
   5  13   7    4.54    1.10
   6  13   7   15.99    2.30
   7  13   7    0.00    1.75
   8  13   7    5.36    2.18
   9  13   7    5.29    2.76
  -8  14   7    2.20    1.94
  -7  14   7    1.97    1.34
  -6  14   7    7.62    1.93
  -5  14   7    1.01    1.47
  -4  14   7    2.25    0.99
  -3  14   7   12.04    1.09
  -2  14   7    2.89    0.54
  -1  14   7    1.08    0.47
   0  14   7    5.87    0.48
   1  14   7    1.68    0.44
   2  14   7    3.30    0.65
   3  14   7   12.67    0.95
   4  14   7    2.86    0.75
   5  14   7    1.81    0.84
   6  14   7   10.93    1.95
   7  14   7    2.49    1.60
   8  14   7    1.03    2.08
   9  14   7    1.81    1.75
  -8  15   7    8.37    1.81
  -7  15   7    4.06    1.41
  -6  15   7    5.65    1.36
  -5  15   7    3.48    1.39
  -4  15   7   16.00    1.36
  -3  15   7    6.03    0.95
  -2  15   7    7.95    0.71
  -1  15   7   32.59    1.17
   0  15   7    0.25    0.36
   1  15   7   34.56    1.17
   2  15   7   11.10    0.97
   3  15   7    6.60    0.91
   4  15   7   20.17    1.28
   5  15   7    5.20    0.93
   6  15   7    8.40    1.13
   7  15   7    4.94    1.56
   8  15   7   11.62    3.35
  -8  16   7    6.73    1.72
  -7  16   7    3.43    1.40
  -6  16   7    2.68    1.27
  -5  16   7   14.16    1.45
  -4  16   7   10.78    1.28
  -3  16   7    4.88    0.83
  -2  16   7   11.17    0.84
  -1  16   7    6.99    0.63
   0  16   7    0.00    0.43
   1  16   7    9.04    0.85
   2  16   7   12.57    0.92
   3  16   7    4.95    0.82
   4  16   7   12.17    1.07
   5  16   7   19.15    1.35
   6  16   7    0.62    0.90
   7  16   7    0.99    1.40
   8  16   7   16.36    3.82
  -8  17   7    3.57    1.69
  -7  17   7    0.56    1.36
  -6  17   7    3.47    1.25
  -5  17   7    0.67    1.15
  -4  17   7    4.86    0.96
  -3  17   7   20.96    1.34
  -2  17   7   11.16    0.84
  -1  17   7    0.91    0.47
   0  17   7   37.76    1.36
   1  17   7    0.80    0.55
   2  17   7   11.73    1.19
   3  17   7   24.59    1.30
   4  17   7    6.32    1.10
   5  17   7    1.09    0.84
   6  17   7    5.26    1.12
   7  17   7    2.53    1.91
   8  17   7    9.60    3.98
  -8  18   7    1.42    1.44
  -7  18   7    6.83    1.62
  -6  18   7    2.15    1.33
  -5  18   7    0.00    1.11
  -4  18   7   14.48    1.39
  -3  18   7   39.20    1.70
  -2  18   7   38.41    1.63
  -1  18   7   11.15    0.80
   0  18   7    3.62    0.68
   1  18   7   11.48    1.17
   2  18   7   40.77    1.81
   3  18   7   49.52    1.93
   4  18   7   18.12    1.34
   5  18   7    0.50    1.19
   6  18   7    0.00    1.25
   7  18   7    6.00    1.82
   8  18   7    2.21    1.51
  -7  19   7    4.50    1.48
  -6  19   7    4.06    1.30
  -5  19   7    6.00    1.25
  -4  19   7    1.16    1.01
  -3  19   7    0.63    0.68
  -2  19   7   10.20    1.00
  -1  19   7    8.94    0.83
   0  19   7   46.47    1.78
   1  19   7    9.82    0.98
   2  19   7   11.73    1.19
   3  19   7    0.00    0.91
   4  19   7    0.86    1.02
   5  19   7    8.15    1.31
   6  19   7    1.92    1.78
   7  19   7    4.86    1.90
  -7  20   7    0.42    1.43
  -6  20   7    1.36    1.32
  -5  20   7    3.98    1.20
  -4  20   7    0.00    1.01
  -3  20   7    0.12    0.61
  -2  20   7    1.97    0.76
  -1  20   7    5.28    0.72
   0  20   7    3.56    0.68
   1  20   7    4.43    0.78
   2  20   7    2.14    0.90
   3  20   7    1.17    0.89
   4  20   7    2.95    1.56
   5  20   7    3.26    1.39
   6  20   7    3.44    1.83
   7  20   7    1.46    1.83
  -7  21   7    2.34    1.53
  -6  21   7    2.66    1.35
  -5  21   7    1.74    1.21
  -4  21   7    1.18    1.07
  -3  21   7    8.91    1.27
  -2  21   7    8.35    1.07
  -1  21   7    4.05    0.72
   0  21   7    9.20    0.90
   1  21   7    2.87    0.71
   2  21   7    9.63    1.08
   3  21   7   10.64    1.26
   4  21   7    2.93    1.34
   5  21   7    0.89    1.64
   6  21   7    3.29    1.96
   7  21   7    1.55    1.39
  -6  22   7    3.53    1.47
  -5  22   7    5.58    1.32
  -4  22   7    0.00    1.21
  -3  22   7    0.32    0.91
  -2  22   7    4.76    0.98
  -1  22   7    0.59    0.58
   0  22   7    6.75    0.85
   1  22   7    0.42    0.53
   2  22   7    5.76    0.92
   3  22   7    2.90    1.08
   4  22   7    1.48    1.27
   5  22   7    6.13    1.96
   6  22   7    2.51    1.91
  -6  23   7    5.27    1.51
  -5  23   7    2.45    1.49
  -4  23   7    2.63    1.27
  -3  23   7    0.56    0.88
  -2  23   7    0.76    0.86
  -1  23   7    1.08    0.76
   0  23   7    0.64    0.62
   1  23   7    1.37    0.65
   2  23   7    0.94    0.71
   3  23   7    0.98    1.06
   4  23   7    1.69    1.17
   5  23   7    4.07    2.03
   6  23   7    4.96    2.12
  -6  24   7    1.27    1.41
  -5  24   7    2.44    1.54
  -4  24   7    3.17    1.37
  -3  24   7    0.19    1.19
  -2  24   7    0.90    0.94
  -1  24   7    1.01    0.78
   0  24   7    0.53    0.62
   1  24   7    1.75    0.69
   2  24   7    1.48    0.73
   3  24   7    1.55    0.95
   4  24   7    1.27    1.25
   5  24   7    1.53    1.90
   6  24   7    1.38    1.49
  -5  25   7    4.63    1.55
  -4  25   7    2.71    1.33
  -3  25   7    1.97    1.28
  -2  25   7    0.70    0.96
  -1  25   7    6.54    1.17
   0  25   7    0.63    0.72
   1  25   7    6.68    0.98
   2  25   7    0.31    0.70
   3  25   7    3.29    1.15
   4  25   7    0.40    1.02
   5  25   7    1.84    2.12
  -4  26   7    2.42    1.28
  -3  26   7    1.57    1.45
  -2  26   7    2.02    1.01
  -1  26   7    1.33    1.42
   0  26   7    2.71    0.88
   1  26   7    1.02    0.86
   2  26   7    2.38    0.85
   3  26   7    2.44    0.91
   4  26   7    0.00    1.14
  -4  27   7    2.64    1.26
  -3  27   7    7.86    1.72
  -2  27   7    5.99    1.47
  -1  27   7    3.08    1.13
   0  27   7    0.86    1.28
   1  27   7    1.70    1.25
   2  27   7    9.88    1.35
   3  27   7   12.72    1.54
   4  27   7    1.59    1.06
  -3  28   7    1.31    1.51
  -2  28   7    6.01    1.54
  -1  28   7    5.54    1.46
   0  28   7    0.35    2.60
   1  28   7    5.99    1.60
   2  28   7    7.03    1.40
   3  28   7    1.52    0.98
  -2  29   7    3.13    1.45
  -1  29   7    0.00    1.32
   0  29   7    4.04    3.61
   1  29   7    0.98    1.23
   2  29   7    3.56    1.42
  -2 -29   8    0.00   10.59
  -1 -29   8    6.90    8.30
  -3 -28   8    1.96    1.28
  -2 -28   8    5.86    5.51
  -1 -28   8    0.00    8.53
   3 -28   8    1.84    1.73
  -4 -27   8    1.46    1.16
  -3 -27   8    0.00    4.25
  -2 -27   8    0.00    5.18
  -1 -27   8    4.76    2.31
   4 -27   8    3.11    2.03
  -4 -26   8    0.00    6.63
  -3 -26   8    0.00    4.31
  -2 -26   8    0.00    4.38
  -1 -26   8    7.31    4.79
   4 -26   8    1.40  113.75
  -5 -25   8    4.05    3.10
  -4 -25   8    0.58    3.52
  -2 -25   8    0.00    5.07
  -1 -25   8    2.85    3.42
   2 -25   8    0.00    2.36
   4 -25   8    0.15  145.72
   5 -25   8    3.29    3.00
  -5 -24   8    6.37    3.85
  -4 -24   8    0.72    2.86
  -3 -24   8    0.00    2.60
  -2 -24   8    0.00   23.72
  -1 -24   8    0.01    2.62
   0 -24   8    1.73    1.70
   2 -24   8    6.55    2.79
   4 -24   8    2.06   49.52
   5 -24   8    4.03    3.13
  -6 -23   8    0.94    1.65
  -5 -23   8   10.76    5.64
  -4 -23   8    1.35    3.03
  -3 -23   8    2.51    3.00
  -2 -23   8    1.05    1.63
  -1 -23   8    1.94    1.81
   0 -23   8    0.00    1.54
   1 -23   8    1.07    3.10
   2 -23   8    0.00    2.40
   4 -23   8    0.00    2.21
   5 -23   8    5.99    2.06
   6 -23   8    0.00    2.69
  -6 -22   8    0.38    1.54
  -5 -22   8    1.27    1.75
  -4 -22   8    1.51    1.75
  -3 -22   8    1.70    2.27
  -2 -22   8    6.45    1.66
  -1 -22   8    0.00   30.25
   0 -22   8    0.28    1.00
   1 -22   8    0.00    6.91
   2 -22   8    0.01    5.92
   3 -22   8    2.76    1.44
   4 -22   8    0.00    1.58
   5 -22   8    1.22    1.70
   6 -22   8    1.29    2.54
  -7 -21   8    1.03    1.28
  -6 -21   8    1.03    1.44
  -5 -21   8    0.17    1.17
  -4 -21   8    1.91    1.64
  -3 -21   8    0.00    1.90
  -2 -21   8   13.38    8.24
  -1 -21   8    5.63    1.38
   0 -21   8    4.80    1.64
   1 -21   8    4.53    1.85
   2 -21   8    0.00    2.46
   3 -21   8    3.55    1.45
   4 -21   8    3.84    1.70
   5 -21   8    2.33    2.08
   6 -21   8    0.00    2.67
   7 -21   8    0.41    2.54
  -7 -20   8    1.64    1.40
  -6 -20   8    3.24    1.33
  -5 -20   8    2.32    1.30
  -4 -20   8    3.73    1.63
  -3 -20   8    1.16    1.67
  -2 -20   8    0.00    6.23
  -1 -20   8   19.59    7.06
   0 -20   8    0.87    2.51
   1 -20   8    8.58    1.17
   2 -20   8    5.49    2.94
   3 -20   8    0.48    1.15
   4 -20   8    1.87    1.62
   5 -20   8    0.00    1.94
   6 -20   8    3.75    2.82
   7 -20   8    0.00    2.42
  -7 -19   8    3.30    1.53
  -6 -19   8    0.88    1.24
  -5 -19   8    2.70    1.20
  -4 -19   8   34.59    1.88
  -3 -19   8    2.25    1.63
  -2 -19   8   12.67    2.25
  -1 -19   8    0.00    7.97
   0 -19   8    0.00   12.32
   1 -19   8    7.70    1.32
   2 -19   8    8.17    1.99
   3 -19   8    0.61    1.35
   4 -19   8   34.75    3.42
   5 -19   8    1.66    2.20
   6 -19   8    0.00    2.12
   7 -19   8    3.96    2.93
  -7 -18   8    2.06    1.45
  -6 -18   8    1.52    1.23
  -5 -18   8    2.01    1.11
  -4 -18   8    2.90    1.20
  -3 -18   8   10.74    1.53
  -2 -18   8    1.35    4.50
  -1 -18   8   61.73    5.51
   0 -18   8    1.42    2.09
   1 -18   8   54.16    6.24
   2 -18   8    9.77    1.63
   3 -18   8    8.99    1.32
   4 -18   8    0.00    1.93
   5 -18   8    0.00    2.24
   6 -18   8    0.50    2.21
   7 -18   8    2.12    2.60
  -8 -17   8    1.92    3.07
  -7 -17   8    8.96    2.12
  -6 -17   8    2.84    1.33
  -5 -17   8    3.25    1.29
  -4 -17   8    5.61    1.19
  -3 -17   8   14.55    1.38
  -2 -17   8   10.02    2.03
  -1 -17   8   17.94    2.88
   1 -17   8    0.00    6.50
   2 -17   8    4.04    0.78
   3 -17   8   12.13    1.35
   4 -17   8    0.00    6.12
   5 -17   8    2.37    1.72
   6 -17   8    0.13    2.97
   7 -17   8    0.42    2.85
   8 -17   8    2.95    3.05
  -8 -16   8    0.00    2.72
  -7 -16   8    0.68    3.27
  -6 -16   8    3.90    1.68
  -5 -16   8    2.28    1.12
  -4 -16   8   11.28    1.54
  -3 -16   8    7.06    1.14
  -2 -16   8    5.44    1.23
  -1 -16   8    0.00    3.37
   1 -16   8    6.95    8.98
   2 -16   8    7.17    0.76
   3 -16   8    8.21    0.96
   4 -16   8   13.01    1.72
   5 -16   8    5.54    2.63
   6 -16   8    6.91    2.43
   7 -16   8    2.04    3.35
   8 -16   8    0.00    2.99
  -8 -15   8    1.20    1.86
  -7 -15   8    2.10    1.78
  -6 -15   8   14.80    2.07
  -5 -15   8    0.37    1.43
  -4 -15   8    9.28    1.23
  -3 -15   8   25.33    1.50
  -2 -15   8   10.85    1.26
  -1 -15   8    0.00   16.97
   0 -15   8    9.35    2.35
   2 -15   8   12.57    0.85
   3 -15   8   24.62    1.76
   4 -15   8    8.34    1.41
   5 -15   8    4.13    2.27
   6 -15   8   20.60    8.54
   7 -15   8    4.18    7.83
   8 -15   8    0.00    7.54
  -8 -14   8    4.32    1.78
  -7 -14   8    7.39    1.97
  -6 -14   8    1.73    1.68
  -5 -14   8    3.27    1.67
  -4 -14   8    7.93    1.20
  -3 -14   8   15.84    1.28
  -2 -14   8   13.34    1.22
  -1 -14   8    7.83    1.57
   0 -14   8   12.87    1.60
   2 -14   8   16.63    0.95
   3 -14   8   13.25    1.28
   4 -14   8    3.95    1.14
   5 -14   8    4.37    2.29
   6 -14   8    0.00   28.89
   7 -14   8    6.14   28.24
   8 -14   8    2.73    8.14
  -9 -13   8    2.40    3.44
  -8 -13   8    6.74    1.88
  -7 -13   8    0.49    1.41
  -6 -13   8    5.00    1.62
  -5 -13   8   17.78    1.93
  -4 -13   8   14.31    1.13
  -3 -13   8    3.34    0.91
  -2 -13   8    0.36    0.85
  -1 -13   8   22.51    1.68
   0 -13   8   28.02    2.06
   2 -13   8    0.00    0.53
   3 -13   8    1.42    0.92
   4 -13   8   10.57    1.37
   5 -13   8   14.11    2.65
   6 -13   8    4.84    2.45
   7 -13   8    0.00   30.11
   8 -13   8    1.76   30.49
   9 -13   8    0.00   16.81
  -9 -12   8    3.48    1.33
  -8 -12   8    1.09    1.19
  -7 -12   8    2.98    1.48
  -6 -12   8    3.94    2.14
  -5 -12   8    3.49    1.53
  -4 -12   8    3.88    0.93
  -3 -12   8    2.39    0.70
  -2 -12   8    8.02    0.94
  -1 -12   8    5.06    0.67
   1 -12   8    5.10    3.80
   2 -12   8    8.07    0.74
   3 -12   8    2.33    0.67
   4 -12   8    1.70    1.07
   5 -12   8    0.00    1.74
   6 -12   8    3.75    2.50
   7 -12   8    6.25    2.76
  -9 -11   8    0.69    1.10
  -8 -11   8    0.92    1.13
  -7 -11   8    0.53    0.95
  -6 -11   8    0.58    0.94
  -5 -11   8    4.66    1.41
  -4 -11   8   11.55    1.05
  -3 -11   8    3.82    0.72
  -2 -11   8    7.38    0.80
  -1 -11   8   40.85    1.89
   0 -11   8    6.21    0.71
   1 -11   8   43.55    2.24
   2 -11   8    7.17    0.72
   3 -11   8    3.81    0.70
   4 -11   8    9.32    1.29
   5 -11   8    6.93    1.31
   6 -11   8    1.58    2.17
   7 -11   8    0.00    2.29
  -9 -10   8    1.15    1.03
  -8 -10   8    1.20    1.17
  -7 -10   8    2.06    1.11
  -6 -10   8   29.17    2.03
  -5 -10   8    3.20    1.29
  -4 -10   8    4.97    0.88
  -3 -10   8    4.79    0.72
  -2 -10   8   28.69    1.13
  -1 -10   8    2.45    0.57
   0 -10   8   41.26    1.82
   1 -10   8    4.23    0.67
   2 -10   8   28.54    1.11
   3 -10   8    5.51    0.80
   4 -10   8    4.37    1.07
   5 -10   8    4.90    1.21
   6 -10   8   30.87    3.29
   7 -10   8    1.24    2.43
   8 -10   8    2.36    2.79
  -9  -9   8    0.53    1.25
  -8  -9   8    0.62    1.06
  -7  -9   8    3.09    1.10
  -6  -9   8    2.09    1.03
  -5  -9   8    2.82    1.02
  -4  -9   8   10.75    1.13
  -3  -9   8    1.74    0.62
  -2  -9   8    4.00    0.55
  -1  -9   8    6.09    0.61
   0  -9   8    3.38    0.39
   1  -9   8    5.28    0.62
   2  -9   8    3.56    0.43
   3  -9   8    2.12    0.44
   4  -9   8    7.36    1.28
   5  -9   8    1.98    0.85
   6  -9   8    1.42    1.38
   7  -9   8    3.53    1.61
   8  -9   8    0.70    1.90
   9  -9   8    0.71    1.93
  -9  -8   8    1.53    1.14
  -8  -8   8    1.02    1.09
  -7  -8   8    2.16    0.96
  -6  -8   8    8.41    1.22
  -5  -8   8   13.09    1.32
  -4  -8   8    0.73    0.68
  -3  -8   8   22.14    1.21
  -2  -8   8    2.06    0.48
  -1  -8   8   10.39    0.60
   0  -8   8    4.16    0.37
   1  -8   8   17.03    1.03
   2  -8   8    2.92    0.37
   3  -8   8   18.81    0.81
   4  -8   8    1.06    0.58
   5  -8   8   14.21    1.30
   6  -8   8    8.37    1.15
   7  -8   8    3.26    1.55
   8  -8   8    4.58    1.89
   9  -8   8    2.68    2.19
  -9  -7   8    1.95    1.29
  -8  -7   8    1.31    1.06
  -7  -7   8    7.81    1.20
  -6  -7   8    2.81    0.98
  -5  -7   8    7.94    1.14
  -4  -7   8    6.12    0.94
  -3  -7   8   12.98    0.87
  -2  -7   8  130.82    3.30
  -1  -7   8   10.18    0.59
   0  -7   8   62.71    1.60
   1  -7   8   11.43    0.81
   2  -7   8  124.19    3.35
   3  -7   8   11.21    0.60
   4  -7   8    7.48    0.64
   5  -7   8    8.30    1.17
   6  -7   8    4.43    1.16
   7  -7   8    7.52    1.24
   8  -7   8    0.48    1.52
   9  -7   8    1.12    2.19
  -9  -6   8    5.28    1.43
  -8  -6   8    4.35    1.21
  -7  -6   8    4.51    1.46
  -6  -6   8   19.82    1.58
  -5  -6   8   38.11    2.13
  -4  -6   8    6.77    0.93
  -3  -6   8   28.98    1.52
  -2  -6   8   65.56    2.00
  -1  -6   8   19.39    0.84
   0  -6   8   25.34    0.67
   1  -6   8    9.65    0.48
   2  -6   8   59.40    1.48
   3  -6   8   12.32    0.64
   4  -6   8    8.42    0.62
   5  -6   8   36.52    1.72
   6  -6   8   26.08    1.87
   7  -6   8    4.91    1.56
   8  -6   8    1.90    1.20
   9  -6   8    3.10    2.45
  -9  -5   8    3.96    2.20
  -8  -5   8    3.45    2.16
  -7  -5   8    7.97    1.60
  -6  -5   8   29.82    1.71
  -5  -5   8   10.35    1.00
  -4  -5   8    2.64    0.72
  -3  -5   8   78.64    2.64
  -2  -5   8   21.05    0.97
  -1  -5   8   63.90    1.75
   0  -5   8  100.65    2.54
   1  -5   8   58.52    1.37
   2  -5   8   17.84    0.62
   3  -5   8   71.63    1.59
   4  -5   8    1.74    0.42
   5  -5   8   12.39    1.07
   6  -5   8   25.63    1.70
   7  -5   8    8.33    1.67
   8  -5   8    1.14    1.61
   9  -5   8    0.00    2.55
  -9  -4   8    0.99   56.45
  -8  -4   8   15.94    2.79
  -7  -4   8   11.82    1.41
  -6  -4   8   24.50    1.35
  -5  -4   8   12.84    0.93
  -4  -4   8   11.79    0.89
  -3  -4   8   32.91    1.22
  -2  -4   8   57.55    1.44
  -1  -4   8  135.46    3.41
   0  -4   8    7.75    0.50
   1  -4   8  134.45    2.85
   2  -4   8   59.69    1.42
   3  -4   8   30.07    0.82
   4  -4   8   12.00    0.64
   5  -4   8   10.52    0.82
   6  -4   8   45.64    2.13
   7  -4   8    6.75    1.66
   8  -4   8   17.67    2.36
   9  -4   8    0.00    4.33
 -10  -3   8    9.18    4.04
  -7  -3   8    5.09    1.30
  -6  -3   8    3.02    0.90
  -5  -3   8    2.58    0.69
  -4  -3   8   16.27    1.04
  -3  -3   8   22.21    0.93
  -2  -3   8   23.96    0.87
  -1  -3   8   31.52    0.90
   0  -3   8   37.59    0.98
   1  -3   8   34.93    1.05
   2  -3   8   21.94    0.91
   3  -3   8   22.70    0.60
   4  -3   8   16.19    0.72
   5  -3   8    2.73    0.51
   6  -3   8    3.19    1.03
   7  -3   8    2.98    1.25
   8  -3   8    7.93    2.01
   9  -3   8    6.82    2.95
  10  -3   8    5.25    1.87
 -10  -2   8    4.46    3.02
  -9  -2   8    0.45    3.07
  -6  -2   8   14.35    1.24
  -5  -2   8    6.38    0.88
  -4  -2   8    1.13    0.55
  -3  -2   8    9.00    0.59
  -2  -2   8   46.52    1.24
  -1  -2   8    1.00    0.20
   0  -2   8    4.77    0.39
   1  -2   8    1.50    0.22
   2  -2   8   47.94    1.36
   3  -2   8    8.80    0.47
   4  -2   8    1.93    0.33
   5  -2   8    6.82    0.59
   6  -2   8   16.09    1.09
   7  -2   8    5.60    1.59
   8  -2   8    0.09    2.00
   9  -2   8    5.94    3.71
  10  -2   8    2.32    1.55
 -10  -1   8    1.99    2.12
  -9  -1   8    1.19    2.00
  -5  -1   8    6.75    0.89
  -4  -1   8   14.34    0.96
  -3  -1   8  103.85    2.76
  -2  -1   8   82.63    1.98
  -1  -1   8   61.66    1.48
   0  -1   8   22.56    0.70
   1  -1   8   62.63    1.47
   2  -1   8   83.55    2.27
   3  -1   8  109.12    2.14
   4  -1   8   14.81    0.63
   5  -1   8    5.40    0.62
   6  -1   8   22.49    1.03
   7  -1   8    0.00    1.48
   8  -1   8    0.83    4.87
   9  -1   8    0.52    5.33
  10  -1   8    2.03    1.65
 -10   0   8    4.18    1.88
  -9   0   8    0.38    1.34
  -8   0   8    1.86    1.66
  -7   0   8    7.17    2.88
  -6   0   8    0.00    2.11
  -5   0   8   10.23    1.34
  -4   0   8    3.52    0.65
  -3   0   8   11.27    0.74
  -2   0   8    7.41    0.53
  -1   0   8    7.62    0.44
   0   0   8   10.85    0.40
   1   0   8    6.95    0.32
   2   0   8    9.39    0.49
   3   0   8   13.41    0.80
   4   0   8    4.38    0.59
   5   0   8    9.72    0.72
   6   0   8    2.15    0.80
   7   0   8    2.61    1.88
   8   0   8    5.14   16.80
   9   0   8    0.00    9.76
  10   0   8   12.50   32.39
 -10   1   8    1.56    1.88
  -9   1   8    1.59    1.35
  -8   1   8    0.92    1.39
  -7   1   8    2.81    1.78
  -6   1   8   17.94    2.73
  -5   1   8    5.26    1.12
  -4   1   8   14.11    0.89
  -3   1   8   99.22    2.66
  -2   1   8   84.53    2.03
  -1   1   8   62.78    1.40
   0   1   8   23.11    0.55
   1   1   8   66.18    1.71
   2   1   8   86.44    2.05
   3   1   8  108.95    2.24
   4   1   8   12.98    0.71
   5   1   8    6.82    0.77
   6   1   8   21.83    1.22
   7   1   8    3.48    0.97
 -10   2   8    2.46    1.59
  -9   2   8    2.51    1.51
  -8   2   8    1.18    1.46
  -7   2   8    9.32    1.46
  -6   2   8   13.18    1.46
  -5   2   8    5.35    1.04
  -4   2   8    1.45    0.69
  -3   2   8    7.82    0.59
  -2   2   8   44.92    1.17
  -1   2   8    1.57    0.29
   0   2   8    5.02    0.35
   1   2   8    1.80    0.46
   2   2   8   47.20    1.25
   3   2   8    7.26    0.56
   4   2   8    2.33    0.52
   5   2   8    6.29    0.75
   6   2   8   14.53    1.14
   7   2   8    8.24    1.15
   8   2   8    0.00    2.87
   9   2   8    9.97  138.28
 -10   3   8    4.57    2.38
  -9   3   8    6.34    1.68
  -8   3   8    8.67    1.62
  -7   3   8    1.24    1.27
  -6   3   8    3.83    1.29
  -5   3   8    2.37    1.06
  -4   3   8   15.82    0.83
  -3   3   8   23.57    1.00
  -2   3   8   22.25    0.76
  -1   3   8   31.61    0.89
   0   3   8   37.63    0.95
   1   3   8   35.26    1.44
   2   3   8   23.43    0.90
   3   3   8   22.73    0.89
   4   3   8   15.13    0.68
   5   3   8    3.60    0.58
   6   3   8    4.55    0.76
   7   3   8    2.03    0.85
   8   3   8   13.87    3.17
  10   3   8    5.35    3.48
 -10   4   8    0.00    2.51
  -9   4   8    4.50    2.48
  -8   4   8   16.73    1.77
  -7   4   8    9.84    1.43
  -6   4   8   21.31    1.64
  -5   4   8   11.75    1.26
  -4   4   8   10.78    0.68
  -3   4   8   31.07    1.06
  -2   4   8   57.14    1.39
  -1   4   8  129.57    2.61
   0   4   8    8.02    0.42
   1   4   8  146.00    4.31
   2   4   8   59.58    1.90
   3   4   8   35.51    1.46
   4   4   8   13.54    0.70
   5   4   8   13.19    0.72
   6   4   8   25.64    1.21
   7   4   8    8.58    1.05
   8   4   8   19.64    2.00
  -9   5   8    0.00    2.63
  -8   5   8    1.75    1.46
  -7   5   8    8.76    1.50
  -6   5   8   23.91    1.67
  -5   5   8    9.41    1.17
  -4   5   8    2.48    0.85
  -3   5   8   67.52    2.07
  -2   5   8   18.94    0.73
  -1   5   8   60.39    1.39
   0   5   8   97.78    2.15
   1   5   8   65.60    1.72
   2   5   8   19.85    1.21
   3   5   8   69.60    2.02
   4   5   8    2.78    0.56
   5   5   8   11.01    0.92
   6   5   8   29.72    1.32
   7   5   8    6.86    0.85
   8   5   8    2.64    0.97
  -9   6   8    6.23    2.81
  -8   6   8    3.76    1.49
  -7   6   8    3.73    1.16
  -6   6   8   17.30    1.49
  -5   6   8   39.30    2.14
  -4   6   8    9.58    1.26
  -3   6   8   20.75    1.46
  -2   6   8   57.90    1.46
  -1   6   8   18.44    0.66
   0   6   8   26.67    0.76
   1   6   8   21.17    0.79
   2   6   8   64.81    2.21
   3   6   8   23.80    1.01
   4   6   8    7.20    0.70
   5   6   8   40.61    1.35
   6   6   8   20.74    1.09
   7   6   8    2.85    0.75
   8   6   8    2.81    1.30
  -9   7   8    0.59    9.74
  -8   7   8    3.46    1.86
  -7   7   8    7.59    1.38
  -6   7   8    6.23    1.27
  -5   7   8    4.56    1.09
  -4   7   8    5.86    0.95
  -3   7   8   11.44    0.77
  -2   7   8  117.15    2.78
  -1   7   8   11.40    0.58
   0   7   8   61.84    1.41
   1   7   8   10.41    0.52
   2   7   8  128.51    3.18
   3   7   8   13.05    0.82
   4   7   8    6.22    0.66
   5   7   8    8.06    0.90
   6   7   8    5.25    0.81
   7   7   8    7.97    0.88
   8   7   8    0.03    1.30
  -9   8   8    1.63    3.01
  -8   8   8    2.78    1.49
  -7   8   8    3.41    1.20
  -6   8   8    9.57    1.36
  -5   8   8   10.26    1.20
  -4   8   8    1.08    0.83
  -3   8   8   19.37    0.87
  -2   8   8    2.80    0.80
  -1   8   8   10.32    0.57
   0   8   8    5.21    0.41
   1   8   8   11.47    0.59
   2   8   8    3.30    0.40
   3   8   8   20.89    0.86
   4   8   8    0.73    0.60
   5   8   8   13.76    0.97
   6   8   8    8.83    0.94
   7   8   8    2.40    0.99
   8   8   8    1.36    1.28
  -9   9   8   10.49   92.99
  -8   9   8    0.00    2.17
  -7   9   8    1.57    1.62
  -6   9   8    2.04    1.11
  -5   9   8    2.34    1.05
  -4   9   8    8.20    1.08
  -3   9   8    1.43    0.40
  -2   9   8    4.13    0.60
  -1   9   8    6.00    0.57
   0   9   8    3.74    0.39
   1   9   8    5.54    0.43
   2   9   8    3.35    0.47
   3   9   8    0.86    0.58
   4   9   8    8.23    0.76
   5   9   8    3.11    0.79
   6   9   8    1.74    1.15
   7   9   8    4.00    1.15
   8   9   8    0.00    1.43
   9   9   8    1.18    1.90
  -9  10   8    0.00   21.05
  -7  10   8    3.50    1.70
  -6  10   8   26.14    2.19
  -5  10   8    2.93    1.19
  -4  10   8    5.01    0.97
  -3  10   8    3.87    0.46
  -2  10   8   25.99    0.93
  -1  10   8    2.23    0.35
   0  10   8   39.00    1.05
   1  10   8    3.12    0.40
   2  10   8   30.05    0.98
   3  10   8    4.08    0.49
   4  10   8    6.13    0.95
   5  10   8    2.50    0.97
   6  10   8   29.18    1.66
   7  10   8    3.66    1.45
   8  10   8    3.66    1.32
   9  10   8    4.80    1.53
  -9  11   8    0.00    5.11
  -8  11   8   12.20   10.65
  -7  11   8    1.97    3.88
  -6  11   8    0.00    1.20
  -5  11   8    4.93    1.26
  -4  11   8    9.24    1.11
  -3  11   8    3.00    0.64
  -2  11   8    6.34    0.50
  -1  11   8   41.94    1.26
   0  11   8    7.24    0.48
   1  11   8   42.72    1.11
   2  11   8    6.88    0.49
   3  11   8    3.30    0.53
   4  11   8   10.17    0.80
   5  11   8    7.78    1.29
   6  11   8    1.56    1.47
   7  11   8    0.54    2.23
   8  11   8    1.60    1.27
   9  11   8    2.28    1.57
  -9  12   8    0.56    2.42
  -8  12   8    0.28    2.01
  -7  12   8    1.19    2.19
  -6  12   8    1.91    1.22
  -5  12   8    1.29    1.03
  -4  12   8    1.43    0.82
  -3  12   8    1.64    0.76
  -2  12   8    6.93    0.63
  -1  12   8    2.72    0.44
   0  12   8   39.05    1.08
   1  12   8    2.51    0.43
   2  12   8    7.96    0.59
   3  12   8    2.77    0.63
   4  12   8    3.44    1.08
   5  12   8    0.05    1.29
   6  12   8    5.65    2.46
   7  12   8    2.93    1.79
   8  12   8    2.25    1.97
   9  12   8    8.80    2.05
  -9  13   8    4.76    1.80
  -8  13   8    4.12    1.97
  -7  13   8    1.06    1.42
  -6  13   8    3.75    1.46
  -5  13   8   15.76    1.42
  -4  13   8   11.87    1.14
  -3  13   8    0.03    0.63
  -2  13   8    0.20    0.43
  -1  13   8   20.26    0.84
   0  13   8   13.88    0.62
   1  13   8   22.42    0.81
   2  13   8    0.68    0.46
   3  13   8    1.08    0.57
   4  13   8   12.38    1.01
   5  13   8   18.81    2.77
   6  13   8    2.94    1.89
   7  13   8    3.01    1.85
   8  13   8    7.15    2.14
   9  13   8    5.31    1.83
  -8  14   8    4.38    1.98
  -7  14   8    6.56    1.51
  -6  14   8    0.86    1.04
  -5  14   8    3.54    1.52
  -4  14   8    3.75    1.09
  -3  14   8   12.81    1.07
  -2  14   8   13.95    0.80
  -1  14   8    3.50    0.48
   0  14   8    3.62    0.48
   1  14   8    3.14    0.45
   2  14   8   16.75    1.01
   3  14   8   15.76    1.04
   4  14   8    5.05    0.86
   5  14   8    2.09    1.00
   6  14   8    3.18    1.47
   7  14   8    6.96    2.03
   8  14   8    7.18    2.21
  -8  15   8    3.00    1.61
  -7  15   8    2.64    1.46
  -6  15   8   10.58    1.50
  -5  15   8    0.42    1.23
  -4  15   8    6.17    1.04
  -3  15   8   22.36    1.26
  -2  15   8   12.20    0.78
  -1  15   8   14.18    0.85
   0  15   8    5.78    0.55
   1  15   8   14.05    0.82
   2  15   8   12.76    0.94
   3  15   8   29.50    1.36
   4  15   8    9.18    0.99
   5  15   8    1.20    0.85
   6  15   8   16.53    1.66
   7  15   8    1.87    1.61
   8  15   8    4.73    2.35
  -8  16   8    1.86    1.51
  -7  16   8    3.02    1.51
  -6  16   8    4.91    1.37
  -5  16   8    1.34    1.11
  -4  16   8   10.40    1.21
  -3  16   8    4.22    0.81
  -2  16   8    4.91    0.63
  -1  16   8    0.32    0.36
   0  16   8    9.97    0.65
   1  16   8    0.20    0.57
   2  16   8    7.70    0.94
   3  16   8    6.26    0.95
   4  16   8   11.52    1.07
   5  16   8    0.93    0.80
   6  16   8    4.62    1.45
   7  16   8    1.33    1.41
   8  16   8    4.56    3.10
  -8  17   8    8.15    1.81
  -7  17   8    4.84    1.59
  -6  17   8    1.79    1.29
  -5  17   8    0.65    1.15
  -4  17   8    3.32    0.95
  -3  17   8    9.76    0.94
  -2  17   8    3.32    0.64
  -1  17   8   12.36    0.79
   0  17   8   12.70    0.81
   1  17   8   13.12    1.14
   2  17   8    3.34    0.91
   3  17   8   12.48    1.35
   4  17   8    1.74    1.06
   5  17   8    0.52    0.95
   6  17   8    2.65    1.33
   7  17   8    7.78    2.60
   8  17   8    8.84    2.95
  -8  18   8    1.92    1.84
  -7  18   8    1.00    1.46
  -6  18   8    3.92    1.36
  -5  18   8    0.74    1.10
  -4  18   8    2.68    1.00
  -3  18   8   10.87    1.06
  -2  18   8    9.95    0.95
  -1  18   8   54.22    1.59
   0  18   8    0.17    0.55
   1  18   8   62.24    2.38
   2  18   8   13.19    1.11
   3  18   8   11.33    1.06
   4  18   8    4.64    1.01
   5  18   8    0.27    1.08
   6  18   8    3.21    1.79
   7  18   8    1.55    1.75
   8  18   8    0.62    1.80
  -7  19   8    0.21    1.45
  -6  19   8    0.69    1.28
  -5  19   8    3.42    1.26
  -4  19   8   30.32    1.76
  -3  19   8    1.55    0.72
  -2  19   8   14.03    1.13
  -1  19   8    2.91    0.63
   0  19   8    0.25    0.51
   1  19   8    3.73    0.75
   2  19   8   14.50    1.18
   3  19   8    2.97    0.87
   4  19   8   34.30    1.71
   5  19   8    3.16    1.24
   6  19   8    2.50    1.71
   7  19   8    1.24    1.74
  -7  20   8    1.17    1.45
  -6  20   8    5.00    1.43
  -5  20   8    1.25    1.22
  -4  20   8    2.87    1.17
  -3  20   8    0.75    0.71
  -2  20   8    3.75    0.85
  -1  20   8    9.11    0.89
   0  20   8    0.06    0.53
   1  20   8   10.72    1.04
   2  20   8    4.38    1.00
   3  20   8    0.93    0.98
   4  20   8    1.64    1.18
   5  20   8    3.67    1.61
   6  20   8    1.80    1.82
   7  20   8    0.48    1.80
  -7  21   8    1.18    1.29
  -6  21   8    2.27    1.37
  -5  21   8    0.07    1.19
  -4  21   8    3.41    1.18
  -3  21   8    2.57    1.01
  -2  21   8    5.11    0.98
  -1  21   8    2.13    0.65
   0  21   8    2.01    0.64
   1  21   8    2.59    0.70
   2  21   8    6.44    1.09
   3  21   8    2.59    1.03
   4  21   8    1.91    1.14
   5  21   8    1.98    1.94
   6  21   8    2.07    1.85
   7  21   8    3.41    1.53
  -6  22   8    1.03    1.41
  -5  22   8    3.01    1.33
  -4  22   8    1.39    1.32
  -3  22   8    2.86    1.14
  -2  22   8    4.18    0.98
  -1  22   8    1.01    0.76
   0  22   8    0.60    0.59
   1  22   8    1.21    0.68
   2  22   8    6.40    0.98
   3  22   8    2.97    1.10
   4  22   8    0.78    1.31
   5  22   8    0.65    1.79
   6  22   8    2.16    2.01
  -6  23   8    2.55    1.45
  -5  23   8    1.07    1.44
  -4  23   8    0.00    1.32
  -3  23   8    0.56    0.94
  -2  23   8    0.90    0.82
  -1  23   8    1.38    0.83
   0  23   8    0.35    0.66
   1  23   8    0.88    0.66
   2  23   8    0.98    0.76
   3  23   8    2.13    1.11
   4  23   8    1.65    1.64
   5  23   8    4.27    1.93
   6  23   8    2.43    2.17
  -5  24   8    2.43    1.62
  -4  24   8    3.29    1.45
  -3  24   8    0.44    1.07
  -2  24   8    8.02    1.32
  -1  24   8    1.39    0.85
   0  24   8    1.40    0.78
   1  24   8    4.21    0.85
   2  24   8    7.98    1.06
   3  24   8    1.32    0.94
   4  24   8    1.95    1.54
   5  24   8    4.57    2.18
  -5  25   8    5.58    1.54
  -4  25   8    2.19    1.47
  -3  25   8    1.23    1.37
  -2  25   8    1.39    1.02
  -1  25   8    5.15    1.08
   0  25   8    1.23    0.69
   1  25   8    6.17    1.04
   2  25   8    2.93    0.90
   3  25   8    2.04    1.14
   4  25   8    0.61    1.21
   5  25   8    2.91    2.12
  -4  26   8    1.05    1.33
  -3  26   8    0.49    1.40
  -2  26   8    1.88    1.14
  -1  26   8    2.92    1.09
   0  26   8    0.00    1.70
   1  26   8    2.43    0.94
   2  26   8    3.38    0.95
   3  26   8    0.11    0.91
   4  26   8    1.72    1.74
  -4  27   8    2.80    1.19
  -3  27   8    2.45    1.49
  -2  27   8    4.17    1.53
  -1  27   8    5.87    1.55
   0  27   8    1.38    2.20
   1  27   8    5.03    1.08
   2  27   8    3.26    0.96
   3  27   8    3.87    1.15
   4  27   8    0.33    1.20
  -3  28   8    0.69    1.09
  -2  28   8    2.42    1.38
  -1  28   8    9.20    2.24
   0  28   8    4.68    1.60
   1  28   8    3.69    1.45
   2  28   8    2.98    1.14
   3  28   8    1.89    1.04
  -2  29   8    4.14    1.67
  -1  29   8    1.70    1.48
   0  29   8    0.11    2.49
   1  29   8    0.97    1.06
   2  29   8    4.67    1.16
   1 -29   9    0.00    3.52
  -3 -28   9    0.00    6.79
  -2 -28   9    3.67    4.13
   2 -28   9    0.00  157.53
  -3 -27   9    3.42    8.87
  -2 -27   9    1.65    3.54
  -4 -26   9    0.00  220.15
  -3 -26   9    2.04    8.18
  -2 -26   9    0.01    4.12
  -1 -26   9    0.00   11.69
   4 -26   9    1.99   51.96
  -5 -25   9    6.80    3.13
  -4 -25   9    1.35    7.72
  -2 -25   9    3.42    5.75
  -1 -25   9    0.00    7.41
   4 -25   9    7.79   57.69
  -5 -24   9    6.03    8.53
  -4 -24   9    3.09   10.15
  -3 -24   9    6.71    3.52
  -2 -24   9    4.57  136.07
  -1 -24   9    0.00    7.44
   0 -24   9    0.00    3.39
   1 -24   9    0.00    3.00
   4 -24   9    3.04    2.44
  -6 -23   9    0.00    2.01
  -5 -23   9    0.00   22.58
  -4 -23   9    0.00   10.80
  -3 -23   9   12.58    3.65
  -2 -23   9   15.33    2.15
  -1 -23   9    2.48    3.65
   0 -23   9    4.19    2.00
   1 -23   9    6.94    3.39
   2 -23   9    9.94    3.04
   3 -23   9    5.24  260.27
   4 -23   9    7.81    2.79
   5 -23   9    7.35    2.30
   6 -23   9    0.00    2.72
  -6 -22   9    1.24    1.80
  -5 -22   9    3.26    6.32
  -4 -22   9    7.47    9.27
  -3 -22   9    0.00    8.24
  -2 -22   9    4.13    1.82
  -1 -22   9    0.00  106.50
   0 -22   9    0.67    0.96
   1 -22   9    0.00    2.59
   2 -22   9    0.00    5.06
   3 -22   9    2.87    2.52
   4 -22   9    5.63    1.58
   5 -22   9    1.43    1.75
   6 -22   9    0.48    2.51
  -7 -21   9    0.88    1.43
  -6 -21   9    1.97    1.71
  -5 -21   9    0.02    2.12
  -4 -21   9    9.30    4.21
  -3 -21   9   13.14    6.95
  -1 -21   9    2.34    1.54
   0 -21   9    5.92    1.84
   1 -21   9    0.14    2.42
   2 -21   9    0.00   22.46
   3 -21   9    5.62    1.92
   4 -21   9    8.89    1.81
   5 -21   9    0.71    1.56
   6 -21   9    0.24    2.47
  -7 -20   9    2.86    1.45
  -6 -20   9    0.90    1.41
  -5 -20   9    6.67    1.59
  -4 -20   9    7.45    4.22
  -3 -20   9    0.00    6.26
  -1 -20   9    0.00    2.24
   1 -20   9    1.90    2.71
   2 -20   9    0.29    3.16
   3 -20   9    0.00    1.55
   4 -20   9    8.77    1.72
   5 -20   9    9.40    2.46
   6 -20   9    0.00    1.99
   7 -20   9    0.00    2.52
  -7 -19   9   10.01    1.61
  -6 -19   9    1.69    1.33
  -5 -19   9    0.53    1.27
  -4 -19   9    1.66    1.83
  -3 -19   9    0.00    6.05
  -2 -19   9   19.16    3.27
  -1 -19   9    2.77    2.77
   0 -19   9    5.37    2.53
   1 -19   9    2.64    2.05
   3 -19   9    0.00    3.21
   4 -19   9    0.69    1.92
   5 -19   9    0.28    2.22
   6 -19   9    0.00    2.19
   7 -19   9   11.67    3.17
  -7 -18   9    5.08    1.83
  -6 -18   9    1.28    1.25
  -5 -18   9    0.00    1.22
  -4 -18   9    4.55    1.22
  -3 -18   9    4.12    1.58
  -2 -18   9   48.60   17.24
  -1 -18   9   10.59    2.91
   0 -18   9   31.15    3.86
   1 -18   9    5.86    2.39
   2 -18   9   20.67    1.84
   3 -18   9    3.59    1.80
   4 -18   9    1.88    5.55
   5 -18   9    0.00    2.17
   6 -18   9    0.00    2.41
   7 -18   9    2.16    2.34
  -8 -17   9    0.00    2.96
  -7 -17   9    0.00    3.19
  -6 -17   9    6.63    1.46
  -5 -17   9    7.69    1.38
  -4 -17   9    3.69    1.24
  -3 -17   9    3.81    1.73
  -2 -17   9   14.27    9.60
  -1 -17   9  108.44    7.39
   0 -17   9    1.01    2.15
   1 -17   9  104.96    6.97
   2 -17   9   26.06    1.84
   3 -17   9    7.50    1.29
   4 -17   9    3.90    1.97
   5 -17   9    8.77    2.49
   6 -17   9    2.82    2.87
   7 -17   9    4.70    3.09
   8 -17   9    0.63    2.95
  -8 -16   9    0.00    3.09
  -7 -16   9    0.00    3.11
  -6 -16   9    1.63    1.69
  -5 -16   9    1.93    1.40
  -4 -16   9   40.34    2.05
  -3 -16   9    7.84    1.32
  -2 -16   9   34.19    3.68
  -1 -16   9   18.22    7.17
   2 -16   9   25.35    2.23
   3 -16   9    6.69    1.54
   4 -16   9   30.41   11.82
   5 -16   9    3.81    2.38
   6 -16   9    0.00    6.89
   7 -16   9    2.20    3.03
   8 -16   9    0.00    2.90
  -8 -15   9    2.55    2.74
  -7 -15   9    2.37    3.36
  -6 -15   9    7.94    1.86
  -5 -15   9    0.53    1.32
  -4 -15   9    3.04    1.17
  -3 -15   9    1.81    1.29
  -2 -15   9    5.78    2.23
  -1 -15   9   28.48   14.00
   0 -15   9   46.37    2.90
   2 -15   9    0.00    0.71
   3 -15   9    1.68    1.03
   4 -15   9    5.18    2.00
   5 -15   9   40.00   15.07
   6 -15   9    5.41    2.48
   7 -15   9    2.38    7.31
   8 -15   9    0.43    7.86
  -8 -14   9    1.72    1.71
  -7 -14   9    3.89    1.70
  -6 -14   9    3.00    1.87
  -5 -14   9    7.60    1.34
  -4 -14   9    5.24    1.15
  -3 -14   9    3.22    1.02
  -2 -14   9    3.37    1.18
  -1 -14   9    0.00    6.80
   0 -14   9    8.01    3.56
   1 -14   9   13.23    1.65
   2 -14   9    2.89    0.70
   3 -14   9    2.77    1.13
   4 -14   9    6.08    2.00
   5 -14   9    9.03    2.27
   6 -14   9   51.79   27.86
   7 -14   9    0.00   26.81
   8 -14   9    0.00   33.84
  -9 -13   9    1.89    2.11
  -8 -13   9    1.47    1.33
  -7 -13   9    2.67    1.66
  -6 -13   9    0.93    2.05
  -5 -13   9    4.09    1.14
  -4 -13   9    0.88    0.89
  -3 -13   9    1.80    0.97
  -2 -13   9   12.60    1.34
  -1 -13   9   21.93    1.37
   0 -13   9    0.94    3.41
   1 -13   9   27.47    1.33
   2 -13   9   12.98    0.98
   3 -13   9    0.00    0.94
   4 -13   9    0.79    1.07
   5 -13   9    5.46    1.97
   6 -13   9    0.00    2.02
   7 -13   9    0.00   28.55
   8 -13   9   20.07   31.74
  -9 -12   9    1.62    1.32
  -8 -12   9    2.23    1.59
  -7 -12   9    3.26    1.49
  -6 -12   9    2.58    1.57
  -5 -12   9    2.80    1.14
  -4 -12   9    4.44    0.91
  -3 -12   9    7.12    0.84
  -2 -12   9    6.30    1.22
  -1 -12   9    8.41    1.10
   0 -12   9    9.14    1.00
   1 -12   9   19.01    1.01
   2 -12   9    8.42    0.59
   3 -12   9    7.65    0.94
   4 -12   9    2.69    1.05
   5 -12   9    2.71    1.69
   6 -12   9    2.51    2.18
   7 -12   9    0.07    2.38
  -9 -11   9    1.88    1.23
  -8 -11   9    1.42    1.19
  -7 -11   9    1.99    1.30
  -6 -11   9   10.02    1.70
  -5 -11   9   11.39    1.73
  -4 -11   9    5.16    0.90
  -3 -11   9    4.73    0.75
  -2 -11   9    3.81    0.74
  -1 -11   9    0.17    0.38
   0 -11   9   11.49    0.90
   1 -11   9    1.40    0.48
   2 -11   9    2.58    0.47
   3 -11   9    6.31    0.92
   4 -11   9    4.84    1.10
   5 -11   9    9.40    1.49
   6 -11   9    9.47    2.54
   7 -11   9    2.21    2.41
  -9 -10   9    1.45    1.11
  -8 -10   9    1.27    1.51
  -7 -10   9    2.15    1.13
  -6 -10   9   11.20    1.47
  -5 -10   9    4.45    1.20
  -4 -10   9   10.41    1.11
  -3 -10   9   10.23    1.00
  -2 -10   9    8.71    0.68
  -1 -10   9    4.44    0.75
   0 -10   9    8.57    0.70
   1 -10   9    5.75    0.65
   2 -10   9    7.78    0.68
   3 -10   9    9.19    0.97
   4 -10   9   10.55    1.29
   5 -10   9    3.41    1.22
   6 -10   9   13.93    2.59
   7 -10   9    0.32    1.60
   8 -10   9    2.02    1.68
  -9  -9   9    2.19    1.27
  -8  -9   9    0.40    1.45
  -7  -9   9    4.22    1.15
  -6  -9   9    7.15    1.29
  -5  -9   9   11.59    1.43
  -4  -9   9    2.97    0.97
  -3  -9   9   25.53    1.19
  -2  -9   9    7.90    0.68
  -1  -9   9   36.63    1.32
   0  -9   9  116.68    3.22
   1  -9   9   35.83    1.44
   2  -9   9   11.88    0.78
   3  -9   9   25.12    1.04
   4  -9   9    2.76    0.87
   5  -9   9   11.70    1.08
   6  -9   9    4.58    1.40
   7  -9   9    2.15    1.61
   8  -9   9    1.94    1.77
   9  -9   9    0.78    1.98
  -9  -8   9    1.65    1.50
  -8  -8   9    2.03    1.40
  -7  -8   9    2.83    1.10
  -6  -8   9    8.55    1.22
  -5  -8   9    0.84    1.27
  -4  -8   9   27.31    1.85
  -3  -8   9    7.04    0.74
  -2  -8   9    1.42    0.46
  -1  -8   9    1.42    0.23
   0  -8   9   14.86    0.60
   1  -8   9    2.91    0.48
   2  -8   9    2.02    0.33
   3  -8   9    6.90    0.49
   4  -8   9   25.95    1.45
   5  -8   9    1.21    0.89
   6  -8   9    6.83    0.92
   7  -8   9    1.78    1.45
   8  -8   9    0.35    1.57
   9  -8   9    1.02    3.14
  -9  -7   9    0.95    1.35
  -8  -7   9    2.70    1.61
  -7  -7   9    2.49    1.07
  -6  -7   9    3.07    1.32
  -5  -7   9   15.23    1.78
  -4  -7   9    8.00    1.18
  -3  -7   9    6.53    0.72
  -2  -7   9   23.96    1.08
  -1  -7   9  122.25    3.02
   0  -7   9   20.18    0.73
   1  -7   9   56.98    2.12
   2  -7   9    9.96    0.63
   3  -7   9    5.06    0.40
   4  -7   9    6.94    0.82
   5  -7   9   11.42    1.24
   6  -7   9    3.68    0.98
   7  -7   9    4.53    1.18
   8  -7   9    0.88    1.54
   9  -7   9    2.64    5.60
  -9  -6   9    1.65    1.61
  -8  -6   9    3.88    1.57
  -7  -6   9    2.92    1.53
  -6  -6   9   18.69    1.97
  -5  -6   9   17.67    1.85
  -4  -6   9   18.42    1.23
  -3  -6   9   21.30    1.01
  -2  -6   9   38.46    1.41
  -1  -6   9   74.59    2.06
   0  -6   9   20.62    0.75
   1  -6   9   65.69    1.71
   2  -6   9   38.32    1.23
   3  -6   9   18.90    0.66
   4  -6   9   19.15    0.95
   5  -6   9   15.19    1.20
   6  -6   9   19.56    1.43
   7  -6   9    0.58    1.64
   8  -6   9    2.09    1.70
   9  -6   9    0.00    5.52
  -9  -5   9   18.91    3.24
  -8  -5   9    4.16    2.05
  -7  -5   9    8.41    1.72
  -6  -5   9   36.96    2.18
  -5  -5   9    2.53    0.98
  -4  -5   9    1.45    0.74
  -3  -5   9   57.07    1.74
  -2  -5   9   20.48    0.95
  -1  -5   9   15.34    0.64
   0  -5   9    6.72    0.51
   1  -5   9   15.51    0.51
   2  -5   9   18.22    0.85
   3  -5   9   48.21    1.07
   4  -5   9    0.46    0.35
   5  -5   9    2.49    1.31
   6  -5   9   38.25    1.92
   7  -5   9    3.48    1.53
   8  -5   9    7.38    1.80
   9  -5   9   26.80    6.45
  -8  -4   9    6.06    2.48
  -7  -4   9    1.80    1.11
  -6  -4   9   10.24    1.07
  -5  -4   9   36.71    1.55
  -4  -4   9   27.16    1.43
  -3  -4   9   94.05    2.39
  -2  -4   9   35.98    1.07
  -1  -4   9   23.15    0.76
   0  -4   9    2.75    0.32
   1  -4   9   20.20    0.56
   2  -4   9   33.56    1.14
   3  -4   9   84.55    1.74
   4  -4   9   24.78    0.85
   5  -4   9   30.81    1.58
   6  -4   9    9.85    1.84
   7  -4   9    3.01    1.46
   8  -4   9    8.11    2.06
   9  -4   9    5.08    9.25
  -7  -3   9    1.70    1.37
  -6  -3   9   72.43    3.45
  -5  -3   9    9.98    1.00
  -4  -3   9    1.65    0.61
  -3  -3   9   17.04    0.89
  -2  -3   9   25.99    0.88
  -1  -3   9   22.64    0.87
   0  -3   9    0.45    0.26
   1  -3   9   26.62    0.85
   2  -3   9   25.48    0.93
   3  -3   9   15.70    0.51
   4  -3   9    1.79    0.30
   5  -3   9   11.09    0.64
   6  -3   9   11.92    1.48
   7  -3   9    2.64    1.22
   8  -3   9   18.43    2.25
   9  -3   9    0.00   19.07
  -9  -2   9    0.00    3.37
  -6  -2   9    6.67    1.41
  -5  -2   9    1.30    0.81
  -4  -2   9    6.78    0.68
  -3  -2   9   15.55    0.86
  -2  -2   9   16.32    0.65
  -1  -2   9   27.32    0.85
   0  -2   9   11.21    0.44
   1  -2   9   34.81    0.97
   2  -2   9   23.48    0.73
   3  -2   9   13.13    0.47
   4  -2   9    7.17    0.45
   5  -2   9    1.65    0.46
   6  -2   9    5.15    1.40
   7  -2   9    7.14    1.63
   8  -2   9    6.22    1.73
   9  -2   9    3.65    3.31
 -10  -1   9    3.46    2.84
  -9  -1   9    6.38    1.71
  -5  -1   9    0.00    0.65
  -4  -1   9   17.65    1.06
  -3  -1   9   19.96    0.92
  -2  -1   9    8.70    0.52
  -1  -1   9    7.75    0.39
   0  -1   9    0.76    0.23
   1  -1   9   11.46    0.42
   2  -1   9    8.62    0.45
   3  -1   9   17.89    0.60
   4  -1   9   17.30    0.73
   5  -1   9    0.87    0.46
   6  -1   9    7.75    0.77
   7  -1   9    3.81    1.74
   8  -1   9    0.00    4.96
   9  -1   9    0.00    8.29
 -10   0   9    6.97    2.23
  -9   0   9    0.86    1.15
  -8   0   9    0.00    1.26
  -7   0   9    8.55    3.09
  -6   0   9    2.32    2.39
  -5   0   9    8.49    1.29
  -4   0   9   12.33    0.91
  -3   0   9    0.14    0.45
  -2   0   9   11.47    0.63
  -1   0   9    3.81    0.32
   0   0   9    0.00    0.23
   1   0   9    3.50    0.24
   2   0   9   11.15    0.52
   3   0   9    0.47    0.36
   4   0   9   10.91    0.74
   5   0   9    9.83    0.79
   6   0   9    3.65    0.71
   7   0   9    8.47    2.37
   8   0   9    0.00   20.00
   9   0   9    0.00   20.87
 -10   1   9    1.09    1.85
  -9   1   9    2.10    1.43
  -8   1   9    0.62    1.43
  -7   1   9    0.28    1.61
  -6   1   9    6.38    2.50
  -5   1   9    0.04    0.99
  -4   1   9   17.46    0.95
  -3   1   9   17.77    0.88
  -2   1   9    8.89    0.57
  -1   1   9   10.37    0.48
   0   1   9    1.10    0.20
   1   1   9   11.88    0.61
   2   1   9    9.44    0.54
   3   1   9   19.51    0.81
   4   1   9   18.50    0.83
   5   1   9    0.00    0.53
   6   1   9    5.30    0.89
   7   1   9    1.07    1.58
  -9   2   9    0.71    1.41
  -8   2   9    8.72    1.59
  -7   2   9    6.59    1.49
  -6   2   9    7.00    1.35
  -5   2   9    0.00    1.21
  -4   2   9    6.25    0.67
  -3   2   9   14.75    0.80
  -2   2   9   21.60    0.77
  -1   2   9   34.35    0.91
   0   2   9   11.42    0.43
   1   2   9   35.63    1.15
   2   2   9   23.09    0.93
   3   2   9   14.03    0.69
   4   2   9    6.99    0.58
   5   2   9    1.35    0.56
   6   2   9   10.50    1.36
   7   2   9    8.74    1.41
  -9   3   9    4.24    1.57
  -8   3   9   15.93    1.82
  -7   3   9    3.56    1.29
  -6   3   9   74.09    3.08
  -5   3   9   10.81    1.22
  -4   3   9    1.36    0.44
  -3   3   9   14.69    0.80
  -2   3   9   25.69    0.84
  -1   3   9   26.86    0.80
   0   3   9    1.06    0.25
   1   3   9   30.16    1.25
   2   3   9   29.06    1.12
   3   3   9   18.80    1.15
   4   3   9    3.89    0.53
   5   3   9    9.60    0.77
   6   3   9   76.16    1.97
   7   3   9    3.38    0.82
   8   3   9   15.67    2.17
  -9   4   9    6.22    2.17
  -8   4   9    6.11    1.51
  -7   4   9    5.24    1.35
  -6   4   9   10.87    1.44
  -5   4   9   32.80    1.83
  -4   4   9   25.21    1.09
  -3   4   9   82.07    1.98
  -2   4   9   33.77    1.01
  -1   4   9   22.78    0.73
   0   4   9    2.55    0.29
   1   4   9   20.08    0.64
   2   4   9   38.25    1.24
   3   4   9   91.15    2.49
   4   4   9   25.90    0.95
   5   4   9   38.31    1.22
   6   4   9   16.00    1.17
   7   4   9    4.03    0.90
   8   4   9    6.42    1.74
  -9   5   9   19.82    2.54
  -8   5   9    5.42    1.46
  -7   5   9    6.16    1.41
  -6   5   9   36.63    2.06
  -5   5   9    1.96    0.91
  -4   5   9    0.48    0.41
  -3   5   9   54.22    1.74
  -2   5   9   17.75    0.71
  -1   5   9   15.63    0.64
   0   5   9    6.92    0.40
   1   5   9   14.61    0.98
   2   5   9   20.40    0.96
   3   5   9   59.35    1.82
   4   5   9    1.51    0.62
   5   5   9    1.44    0.68
   6   5   9   42.81    1.56
   7   5   9    6.09    0.83
   8   5   9    2.69    1.40
  -9   6   9    3.09    1.98
  -8   6   9    3.13    1.37
  -7   6   9    1.70    1.06
  -6   6   9   18.94    1.56
  -5   6   9   16.54    1.60
  -4   6   9   16.46    1.07
  -3   6   9   17.53    0.86
  -2   6   9   39.22    1.11
  -1   6   9   72.10    1.65
   0   6   9   22.79    0.74
   1   6   9   79.22    2.19
   2   6   9   40.57    1.32
   3   6   9   19.48    0.85
   4   6   9   17.69    0.90
   5   6   9   19.48    1.04
   6   6   9   21.97    1.10
   7   6   9    3.24    0.75
   8   6   9    9.53    2.38
  -9   7   9    0.00    2.66
  -8   7   9    1.98    1.90
  -7   7   9    3.24    1.32
  -6   7   9    1.05    1.09
  -5   7   9   12.32    1.26
  -4   7   9    7.34    0.99
  -3   7   9    3.99    0.57
  -2   7   9   22.84    0.97
  -1   7   9  113.44    2.40
   0   7   9   21.31    0.74
   1   7   9  126.37    3.16
   2   7   9   24.77    0.91
   3   7   9    4.01    0.57
   4   7   9    8.10    0.85
   5   7   9   13.98    0.95
   6   7   9    3.94    0.82
   7   7   9    1.62    0.85
   8   7   9    1.66    1.38
  -9   8   9    3.64    3.47
  -8   8   9    2.07    1.55
  -7   8   9    0.00    1.13
  -6   8   9    7.35    1.34
  -5   8   9    2.23    1.00
  -4   8   9   22.46    1.35
  -3   8   9    5.93    0.65
  -2   8   9    1.40    0.39
  -1   8   9    3.47    0.42
   0   8   9   14.89    0.63
   1   8   9    3.46    0.45
   2   8   9    1.22    0.36
   3   8   9    7.35    0.74
   4   8   9   25.59    1.09
   5   8   9    1.18    0.73
   6   8   9    9.42    0.96
   7   8   9    1.45    1.22
   8   8   9    0.11    1.39
   9   8   9    1.01    2.72
  -9   9   9    0.00    4.66
  -8   9   9    1.08    1.65
  -7   9   9    4.16    1.43
  -6   9   9    7.77    1.31
  -5   9   9    9.34    1.22
  -4   9   9    2.40    0.85
  -3   9   9   22.77    0.79
  -2   9   9    7.46    0.61
  -1   9   9   35.31    1.04
   0   9   9  118.88    2.56
   1   9   9   37.97    1.10
   2   9   9    7.62    0.63
   3   9   9   24.93    1.55
   4   9   9    2.66    0.71
   5   9   9   11.73    0.92
   6   9   9    7.26    1.15
   7   9   9    5.20    1.43
   8   9   9    1.11    1.32
   9   9   9    4.74    2.06
  -9  10   9   11.10   12.64
  -8  10   9    4.60   19.71
  -7  10   9    0.00    1.64
  -6  10   9   10.66    1.47
  -5  10   9    5.35    1.07
  -4  10   9   10.06    1.07
  -3  10   9    8.78    0.62
  -2  10   9    8.62    0.58
  -1  10   9    5.03    0.49
   0  10   9    9.66    0.59
   1  10   9    5.80    0.48
   2  10   9    9.26    0.56
   3  10   9    9.72    0.75
   4  10   9   11.66    1.12
   5  10   9    3.84    0.88
   6  10   9   12.94    1.32
   7  10   9    0.00    1.45
   8  10   9    1.55    1.52
   9  10   9    3.97    1.89
  -9  11   9    2.25    2.23
  -8  11   9    0.19    5.17
  -7  11   9    4.20    2.58
  -6  11   9    6.62    1.49
  -5  11   9    8.18    1.13
  -4  11   9    3.57    0.90
  -3  11   9    4.85    0.73
  -2  11   9    2.92    0.42
  -1  11   9    0.70    0.34
   0  11   9   12.54    0.60
   1  11   9    0.98    0.33
   2  11   9    3.36    0.40
   3  11   9    5.73    0.64
   4  11   9    3.85    0.89
   5  11   9   10.09    2.11
   6  11   9    8.17    1.67
   7  11   9    4.16    1.62
   8  11   9    2.73    1.40
   9  11   9    5.95    2.13
  -9  12   9    0.34    1.54
  -8  12   9    0.81    1.99
  -7  12   9    3.79    2.32
  -6  12   9    1.61    1.17
  -5  12   9    1.72    0.89
  -4  12   9    4.07    0.91
  -3  12   9    7.55    0.89
  -2  12   9    8.25    0.58
  -1  12   9   17.76    0.71
   0  12   9    7.96    0.50
   1  12   9   19.20    0.75
   2  12   9    8.13    0.55
   3  12   9    7.02    0.63
   4  12   9    3.57    1.14
   5  12   9    0.92    1.55
   6  12   9    5.02    2.52
   7  12   9    0.33    2.37
   8  12   9    2.78    1.77
   9  12   9    0.16    1.27
  -8  13   9    2.15    1.87
  -7  13   9    3.03    1.78
  -6  13   9    0.21    1.05
  -5  13   9    2.84    1.04
  -4  13   9    0.85    0.80
  -3  13   9    0.92    0.70
  -2  13   9   12.12    0.67
  -1  13   9   25.61    0.89
   0  13   9    4.15    0.48
   1  13   9   26.55    0.89
   2  13   9   13.34    0.75
   3  13   9    1.09    0.63
   4  13   9    1.16    0.69
   5  13   9    2.48    1.71
   6  13   9    1.03    1.61
   7  13   9    3.25    1.95
   8  13   9    2.71    1.97
   9  13   9    0.00    1.80
  -8  14   9    2.71    1.64
  -7  14   9    3.06    1.46
  -6  14   9    1.62    1.63
  -5  14   9    4.46    0.97
  -4  14   9    3.85    0.87
  -3  14   9    1.95    0.66
  -2  14   9    3.78    0.56
  -1  14   9    7.28    0.59
   0  14   9    2.74    0.46
   1  14   9    7.55    0.65
   2  14   9    3.37    0.66
   3  14   9    2.04    0.76
   4  14   9    4.83    0.89
   5  14   9    6.60    1.18
   6  14   9    6.63    2.06
   7  14   9    3.95    1.96
   8  14   9    3.77    2.24
  -8  15   9    0.52    1.60
  -7  15   9    4.79    1.47
  -6  15   9    5.42    1.41
  -5  15   9    0.00    1.19
  -4  15   9    1.89    0.82
  -3  15   9    2.27    0.70
  -2  15   9    0.93    0.43
  -1  15   9   19.16    0.91
   0  15   9   35.80    1.09
   1  15   9   19.54    0.83
   2  15   9    1.55    0.73
   3  15   9    3.08    0.76
   4  15   9    1.96    0.80
   5  15   9    1.89    0.97
   6  15   9    8.31    1.83
   7  15   9    6.61    1.82
   8  15   9    8.52    2.37
  -8  16   9    2.97    1.58
  -7  16   9    1.15    1.47
  -6  16   9    1.35    1.29
  -5  16   9    3.30    1.12
  -4  16   9   27.56    1.56
  -3  16   9    7.83    0.87
  -2  16   9   25.63    1.03
  -1  16   9   10.82    0.74
   0  16   9    3.52    0.51
   1  16   9   10.00    0.89
   2  16   9   31.37    1.44
   3  16   9   10.15    1.08
   4  16   9   39.09    1.65
   5  16   9    1.76    0.90
   6  16   9    3.28    1.65
   7  16   9    2.28    1.94
   8  16   9    6.61    3.23
  -8  17   9    0.23    1.32
  -7  17   9    2.53    1.45
  -6  17   9    4.43    1.37
  -5  17   9    6.48    1.30
  -4  17   9    4.98    0.92
  -3  17   9    7.17    0.88
  -2  17   9   23.66    1.28
  -1  17   9   85.09    2.04
   0  17   9    0.48    0.43
   1  17   9   93.82    2.72
   2  17   9   27.99    1.49
   3  17   9    6.01    0.96
   4  17   9    6.37    1.08
   5  17   9    7.11    1.52
   6  17   9    4.13    1.44
   7  17   9    6.24    3.38
   8  17   9    6.47    2.56
  -7  18   9    2.18    1.87
  -6  18   9    0.00    1.26
  -5  18   9    1.80    1.20
  -4  18   9    6.15    1.24
  -3  18   9    1.69    0.70
  -2  18   9   23.33    1.36
  -1  18   9    4.68    0.59
   0  18   9   21.79    1.21
   1  18   9    5.96    0.82
   2  18   9   25.56    1.40
   3  18   9    1.69    0.93
   4  18   9    4.69    1.27
   5  18   9    1.90    1.26
   6  18   9    1.01    1.48
   7  18   9    5.01    2.04
  -7  19   9    6.14    1.68
  -6  19   9    1.68    1.40
  -5  19   9    2.24    1.23
  -4  19   9    2.44    1.02
  -3  19   9    1.20    0.70
  -2  19   9   11.02    1.02
  -1  19   9    3.74    0.68
   0  19   9    7.13    0.81
   1  19   9    2.83    0.76
   2  19   9   11.25    1.03
   3  19   9    2.19    0.93
   4  19   9    2.92    1.05
   5  19   9    0.00    1.33
   6  19   9    1.65    1.37
   7  19   9   12.91    2.19
  -7  20   9    1.98    1.54
  -6  20   9    1.47    1.37
  -5  20   9    7.18    1.40
  -4  20   9    8.14    1.12
  -3  20   9    1.84    0.74
  -2  20   9    2.79    0.86
  -1  20   9    0.88    0.57
   0  20   9    0.32    0.53
   1  20   9    1.93    0.72
   2  20   9    6.02    1.03
   3  20   9    1.35    0.85
   4  20   9    7.29    1.48
   5  20   9    4.40    1.75
   6  20   9    3.62    1.79
   7  20   9    2.99    1.90
  -7  21   9    1.23    2.00
  -6  21   9    4.34    1.51
  -5  21   9    1.49    1.21
  -4  21   9    9.37    1.39
  -3  21   9    2.25    0.96
  -2  21   9    7.64    1.09
  -1  21   9    3.63    0.73
   0  21   9    5.80    0.79
   1  21   9    3.88    0.84
   2  21   9    9.87    1.18
   3  21   9    2.98    1.00
   4  21   9   13.74    2.01
   5  21   9    3.12    1.71
   6  21   9    4.92    2.08
   7  21   9    0.00    1.56
  -6  22   9    4.43    1.57
  -5  22   9    1.89    1.35
  -4  22   9    4.55    1.46
  -3  22   9    1.13    0.95
  -2  22   9    3.41    0.92
  -1  22   9    1.40    0.78
   0  22   9    0.85    0.59
   1  22   9    1.63    0.68
   2  22   9    3.90    0.94
   3  22   9    2.89    1.09
   4  22   9    4.27    1.85
   5  22   9    2.24    1.85
   6  22   9    4.83    2.10
  -6  23   9    3.90    1.38
  -5  23   9    7.30    1.73
  -4  23   9    6.45    1.56
  -3  23   9    2.97    1.12
  -2  23   9    9.63    1.26
  -1  23   9    7.19    1.10
   0  23   9    2.04    0.71
   1  23   9    7.55    0.94
   2  23   9   11.04    1.17
   3  23   9    4.73    1.31
   4  23   9    8.00    1.97
   5  23   9    9.83    2.32
   6  23   9    1.17    1.38
  -5  24   9    3.35    1.66
  -4  24   9    2.78    1.47
  -3  24   9    1.32    1.06
  -2  24   9    3.68    1.10
  -1  24   9    0.66    0.84
   0  24   9    0.61    0.74
   1  24   9    1.39    0.94
   2  24   9    2.46    0.83
   3  24   9    2.33    1.45
   4  24   9    2.26    1.40
   5  24   9    5.74    2.04
  -5  25   9    0.82    1.33
  -4  25   9    2.50    1.23
  -3  25   9    1.36    1.16
  -2  25   9    1.72    1.08
  -1  25   9    2.17    1.87
   0  25   9    0.73    0.78
   1  25   9    1.68    1.04
   2  25   9    0.58    0.73
   3  25   9    0.77    0.91
   4  25   9    6.47    1.78
   5  25   9    1.59    1.29
  -4  26   9    2.15    1.16
  -3  26   9    1.58    1.29
  -2  26   9    2.73    1.12
  -1  26   9    0.97    1.23
   0  26   9    0.56    1.08
   1  26   9    1.73    1.06
   2  26   9    1.78    1.18
   3  26   9    0.54    1.12
   4  26   9    0.74    1.79
  -3  27   9    0.05    1.43
  -2  27   9    1.70    1.10
  -1  27   9    2.11    1.43
   0  27   9    2.09    1.20
   1  27   9    1.71    1.17
   2  27   9    3.82    1.32
   3  27   9    1.03    1.40
  -3  28   9    3.63    1.50
  -2  28   9    0.84    1.32
  -1  28   9    2.17    1.23
   0  28   9    3.85    1.89
   1  28   9    3.95    1.29
   2  28   9    1.01    1.52
   3  28   9    1.46    1.82
  -1  29   9    5.50    1.32
   0  29   9    1.92    1.22
   1  29   9    3.43    1.24
   0 -29  10    0.00   69.28
  -2 -28  10    0.00   22.59
   1 -28  10    0.09    3.79
  -3 -27  10    9.42   16.86
  -2 -27  10    9.62   21.06
   3 -27  10    9.12   54.47
  -4 -26  10    0.00   24.76
  -3 -26  10    0.00   16.70
  -2 -26  10    2.99   19.21
  -1 -26  10    0.72   20.70
   4 -26  10    4.14    1.90
  -5 -25  10    1.48    1.95
  -4 -25  10   25.02   29.15
  -2 -25  10    5.76    4.38
  -1 -25  10    0.00   15.51
   1 -25  10    0.00    6.15
   2 -25  10    4.24    2.76
   4 -25  10    5.77  320.01
   5 -25  10    1.51    2.05
  -5 -24  10    0.00   31.90
  -4 -24  10    4.69   59.82
  -3 -24  10    4.81    7.73
  -2 -24  10    2.59   66.00
  -1 -24  10    0.00    2.07
   0 -24  10    0.00    3.37
   1 -24  10    0.00    6.13
   2 -24  10    0.00    2.71
   4 -24  10    1.59  174.32
   5 -24  10    0.68    5.94
  -6 -23  10    3.23    7.30
  -3 -23  10    7.23    4.52
  -2 -23  10    0.00    5.54
   0 -23  10    0.00    2.74
   1 -23  10    1.78   54.90
   2 -23  10    0.00    5.31
   4 -23  10    4.95    1.98
   5 -23  10    0.00    5.81
   6 -23  10    0.00    3.18
  -6 -22  10    1.20    6.54
  -2 -22  10    0.41    4.99
  -1 -22  10    0.00   57.49
   0 -22  10    0.00    2.55
   1 -22  10    0.00    6.71
   2 -22  10    0.00    5.38
   3 -22  10    2.06    1.62
   4 -22  10    0.00    1.64
   5 -22  10    1.18    4.18
   6 -22  10    0.00    2.58
  -6 -21  10    3.24    6.19
  -5 -21  10    3.65    8.04
  -4 -21  10    0.00   16.97
  -2 -21  10    0.00    2.25
  -1 -21  10   14.77    3.29
   0 -21  10    0.00    2.83
   1 -21  10   19.78   25.96
   2 -21  10    8.20   21.97
   3 -21  10    1.03    5.10
   4 -21  10    1.27    3.80
   5 -21  10    2.64    2.41
   6 -21  10    2.07    2.26
  -7 -20  10    1.11    1.60
  -6 -20  10    0.00    3.74
  -5 -20  10    0.00    7.03
  -4 -20  10   23.20   17.10
  -1 -20  10    0.00    2.57
   0 -20  10    0.00    2.62
   1 -20  10    0.42    3.20
   2 -20  10   18.44   12.12
   3 -20  10    0.00    5.08
   4 -20  10    6.29    4.05
   5 -20  10    0.49    2.54
   6 -20  10    3.54    2.37
   7 -20  10    0.00    2.28
  -7 -19  10    0.00    1.59
  -6 -19  10    1.10    1.71
  -5 -19  10    0.00    3.36
  -4 -19  10    0.00    6.55
  -1 -19  10    6.76    2.92
   0 -19  10    0.00    1.98
   1 -19  10    2.44    1.28
   2 -19  10    8.10    2.00
   3 -19  10    0.00    2.97
   4 -19  10    3.78    1.60
   5 -19  10    2.16    1.70
   6 -19  10    4.45    2.83
   7 -19  10    0.00    2.80
  -7 -18  10    9.46    2.07
  -6 -18  10    0.49    1.83
  -5 -18  10   11.87    2.24
  -4 -18  10    1.31    1.84
  -3 -18  10    0.00    2.96
  -2 -18  10   13.96    3.30
  -1 -18  10   34.07    3.64
   0 -18  10    0.00    3.24
   1 -18  10   37.25    3.64
   2 -18  10    6.57    1.51
   3 -18  10    7.43    7.60
   4 -18  10    0.00    2.55
   5 -18  10   10.33    2.41
   6 -18  10    0.70    2.31
   7 -18  10    6.91    2.69
  -8 -17  10    0.36    2.07
  -7 -17  10   15.37    7.54
  -6 -17  10    0.00    1.34
  -5 -17  10    2.41    1.81
  -4 -17  10    5.27    1.96
  -3 -17  10   12.66    3.13
  -2 -17  10    5.90    1.97
  -1 -17  10   21.43    3.02
   0 -17  10   20.38    3.72
   1 -17  10   20.00    2.78
   2 -17  10    4.86    1.98
   3 -17  10    7.24    1.91
   4 -17  10    5.35    1.48
   5 -17  10    3.99    1.61
   6 -17  10    0.90    2.01
   7 -17  10    8.93    3.44
   8 -17  10    6.61    2.94
  -8 -16  10    0.72    3.31
  -7 -16  10    0.00    6.84
  -6 -16  10    1.78    1.75
  -5 -16  10   27.77    2.39
  -4 -16  10    0.24    2.01
  -3 -16  10   14.31    1.98
  -1 -16  10   12.11    2.52
   0 -16  10   14.66    2.49
   1 -16  10    7.50    1.08
   2 -16  10   13.02    2.24
   3 -16  10    7.75    1.03
   4 -16  10   24.61   22.92
   5 -16  10   27.35    2.31
   6 -16  10    0.64    6.37
   7 -16  10    0.00    6.32
   8 -16  10    0.02    3.20
  -8 -15  10    3.34    2.84
  -7 -15  10    0.00    3.27
  -6 -15  10    4.36    2.09
  -5 -15  10   17.18    2.11
  -4 -15  10    0.22    1.83
  -3 -15  10   46.24    2.54
  -2 -15  10    0.00    8.43
  -1 -15  10    0.00   26.94
   0 -15  10    4.16    1.14
   1 -15  10    8.52    0.91
   2 -15  10   13.81    1.44
   3 -15  10   43.53    2.36
   4 -15  10    8.34    1.96
   5 -15  10   13.79    2.74
   6 -15  10    5.20    2.40
   7 -15  10    0.00    6.88
   8 -15  10    0.00    6.84
  -8 -14  10    1.67    2.66
  -7 -14  10    1.16    1.65
  -6 -14  10    1.44    1.73
  -5 -14  10    6.80    1.47
  -4 -14  10    1.44    1.27
  -3 -14  10    3.73    1.17
  -2 -14  10    9.11    1.40
  -1 -14  10    0.00    0.50
   0 -14  10    0.00    0.78
   1 -14  10    1.07    0.54
   2 -14  10    8.71    1.14
   3 -14  10    3.94    1.05
   4 -14  10    0.00    1.57
   5 -14  10    7.08    2.07
   6 -14  10    0.00   32.28
   7 -14  10    0.00   29.23
   8 -14  10    0.00   28.23
  -8 -13  10    1.31    1.45
  -7 -13  10    0.75    1.66
  -6 -13  10    3.51    2.44
  -5 -13  10    3.82    1.41
  -4 -13  10   19.56    1.75
  -3 -13  10    6.56    1.15
  -2 -13  10    2.05    0.93
  -1 -13  10    4.35    0.91
   0 -13  10    1.96    1.00
   1 -13  10    0.00    0.66
   2 -13  10    2.74    0.92
   3 -13  10    6.54    1.18
   4 -13  10   18.81    1.53
   5 -13  10    3.35    1.34
   6 -13  10    1.61    1.60
   7 -13  10    0.00    1.82
   8 -13  10    0.00   30.34
  -9 -12  10    1.64    1.43
  -8 -12  10    1.29    1.25
  -7 -12  10    5.79    1.63
  -6 -12  10    1.99    1.21
  -5 -12  10   15.54    1.72
  -4 -12  10    0.83    0.95
  -3 -12  10    0.48    0.65
  -2 -12  10    0.35    0.55
  -1 -12  10   18.61    1.66
   0 -12  10    7.24    1.10
   1 -12  10   13.96    0.85
   2 -12  10    0.83    0.48
   3 -12  10    1.24    0.75
   4 -12  10    2.24    0.87
   5 -12  10   11.59    1.81
   6 -12  10    2.33    1.83
   7 -12  10    7.00    1.81
  -9 -11  10    0.65    1.36
  -8 -11  10    1.84    1.18
  -7 -11  10    4.41    1.35
  -6 -11  10    3.40    1.32
  -5 -11  10   12.45    1.53
  -4 -11  10    3.19    1.00
  -3 -11  10    4.32    0.64
  -2 -11  10    5.71    0.63
  -1 -11  10    1.37    0.34
   0 -11  10   37.47    1.39
   1 -11  10    1.10    0.44
   2 -11  10    5.50    0.70
   3 -11  10    4.48    0.82
   4 -11  10    1.66    1.11
   5 -11  10    8.17    1.35
   6 -11  10    1.42    1.69
   7 -11  10    5.20    1.68
  -9 -10  10    0.39    1.84
  -8 -10  10    0.73    1.53
  -7 -10  10    2.62    1.67
  -6 -10  10    3.17    1.34
  -5 -10  10   13.80    1.52
  -4 -10  10    1.95    0.97
  -3 -10  10    7.97    0.81
  -2 -10  10    4.23    0.53
  -1 -10  10    2.67    0.46
   0 -10  10    4.72    0.86
   1 -10  10    3.21    0.66
   2 -10  10    5.14    0.58
   3 -10  10    5.49    0.72
   4 -10  10    1.60    0.91
   5 -10  10   13.36    1.38
   6 -10  10    5.93    1.48
   7 -10  10    4.72    1.66
   8 -10  10    2.93    1.99
  -9  -9  10    2.39    1.87
  -8  -9  10    1.68    1.52
  -7  -9  10   13.60    1.90
  -6  -9  10    1.05    1.23
  -5  -9  10    7.55    1.57
  -4  -9  10   10.09    1.32
  -3  -9  10   13.06    0.97
  -2  -9  10    3.18    0.52
  -1  -9  10    7.00    0.55
   0  -9  10    1.46    0.30
   1  -9  10    8.09    0.90
   2  -9  10    2.45    0.60
   3  -9  10   12.38    0.99
   4  -9  10   10.51    1.01
   5  -9  10    6.80    0.85
   6  -9  10    2.44    0.95
   7  -9  10   13.40    1.91
   8  -9  10    2.50    1.82
  -9  -8  10    0.00    1.62
  -8  -8  10    0.00    1.58
  -7  -8  10    2.94    1.16
  -6  -8  10    0.73    1.37
  -5  -8  10   19.31    1.99
  -4  -8  10    1.56    0.93
  -3  -8  10    9.24    0.77
  -2  -8  10   37.92    1.39
  -1  -8  10   43.43    1.39
   0  -8  10    5.49    0.50
   1  -8  10   42.75    1.48
   2  -8  10    5.55    0.79
   3  -8  10    8.28    1.22
   4  -8  10    0.38    0.72
   5  -8  10   19.32    1.43
   6  -8  10    1.36    0.82
   7  -8  10    8.61    1.78
   8  -8  10    1.74    1.69
   9  -8  10    3.75    3.28
  -9  -7  10    0.78    1.62
  -8  -7  10    2.82    1.50
  -7  -7  10    1.50    1.30
  -6  -7  10    0.45    1.37
  -5  -7  10   14.55    1.79
  -4  -7  10    9.96    1.27
  -3  -7  10   15.90    1.04
  -2  -7  10   10.70    0.80
  -1  -7  10   13.07    0.81
   0  -7  10    0.91    0.29
   1  -7  10    9.89    1.06
   2  -7  10    7.61    0.61
   3  -7  10   12.21    0.74
   4  -7  10    9.26    1.11
   5  -7  10   13.70    1.42
   6  -7  10    1.42    0.96
   7  -7  10    0.93    1.16
   8  -7  10    1.17    1.56
   9  -7  10    0.00    3.28
  -9  -6  10    5.01    2.45
  -8  -6  10    5.72    1.67
  -7  -6  10    8.82    1.73
  -6  -6  10    1.42    1.30
  -5  -6  10   11.41    1.29
  -4  -6  10    3.91    0.78
  -3  -6  10   13.63    0.94
  -2  -6  10   27.22    1.25
  -1  -6  10   61.87    1.73
   0  -6  10   11.85    0.64
   1  -6  10   64.16    2.58
   2  -6  10   22.48    1.16
   3  -6  10   10.31    0.59
   4  -6  10    3.55    0.75
   5  -6  10   14.11    1.52
   6  -6  10    2.16    1.10
   7  -6  10    5.13    1.56
   8  -6  10    8.08    2.58
   9  -6  10    0.00   22.89
  -9  -5  10    2.19    2.59
  -8  -5  10    6.57    2.54
  -7  -5  10    6.16    2.20
  -6  -5  10    4.63    1.23
  -5  -5  10    3.37    1.03
  -4  -5  10   21.99    1.60
  -3  -5  10    6.22    0.69
  -2  -5  10  241.78    5.76
  -1  -5  10   47.09    1.41
   0  -5  10   33.90    1.02
   1  -5  10   46.11    1.23
   2  -5  10  241.57    6.50
   3  -5  10    6.18    0.62
   4  -5  10   21.49    1.02
   5  -5  10    3.87    1.02
   6  -5  10    5.52    1.46
   7  -5  10   10.50    2.42
   8  -5  10   10.52    2.97
   9  -5  10   18.78   22.20
  -8  -4  10   12.71    2.91
  -7  -4  10    8.66    1.44
  -6  -4  10    3.04    0.90
  -5  -4  10   21.91    1.21
  -4  -4  10    6.57    0.73
  -3  -4  10    8.28    0.69
  -2  -4  10   67.46    1.64
  -1  -4  10   10.40    0.64
   0  -4  10    6.86    0.43
   1  -4  10   13.10    0.47
   2  -4  10   62.96    1.75
   3  -4  10    6.73    0.59
   4  -4  10    6.93    0.41
   5  -4  10   21.17    1.39
   6  -4  10    2.16    1.14
   7  -4  10    7.81    1.56
   8  -4  10    6.16    2.66
   9  -4  10    0.00   26.67
  -7  -3  10    0.55    1.53
  -6  -3  10   30.60    1.73
  -5  -3  10    0.16    0.73
  -4  -3  10    7.02    0.78
  -3  -3  10    4.25    0.56
  -2  -3  10    6.95    0.49
  -1  -3  10    3.92    0.56
   0  -3  10    1.30    0.34
   1  -3  10    8.87    0.44
   2  -3  10    7.93    0.58
   3  -3  10    3.70    0.26
   4  -3  10    8.99    0.42
   5  -3  10    0.55    0.86
   6  -3  10   36.43    2.42
   7  -3  10    0.88    0.88
   8  -3  10    8.50    3.12
  -9  -2  10    4.20    3.20
  -6  -2  10    7.61    1.33
  -5  -2  10    0.15    0.74
  -4  -2  10    5.06    0.69
  -3  -2  10    6.22    0.56
  -2  -2  10   11.69    0.59
  -1  -2  10   27.03    0.79
   0  -2  10   34.71    0.90
   1  -2  10   29.37    0.77
   2  -2  10   11.32    0.48
   3  -2  10    6.15    0.36
   4  -2  10    5.15    0.36
   5  -2  10    1.18    0.36
   6  -2  10   10.30    1.30
   7  -2  10    5.44    1.47
   8  -2  10    1.50    2.54
   9  -2  10    3.60    3.69
  -9  -1  10    0.35    1.43
  -5  -1  10    4.54    0.88
  -4  -1  10    2.11    0.63
  -3  -1  10    0.70    0.43
  -2  -1  10    1.38    0.36
  -1  -1  10    3.26    0.32
   0  -1  10    0.06    0.24
   1  -1  10    2.75    0.25
   2  -1  10    2.16    0.25
   3  -1  10    0.85    0.26
   4  -1  10    1.67    0.37
   5  -1  10    5.99    0.56
   6  -1  10    1.72    0.90
   7  -1  10    8.26    1.51
   8  -1  10    2.08    1.99
   9  -1  10    0.00    2.73
  -9   0  10    0.50    1.22
  -8   0  10    1.53    1.19
  -7   0  10    5.60    3.09
  -6   0  10    8.28    2.71
  -5   0  10    4.15    0.89
  -4   0  10    0.23    0.50
  -3   0  10    2.88    0.48
  -2   0  10   49.08    1.24
  -1   0  10   25.44    0.71
   0   0  10    0.86    0.27
   1   0  10   26.64    0.71
   2   0  10   52.89    1.38
   3   0  10    2.52    0.34
   4   0  10    0.21    0.42
   5   0  10    4.60    0.60
   6   0  10    2.90    1.00
   7   0  10    3.00    4.22
   8   0  10    1.03   19.85
   9   0  10    0.00   31.06
  -9   1  10    1.32    1.20
  -8   1  10    6.20    1.66
  -7   1  10    5.70    1.44
  -6   1  10    0.93    1.59
  -5   1  10    4.70    0.93
  -4   1  10    1.65    0.52
  -3   1  10    0.55    0.41
  -2   1  10    1.85    0.36
  -1   1  10    2.84    0.34
   0   1  10    0.00    0.31
   1   1  10    3.70    0.42
   2   1  10    1.11    0.31
   3   1  10    0.07    0.36
   4   1  10    2.31    0.49
   5   1  10    4.36    0.64
   6   1  10    1.02    0.68
   7   1  10    9.50    2.35
  -9   2  10    5.24    1.55
  -8   2  10    3.93    1.49
  -7   2  10    4.51    1.34
  -6   2  10    6.56    1.38
  -5   2  10    1.79    0.97
  -4   2  10    5.33    0.55
  -3   2  10    6.20    0.60
  -2   2  10   12.08    0.64
  -1   2  10   27.81    0.82
   0   2  10   34.18    0.90
   1   2  10   30.69    1.02
   2   2  10   11.51    0.51
   3   2  10    6.57    0.45
   4   2  10    5.87    0.63
   5   2  10    1.00    0.54
   6   2  10    8.58    0.90
   7   2  10    5.37    1.59
  -9   3  10    1.89    1.55
  -8   3  10   12.82    1.76
  -7   3  10    0.00    1.23
  -6   3  10   40.73    2.66
  -5   3  10    0.00    1.04
  -4   3  10    7.18    0.63
  -3   3  10    3.82    0.46
  -2   3  10    7.92    0.54
  -1   3  10    9.44    0.54
   0   3  10    1.85    0.29
   1   3  10    9.23    0.59
   2   3  10    9.47    0.81
   3   3  10    4.53    0.49
   4   3  10    8.51    0.60
   5   3  10    1.45    0.58
   6   3  10   35.44    1.19
   7   3  10    0.00    1.19
  -9   4  10    7.77    1.78
  -8   4  10    6.14    1.52
  -7   4  10    6.87    1.54
  -6   4  10    2.36    1.20
  -5   4  10   18.59    1.58
  -4   4  10    7.30    0.68
  -3   4  10    6.91    0.53
  -2   4  10   60.54    1.50
  -1   4  10   16.18    0.68
   0   4  10    7.11    0.42
   1   4  10   16.14    0.65
   2   4  10   69.53    2.30
   3   4  10    6.85    0.52
   4   4  10    8.38    0.73
   5   4  10   19.14    0.95
   6   4  10    3.30    0.72
   7   4  10    7.45    1.18
   8   4  10    5.69    1.48
  -9   5  10    1.20    2.20
  -8   5  10    8.49    1.59
  -7   5  10    8.05    1.40
  -6   5  10    2.79    1.36
  -5   5  10    0.55    0.93
  -4   5  10   18.60    0.85
  -3   5  10    6.80    0.58
  -2   5  10  221.20    4.38
  -1   5  10   43.74    1.19
   0   5  10   32.48    0.90
   1   5  10   46.58    1.37
   2   5  10  249.55    5.72
   3   5  10    6.30    0.56
   4   5  10   20.88    0.92
   5   5  10    3.86    0.72
   6   5  10    4.96    0.74
   7   5  10    8.17    1.04
   8   5  10    5.12    1.41
  -9   6  10    4.52    2.23
  -8   6  10    9.55    1.68
  -7   6  10    7.77    1.41
  -6   6  10    1.09    1.14
  -5   6  10    9.93    1.31
  -4   6  10    5.52    0.98
  -3   6  10   11.35    0.67
  -2   6  10   25.44    0.88
  -1   6  10   61.60    1.55
   0   6  10   13.32    0.61
   1   6  10   66.56    1.97
   2   6  10   28.30    1.05
   3   6  10   12.58    0.73
   4   6  10    5.32    0.69
   5   6  10   11.91    0.93
   6   6  10    3.07    0.79
   7   6  10    8.56    1.06
   8   6  10    5.80    2.43
  -9   7  10    0.46    1.93
  -8   7  10    1.98    1.43
  -7   7  10    3.54    1.26
  -6   7  10    3.44    1.08
  -5   7  10   14.99    1.44
  -4   7  10    8.92    1.13
  -3   7  10   12.60    0.72
  -2   7  10    9.91    0.63
  -1   7  10   12.09    0.65
   0   7  10    1.39    0.34
   1   7  10   11.87    0.75
   2   7  10   10.32    0.81
   3   7  10   15.20    0.79
   4   7  10   10.14    0.73
   5   7  10   17.15    1.10
   6   7  10    2.69    0.90
   7   7  10    2.72    1.02
   8   7  10    1.87    2.52
   9   7  10    1.71    2.65
  -9   8  10    0.00    2.33
  -8   8  10    0.96    1.80
  -7   8  10    1.19    1.14
  -6   8  10    0.15    1.18
  -5   8  10   17.39    1.44
  -4   8  10    1.74    0.91
  -3   8  10    8.39    0.63
  -2   8  10   34.96    1.09
  -1   8  10   42.23    1.21
   0   8  10    5.75    0.51
   1   8  10   45.44    1.39
   2   8  10   38.17    1.21
   3   8  10    8.05    0.71
   4   8  10    1.91    0.65
   5   8  10   20.14    1.10
   6   8  10    0.00    0.95
   7   8  10    3.89    1.47
   8   8  10    0.00    2.44
   9   8  10    0.00    2.74
  -9   9  10    0.00  262.74
  -8   9  10    3.18    1.74
  -7   9  10   11.87    1.50
  -6   9  10    0.33    1.26
  -5   9  10    5.62    1.12
  -4   9  10    8.39    0.98
  -3   9  10   11.26    0.58
  -2   9  10    3.03    0.45
  -1   9  10    9.61    0.61
   0   9  10    1.21    0.36
   1   9  10    9.24    0.54
   2   9  10    3.42    0.47
   3   9  10   13.77    1.23
   4   9  10   10.24    0.78
   5   9  10    5.63    0.88
   6   9  10    5.19    1.44
   7   9  10   13.19    1.72
   8   9  10    3.80    1.55
   9   9  10    8.21    2.25
  -9  10  10    0.00    7.03
  -8  10  10    0.00    4.97
  -7  10  10    1.88    1.41
  -6  10  10    3.15    1.07
  -5  10  10   12.17    1.24
  -4  10  10    1.36    0.77
  -3  10  10    6.86    0.59
  -2  10  10    4.45    0.46
  -1  10  10    3.96    0.45
   0  10  10    5.09    0.46
   1  10  10    3.91    0.43
   2  10  10    4.46    0.48
   3  10  10    6.67    0.80
   4  10  10    0.58    0.79
   5  10  10   14.97    1.07
   6  10  10    3.58    1.49
   7  10  10    3.39    1.51
   8  10  10    0.57    1.56
   9  10  10    5.11    2.23
  -9  11  10    0.95    1.70
  -8  11  10    1.83    2.88
  -7  11  10    2.26    1.52
  -6  11  10    3.00    1.03
  -5  11  10    9.93    1.22
  -4  11  10    0.94    0.80
  -3  11  10    3.35    0.69
  -2  11  10    5.97    0.50
  -1  11  10    2.01    0.37
   0  11  10   36.90    1.11
   1  11  10    2.44    0.40
   2  11  10    6.50    0.52
   3  11  10    4.75    0.74
   4  11  10    1.95    0.86
   5  11  10   12.33    1.72
   6  11  10    0.74    1.50
   7  11  10    3.40    1.71
   8  11  10    1.86    1.58
   9  11  10    6.91    2.28
  -9  12  10    0.76    2.23
  -8  12  10    0.00    2.37
  -7  12  10    5.32    1.80
  -6  12  10    0.33    1.16
  -5  12  10   11.14    1.21
  -4  12  10    0.51    0.76
  -3  12  10    0.22    0.65
  -2  12  10    0.29    0.35
  -1  12  10   14.02    0.69
   0  12  10    0.42    0.33
   1  12  10   14.88    0.71
   2  12  10    0.77    0.41
   3  12  10    0.30    0.49
   4  12  10    3.04    1.06
   5  12  10   14.45    2.58
   6  12  10    1.70    2.42
   7  12  10    3.06    2.67
   8  12  10    0.00    1.79
   9  12  10    3.70    1.64
  -8  13  10    2.38    1.62
  -7  13  10    0.98    1.71
  -6  13  10    0.00    0.96
  -5  13  10    3.36    0.88
  -4  13  10   15.57    1.25
  -3  13  10    4.83    0.84
  -2  13  10    1.73    0.38
  -1  13  10    1.47    0.37
   0  13  10    1.72    0.38
   1  13  10    1.43    0.42
   2  13  10    1.59    0.46
   3  13  10    6.98    0.78
   4  13  10   19.64    1.42
   5  13  10    4.63    1.92
   6  13  10    1.42    2.63
   7  13  10    0.00    2.67
   8  13  10    2.66    1.96
  -8  14  10    0.00    1.54
  -7  14  10    0.00    1.39
  -6  14  10    1.44    0.99
  -5  14  10    4.07    0.98
  -4  14  10    1.14    0.71
  -3  14  10    3.13    0.72
  -2  14  10    9.75    0.62
  -1  14  10    0.69    0.38
   0  14  10    0.79    0.40
   1  14  10    0.61    0.42
   2  14  10   10.10    0.79
   3  14  10    4.05    0.76
   4  14  10    1.79    0.78
   5  14  10    8.00    1.56
   6  14  10    4.13    2.17
   7  14  10    2.60    2.04
   8  14  10    3.55    2.09
  -8  15  10    0.57    1.54
  -7  15  10    1.90    1.43
  -6  15  10    5.07    1.35
  -5  15  10   12.10    1.24
  -4  15  10    2.73    0.73
  -3  15  10   33.99    1.49
  -2  15  10   11.52    0.77
  -1  15  10    6.73    0.61
   0  15  10    2.34    0.50
   1  15  10    7.74    0.74
   2  15  10   12.49    1.20
   3  15  10   42.28    1.61
   4  15  10    2.33    1.00
   5  15  10   18.96    2.05
   6  15  10    6.09    1.93
   7  15  10    6.00    1.83
   8  15  10    4.93    2.50
  -8  16  10    4.88    1.74
  -7  16  10    0.73    1.42
  -6  16  10    1.74    1.28
  -5  16  10   24.36    1.92
  -4  16  10    3.72    0.87
  -3  16  10    5.56    0.81
  -2  16  10   11.06    0.86
  -1  16  10    7.70    0.62
   0  16  10   11.19    0.72
   1  16  10    6.39    1.08
   2  16  10   12.09    1.27
   3  16  10    8.21    1.12
   4  16  10    2.51    1.02
   5  16  10   26.20    1.90
   6  16  10    5.31    2.09
   7  16  10    5.16    2.10
   8  16  10    1.77    1.70
  -8  17  10    3.33    1.92
  -7  17  10    7.91    1.68
  -6  17  10    1.94    1.32
  -5  17  10    1.73    1.14
  -4  17  10    4.40    0.94
  -3  17  10    5.35    0.80
  -2  17  10    4.82    0.72
  -1  17  10   16.86    0.93
   0  17  10   12.66    0.81
   1  17  10   19.71    1.23
   2  17  10    3.31    1.04
   3  17  10    6.55    0.98
   4  17  10    4.48    1.33
   5  17  10    0.59    1.38
   6  17  10    2.10    1.49
   7  17  10   13.67    3.25
   8  17  10    4.11    1.34
  -7  18  10    8.77    1.70
  -6  18  10    1.27    1.33
  -5  18  10   10.90    1.49
  -4  18  10    0.66    0.82
  -3  18  10    1.90    0.73
  -2  18  10    7.01    0.85
  -1  18  10   29.44    1.12
   0  18  10    1.63    0.59
   1  18  10   34.50    1.44
   2  18  10    7.53    1.00
   3  18  10    1.84    0.94
   4  18  10    0.20    1.26
   5  18  10    7.72    1.51
   6  18  10    1.67    1.33
   7  18  10   11.72    2.42
  -7  19  10    1.63    1.56
  -6  19  10    1.57    1.39
  -5  19  10    4.68    1.33
  -4  19  10    0.64    1.03
  -3  19  10    1.94    0.75
  -2  19  10    7.77    0.94
  -1  19  10    3.39    0.65
   0  19  10    0.76    0.56
   1  19  10    2.31    0.75
   2  19  10    7.85    0.99
   3  19  10    0.80    0.93
   4  19  10    2.78    1.53
   5  19  10    3.69    1.48
   6  19  10    0.59    1.61
   7  19  10    3.39    2.05
  -7  20  10    3.68    1.41
  -6  20  10    0.73    1.41
  -5  20  10    5.04    1.33
  -4  20  10    7.80    1.27
  -3  20  10    0.24    0.64
  -2  20  10    2.14    0.80
  -1  20  10    0.11    0.52
   0  20  10    0.83    0.58
   1  20  10    0.70    0.72
   2  20  10    1.79    0.81
   3  20  10    1.40    0.86
   4  20  10    8.22    1.60
   5  20  10    1.34    1.38
   6  20  10    0.00    1.98
   7  20  10    5.57    1.74
  -6  21  10    1.08    1.52
  -5  21  10    1.90    1.38
  -4  21  10    0.11    1.03
  -3  21  10    5.14    1.16
  -2  21  10    1.10    0.82
  -1  21  10    6.85    1.00
   0  21  10    0.43    0.57
   1  21  10    7.26    0.91
   2  21  10    1.85    0.95
   3  21  10    4.97    1.23
   4  21  10    3.86    1.42
   5  21  10    1.49    1.72
   6  21  10    4.58    1.89
  -6  22  10    3.49    1.57
  -5  22  10    2.54    1.29
  -4  22  10    0.05    1.19
  -3  22  10    2.31    1.07
  -2  22  10    1.40    0.85
  -1  22  10    1.05    0.76
   0  22  10    0.61    0.61
   1  22  10    0.81    0.66
   2  22  10    1.44    0.84
   3  22  10    2.65    1.48
   4  22  10    2.47    1.78
   5  22  10    0.83    1.86
   6  22  10    0.29    1.90
  -6  23  10    3.04    1.44
  -5  23  10    4.33    1.47
  -4  23  10    3.00    1.34
  -3  23  10    4.50    1.17
  -2  23  10    3.93    1.18
  -1  23  10    4.67    1.03
   0  23  10    0.91    0.74
   1  23  10    5.31    0.86
   2  23  10    5.39    1.01
   3  23  10    4.89    1.66
   4  23  10    4.76    1.76
   5  23  10    2.38    1.98
   6  23  10    1.19    1.42
  -5  24  10    3.28    1.52
  -4  24  10    3.58    1.44
  -3  24  10    2.00    1.16
  -2  24  10    2.12    1.10
  -1  24  10    0.47    0.75
   0  24  10    1.31    0.71
   1  24  10    0.54    0.67
   2  24  10    0.71    0.70
   3  24  10    1.52    1.33
   4  24  10    4.44    1.87
   5  24  10    1.61    1.57
  -5  25  10    1.55    1.14
  -4  25  10    4.01    1.47
  -3  25  10    4.93    1.34
  -2  25  10    4.72    1.50
  -1  25  10    0.99    1.05
   0  25  10    3.77    1.29
   1  25  10    0.95    1.05
   2  25  10    6.15    1.11
   3  25  10    6.17    1.41
   4  25  10    2.26    1.75
   5  25  10    1.87    1.32
  -4  26  10    3.96    1.24
  -3  26  10    3.82    1.22
  -2  26  10    0.00    1.24
  -1  26  10    0.00    1.03
   0  26  10    4.95    1.66
   1  26  10    0.78    1.08
   2  26  10    1.70    1.14
   3  26  10    0.93    1.12
   4  26  10    3.26    1.33
  -3  27  10    4.79    1.24
  -2  27  10    4.03    1.19
  -1  27  10    3.00    1.39
   0  27  10    2.72    1.74
   1  27  10    3.25    1.22
   2  27  10    4.78    1.62
   3  27  10    6.49    1.83
  -2  28  10    5.09    1.32
  -1  28  10    1.06    1.07
   0  28  10    4.04    1.90
   1  28  10    1.24    1.31
   2  28  10    8.53    1.91
   0  29  10    0.12    1.09
  -2 -28  11    0.99    9.13
  -1 -28  11    4.11   70.05
   0 -28  11    0.80    8.04
   1 -28  11    3.16    6.76
   2 -28  11    2.46    1.85
  -3 -27  11    0.10    2.20
  -2 -27  11    0.00    8.14
  -1 -27  11    0.00   60.04
   3 -27  11    3.35    1.97
  -4 -26  11    1.20    2.39
  -3 -26  11    8.46   81.02
  -2 -26  11    0.00   18.44
   1 -26  11    0.00    2.69
   2 -26  11    0.48    2.47
   4 -26  11    8.22  182.91
  -4 -25  11    7.98  105.24
  -2 -25  11    1.97   34.86
   0 -25  11    0.00   13.79
   1 -25  11    0.00   44.96
   2 -25  11    0.00    2.16
   4 -25  11    0.00  203.07
  -5 -24  11   31.56   15.80
  -4 -24  11   14.39  210.60
  -3 -24  11    1.75   29.05
  -2 -24  11    1.17    2.03
  -1 -24  11    6.16   28.28
   0 -24  11    0.00   51.67
   1 -24  11    2.42   49.24
   2 -24  11    0.97    2.26
   4 -24  11    4.13    1.76
   5 -24  11    2.84   39.83
  -3 -23  11    8.65   16.19
  -2 -23  11   15.87   22.39
  -1 -23  11    0.00   51.96
   0 -23  11    0.00    7.09
   1 -23  11    0.00    6.19
   2 -23  11    0.00   36.69
   3 -23  11    1.57    1.50
   4 -23  11    0.94    5.30
  -6 -22  11    5.16   95.56
  -3 -22  11   16.62   26.41
  -2 -22  11    0.00   21.07
  -1 -22  11    0.00  202.37
   0 -22  11    3.70    4.06
   1 -22  11    0.00    6.99
   2 -22  11    5.74    6.53
   4 -22  11    1.29    1.70
   5 -22  11    3.85    2.26
   6 -22  11    0.00    2.28
  -2 -21  11    0.00    2.38
  -1 -21  11    0.62    2.65
   0 -21  11    0.00    2.70
   1 -21  11   31.94   13.37
   2 -21  11    0.00   18.95
   3 -21  11    0.00    7.03
   4 -21  11    3.13    2.92
   5 -21  11    2.56    4.16
   6 -21  11    0.00    2.37
  -7 -20  11    8.63    1.64
  -6 -20  11    9.71   15.66
  -5 -20  11   11.37    3.47
  -4 -20  11    1.90    2.83
  -3 -20  11    6.55    2.96
  -2 -20  11    2.86    2.58
  -1 -20  11    3.32    2.68
   0 -20  11    0.19    1.25
   3 -20  11    3.02    6.26
   4 -20  11    8.02    4.56
   5 -20  11    1.71    3.55
   6 -20  11    0.00    2.57
   7 -20  11    4.03    2.19
  -7 -19  11    4.45    2.26
  -6 -19  11    3.95    2.27
  -5 -19  11    0.22   14.09
  -4 -19  11   10.64    3.33
  -3 -19  11    5.22    2.98
  -1 -19  11    5.63    2.79
   0 -19  11   34.61    3.73
   1 -19  11    0.29    2.07
   2 -19  11    4.80    1.83
   3 -19  11    4.34    3.46
   4 -19  11    5.44    2.32
   5 -19  11    0.09    1.77
   6 -19  11    5.63    2.17
   7 -19  11    4.19    3.12
  -7 -18  11    5.00    2.38
  -6 -18  11   12.38    2.37
  -5 -18  11    0.00   12.09
  -4 -18  11    0.00    5.36
  -3 -18  11   31.29    5.74
  -1 -18  11   16.67    2.90
   0 -18  11    7.43    2.60
   1 -18  11   18.06    2.56
   2 -18  11    5.61    1.63
   3 -18  11   18.26   12.96
   4 -18  11    3.34    1.98
   5 -18  11    7.05    1.66
   6 -18  11    7.20    2.95
   7 -18  11    0.58    3.05
  -7 -17  11    1.88   28.70
  -6 -17  11    1.83    2.37
  -5 -17  11    9.55    3.23
  -4 -17  11   21.71    5.13
  -3 -17  11   22.01    6.34
  -2 -17  11   18.02    1.92
  -1 -17  11    0.49    0.78
   0 -17  11   92.61    6.52
   1 -17  11    6.76    2.22
   2 -17  11   17.67    1.68
   3 -17  11    7.22    1.96
   4 -17  11   25.25   20.98
   5 -17  11    7.24    1.72
   6 -17  11    1.80    2.70
   7 -17  11    1.11    2.22
  -8 -16  11    0.00    3.52
  -7 -16  11    6.11   25.76
  -6 -16  11    4.61    2.11
  -5 -16  11    4.21    2.46
  -4 -16  11    4.81    2.18
  -3 -16  11    0.00    5.72
  -2 -16  11    1.11    1.51
  -1 -16  11    0.00    0.96
   0 -16  11   55.22    2.74
   1 -16  11    8.76    2.79
   2 -16  11    3.24    1.20
   3 -16  11   10.58    1.43
   4 -16  11    1.51    1.67
   5 -16  11    7.72    2.50
   6 -16  11    1.52    6.05
   7 -16  11    0.00    6.39
   8 -16  11    1.98    2.74
  -8 -15  11    1.81    2.06
  -7 -15  11    4.49    7.13
  -6 -15  11    7.13    2.81
  -5 -15  11   15.42    2.43
  -4 -15  11    2.82    1.61
  -3 -15  11   11.74    1.56
  -2 -15  11    0.00    1.42
  -1 -15  11    0.22    0.99
   0 -15  11    1.58    0.73
   1 -15  11   16.15    1.14
   2 -15  11    2.05    0.91
   3 -15  11   10.09    1.85
   4 -15  11    2.65    1.30
   5 -15  11   17.53    2.04
   6 -15  11    0.55   25.46
   7 -15  11    0.10    6.64
   8 -15  11    0.00    6.84
  -8 -14  11    1.96    2.42
  -7 -14  11    4.84    2.73
  -6 -14  11    5.55    2.80
  -5 -14  11    8.83    1.79
  -4 -14  11   13.50    1.77
  -3 -14  11    0.00    1.00
  -2 -14  11    6.23    1.00
  -1 -14  11    2.52    0.76
   0 -14  11    1.61    0.53
   1 -14  11    2.76    0.70
   2 -14  11    6.75    1.24
   3 -14  11    0.00    1.51
   4 -14  11    7.45    1.84
   5 -14  11    7.48    1.34
   6 -14  11    1.61    2.06
   7 -14  11    2.44   27.18
   8 -14  11    9.00   29.37
  -8 -13  11    3.18    1.78
  -7 -13  11    1.36    1.59
  -6 -13  11   11.18    3.74
  -5 -13  11    1.22    0.98
  -4 -13  11    5.83    1.09
  -3 -13  11    4.19    1.03
  -2 -13  11    2.31    0.64
  -1 -13  11    5.62    0.75
   0 -13  11    1.26    0.51
   1 -13  11    4.90    0.61
   2 -13  11    5.82    1.17
   3 -13  11    2.81    0.84
   4 -13  11    6.13    1.00
   5 -13  11    0.00    1.02
   6 -13  11    4.22    1.30
   7 -13  11    0.78    1.65
  -8 -12  11    2.61    1.38
  -7 -12  11    2.18    1.30
  -6 -12  11    0.76    1.56
  -5 -12  11    4.35    1.11
  -4 -12  11    6.86    0.95
  -3 -12  11   10.16    0.92
  -2 -12  11    6.37    0.74
  -1 -12  11   27.91    1.58
   0 -12  11    0.41    0.51
   1 -12  11   33.48    1.26
   2 -12  11    6.58    0.92
   3 -12  11    8.88    1.06
   4 -12  11    8.97    1.31
   5 -12  11    6.06    1.02
   6 -12  11    1.55    1.31
   7 -12  11    0.00    1.96
  -9 -11  11    3.76    1.44
  -8 -11  11    1.04    1.85
  -7 -11  11    1.10    1.35
  -6 -11  11    4.82    1.41
  -5 -11  11    2.71    1.11
  -4 -11  11    4.25    0.80
  -3 -11  11    0.21    0.46
  -2 -11  11    2.66    0.61
  -1 -11  11    4.56    0.59
   0 -11  11    0.88    0.59
   1 -11  11    6.99    0.59
   2 -11  11    0.00    1.09
   3 -11  11    1.21    0.76
   4 -11  11    3.81    0.96
   5 -11  11    1.04    0.89
   6 -11  11    4.54    1.48
   7 -11  11    0.00    2.18
  -9 -10  11    5.45    2.01
  -8 -10  11    0.17    1.57
  -7 -10  11    0.65    1.62
  -6 -10  11    1.25    1.53
  -5 -10  11   15.18    1.51
  -4 -10  11   21.58    1.40
  -3 -10  11   12.43    0.97
  -2 -10  11    4.09    0.78
  -1 -10  11    5.38    0.62
   0 -10  11    0.00    0.43
   1 -10  11    5.86    0.49
   2 -10  11    2.77    1.36
   3 -10  11   12.00    0.96
   4 -10  11   18.74    1.24
   5 -10  11   11.50    1.11
   6 -10  11    0.00    1.23
   7 -10  11    3.59    1.73
   8 -10  11    0.00    2.88
  -9  -9  11    3.80    1.95
  -8  -9  11    0.00    1.53
  -7  -9  11    4.42    1.78
  -6  -9  11   17.98    2.20
  -5  -9  11    2.02    1.15
  -4  -9  11    1.78    0.94
  -3  -9  11    8.40    0.85
  -2  -9  11    9.31    0.83
  -1  -9  11   29.17    1.12
   0  -9  11   51.22    1.73
   1  -9  11   25.03    1.21
   2  -9  11    5.98    0.44
   3  -9  11    9.02    1.12
   4  -9  11    2.82    0.71
   5  -9  11    1.11    0.68
   6  -9  11   13.63    1.30
   7  -9  11    4.73    1.73
   8  -9  11    0.11    2.77
  -9  -8  11    0.35    1.83
  -8  -8  11    1.93    1.50
  -7  -8  11    7.19    1.64
  -6  -8  11    4.68    1.61
  -5  -8  11    3.89    1.19
  -4  -8  11    9.93    1.16
  -3  -8  11   10.80    0.93
  -2  -8  11   31.57    1.49
  -1  -8  11   42.46    1.59
   0  -8  11    0.26    0.30
   1  -8  11   38.70    1.72
   2  -8  11   22.35    1.31
   3  -8  11    8.57    1.26
   4  -8  11    4.72    0.84
   5  -8  11    2.19    0.61
   6  -8  11    2.50    0.83
   7  -8  11    3.43    1.59
   8  -8  11    1.85    2.51
   9  -8  11    3.83    3.87
  -9  -7  11    2.76    1.98
  -8  -7  11    2.69    1.78
  -7  -7  11   22.00    2.43
  -6  -7  11    9.47    1.72
  -5  -7  11   35.70    2.46
  -4  -7  11   21.43    1.32
  -3  -7  11   19.67    1.21
  -2  -7  11   70.33    2.45
  -1  -7  11   28.39    2.02
   0  -7  11   43.50    1.42
   1  -7  11   26.93    1.31
   2  -7  11   38.68    2.30
   3  -7  11   17.51    1.54
   4  -7  11   21.26    1.20
   5  -7  11   25.97    1.31
   6  -7  11    8.28    1.33
   7  -7  11   18.86    1.98
   8  -7  11    1.17    2.43
   9  -7  11    0.00    3.32
  -9  -6  11    2.37    2.59
  -8  -6  11    3.15    2.30
  -7  -6  11    6.63    1.58
  -6  -6  11   10.49    1.52
  -5  -6  11    7.91    1.26
  -4  -6  11   15.36    0.96
  -3  -6  11   13.07    0.96
  -2  -6  11   44.97    1.80
  -1  -6  11  127.82    3.62
   0  -6  11   23.56    2.28
   1  -6  11  102.58    4.27
   2  -6  11   46.08    1.91
   3  -6  11   13.01    1.05
   4  -6  11   11.99    0.95
   5  -6  11    8.67    1.00
   6  -6  11    7.56    1.07
   7  -6  11    9.39    2.32
   8  -6  11    1.35    2.48
   9  -6  11    2.88    1.91
  -9  -5  11    9.68    3.06
  -8  -5  11    1.07    2.25
  -7  -5  11    2.12    2.07
  -6  -5  11   25.86    2.26
  -5  -5  11   10.74    1.31
  -4  -5  11    5.84    0.71
  -3  -5  11    6.17    0.70
  -2  -5  11   20.80    1.14
  -1  -5  11   57.90    1.98
   0  -5  11   58.55    2.16
   1  -5  11   67.24    1.69
   2  -5  11   21.12    0.95
   3  -5  11    6.14    0.86
   4  -5  11    6.61    0.83
   5  -5  11   10.77    1.07
   6  -5  11   29.67    1.49
   7  -5  11    4.81    2.30
   8  -5  11    0.00    2.51
   9  -5  11   10.79    2.18
  -8  -4  11    3.53    2.39
  -7  -4  11    7.34    2.55
  -6  -4  11   17.76    1.59
  -5  -4  11    2.60    0.93
  -4  -4  11    3.01    0.60
  -3  -4  11   17.28    0.94
  -2  -4  11   39.68    1.35
  -1  -4  11   29.56    1.40
   0  -4  11   86.71    2.32
   1  -4  11   30.29    1.11
   2  -4  11   41.02    1.31
   3  -4  11   14.72    0.97
   4  -4  11    3.13    0.72
   5  -4  11    1.93    0.90
   6  -4  11   20.82    1.37
   7  -4  11    9.67    1.43
   8  -4  11    0.60    1.59
   9  -4  11    0.00    2.30
  -7  -3  11    3.20    1.63
  -6  -3  11    8.68    1.39
  -5  -3  11   27.07    1.49
  -4  -3  11    1.39    0.58
  -3  -3  11    2.67    0.51
  -2  -3  11   63.13    1.52
  -1  -3  11   19.11    0.91
   0  -3  11   27.88    0.92
   1  -3  11   25.54    0.86
   2  -3  11   65.52    1.80
   3  -3  11    1.79    0.31
   4  -3  11    1.10    0.42
   5  -3  11   27.85    2.00
   6  -3  11    9.57    1.35
   7  -3  11    1.19    1.10
   8  -3  11    3.43    2.39
   9  -3  11    0.44    2.22
  -9  -2  11    2.88    2.18
  -6  -2  11   14.34    1.66
  -5  -2  11   23.92    1.20
  -4  -2  11    1.83    0.55
  -3  -2  11    5.66    0.55
  -2  -2  11    3.15    0.38
  -1  -2  11   21.58    0.86
   0  -2  11   20.35    0.70
   1  -2  11   21.74    0.66
   2  -2  11    2.84    0.28
   3  -2  11    4.89    0.42
   4  -2  11    2.34    0.35
   5  -2  11   24.72    1.44
   6  -2  11   13.95    1.71
   7  -2  11    0.38    1.12
   8  -2  11    1.06    2.30
   9  -2  11    4.35    2.56
  -9  -1  11    5.68    1.65
  -8  -1  11    3.79   26.79
  -7  -1  11    0.52    1.58
  -6  -1  11    5.51    1.76
  -5  -1  11    1.65    0.74
  -4  -1  11    0.34    0.51
  -3  -1  11    8.46    0.64
  -2  -1  11    5.58    0.47
  -1  -1  11   15.75    0.73
   0  -1  11    0.39    0.25
   1  -1  11   16.43    0.54
   2  -1  11    5.20    0.34
   3  -1  11    8.35    0.48
   4  -1  11    0.34    0.27
   5  -1  11    2.21    0.39
   6  -1  11    3.30    1.76
   7  -1  11    0.00    1.15
   8  -1  11    2.46    2.18
   9  -1  11    2.13    3.29
  -9   0  11    2.86    1.26
  -8   0  11    0.88    1.56
  -7   0  11    3.21    2.22
  -6   0  11    0.00   19.29
  -5   0  11    0.86    0.60
  -4   0  11    0.63    0.56
  -3   0  11   33.13    1.23
  -2   0  11    3.88    0.46
  -1   0  11    5.12    0.47
   0   0  11    0.16    0.24
   1   0  11    5.42    0.30
   2   0  11    3.78    0.32
   3   0  11   35.07    1.14
   4   0  11    0.15    0.42
   5   0  11    1.23    0.48
   6   0  11    6.00    1.34
   7   0  11    0.00    4.02
   8   0  11    2.05    5.07
   9   0  11    8.12    9.67
  -9   1  11    1.99    1.22
  -8   1  11    0.64    2.00
  -7   1  11    2.01    1.41
  -6   1  11    1.19    1.87
  -5   1  11    2.11    0.79
  -4   1  11    0.48    0.47
  -3   1  11    8.69    0.65
  -2   1  11    4.72    0.51
  -1   1  11   15.40    0.68
   0   1  11    0.33    0.31
   1   1  11   16.89    0.77
   2   1  11    5.42    0.34
   3   1  11    7.87    0.52
   4   1  11    0.59    0.47
   5   1  11    2.36    0.64
   6   1  11    5.13    1.08
   7   1  11    0.00   16.74
  -9   2  11    4.72    1.98
  -8   2  11    0.94    1.37
  -7   2  11    1.55    1.25
  -6   2  11   11.07    1.89
  -5   2  11   22.27    1.61
  -4   2  11    1.91    0.45
  -3   2  11    5.51    0.59
  -2   2  11    2.39    0.42
  -1   2  11   22.32    0.88
   0   2  11   18.83    0.71
   1   2  11   22.11    0.92
   2   2  11    3.23    0.58
   3   2  11    5.83    0.42
   4   2  11    2.35    0.45
   5   2  11   25.51    1.08
   6   2  11   12.68    0.95
   7   2  11    3.38    1.61
  -9   3  11    1.10    1.71
  -8   3  11    3.43    1.45
  -7   3  11    1.74    1.28
  -6   3  11    8.79    2.07
  -5   3  11   23.76    1.67
  -4   3  11    1.28    0.43
  -3   3  11    2.71    0.45
  -2   3  11   62.38    1.55
  -1   3  11   24.70    0.86
   0   3  11   27.47    1.04
   1   3  11   26.64    1.03
   2   3  11   69.34    2.11
   3   3  11    3.30    0.48
   4   3  11    1.03    0.49
   5   3  11   26.74    1.05
   6   3  11   11.37    0.96
   7   3  11    2.84    1.32
  -9   4  11    3.77    1.68
  -8   4  11    1.16    1.39
  -7   4  11    9.99    1.62
  -6   4  11   17.82    1.58
  -5   4  11    3.02    1.25
  -4   4  11    2.01    0.52
  -3   4  11   16.28    0.78
  -2   4  11   38.98    1.18
  -1   4  11   30.77    1.00
   0   4  11   86.26    2.06
   1   4  11   22.62    1.22
   2   4  11   41.64    1.37
   3   4  11   16.09    0.71
   4   4  11    2.20    0.57
   5   4  11    3.21    0.70
   6   4  11   22.86    1.54
   7   4  11   14.05    1.51
   8   4  11    3.15    2.71
  -9   5  11   11.90    1.93
  -8   5  11    0.00    1.44
  -7   5  11    2.44    1.32
  -6   5  11   32.50    2.00
  -5   5  11    8.79    1.21
  -4   5  11    6.52    0.67
  -3   5  11    5.04    0.53
  -2   5  11   20.15    0.83
  -1   5  11   65.71    1.70
   0   5  11   53.28    1.28
   1   5  11   63.40    2.02
   2   5  11   21.59    1.12
   3   5  11    5.86    0.56
   4   5  11    6.44    0.68
   5   5  11    9.70    0.84
   6   5  11   29.72    1.69
   7   5  11    2.69    1.44
   8   5  11    0.38    1.57
  -9   6  11    1.78    2.08
  -8   6  11    0.00    1.47
  -7   6  11    4.94    1.41
  -6   6  11    6.70    1.25
  -5   6  11    7.40    1.14
  -4   6  11   11.39    1.05
  -3   6  11   11.76    0.71
  -2   6  11   41.18    1.25
  -1   6  11  113.43    2.50
   0   6  11   46.35    1.23
   1   6  11  121.04    3.15
   2   6  11   48.07    1.79
   3   6  11   13.29    0.75
   4   6  11   14.01    0.90
   5   6  11    9.24    0.99
   6   6  11    9.86    1.16
   7   6  11    5.71    1.28
   8   6  11    0.39    2.35
  -9   7  11    0.62    2.06
  -8   7  11    1.45    1.49
  -7   7  11   21.48    1.74
  -6   7  11    8.26    1.30
  -5   7  11   26.34    1.73
  -4   7  11   17.83    1.30
  -3   7  11   16.02    0.79
  -2   7  11   63.47    1.62
  -1   7  11   29.97    1.03
   0   7  11   41.13    1.12
   1   7  11   33.45    1.35
   2   7  11   69.87    2.20
   3   7  11   16.71    0.83
   4   7  11   19.73    0.98
   5   7  11   33.78    1.58
   6   7  11    7.69    1.06
   7   7  11   23.00    1.58
   8   7  11    3.49    2.71
   9   7  11    0.00    2.92
  -9   8  11    3.92    2.12
  -8   8  11    1.89    1.52
  -7   8  11    7.74    1.34
  -6   8  11    2.67    1.14
  -5   8  11    4.24    1.11
  -4   8  11    7.50    0.94
  -3   8  11    9.11    0.64
  -2   8  11   27.95    1.01
  -1   8  11   42.36    1.27
   0   8  11    0.32    0.32
   1   8  11   42.73    1.96
   2   8  11   31.02    1.15
   3   8  11    9.53    0.72
   4   8  11    9.26    0.75
   5   8  11    3.90    0.97
   6   8  11    3.76    1.09
   7   8  11    5.42    1.46
   8   8  11    2.17    2.42
   9   8  11    2.18    3.10
  -9   9  11    3.50   74.79
  -8   9  11    4.71    1.79
  -7   9  11    2.02    1.29
  -6   9  11   13.55    1.47
  -5   9  11    1.34    0.90
  -4   9  11    3.76    0.87
  -3   9  11    9.07    0.66
  -2   9  11    8.10    0.60
  -1   9  11   26.20    0.94
   0   9  11   50.50    1.34
   1   9  11   29.41    1.07
   2   9  11    7.97    0.62
   3   9  11    9.22    0.74
   4   9  11    3.07    0.79
   5   9  11    1.44    0.97
   6   9  11   16.14    1.61
   7   9  11    3.99    1.55
   8   9  11    0.26    2.84
   9   9  11    6.16    3.29
  -9  10  11    4.59    2.77
  -8  10  11    0.45    2.84
  -7  10  11    0.98    1.10
  -6  10  11    1.85    1.03
  -5  10  11    9.02    1.17
  -4  10  11   16.17    1.22
  -3  10  11   12.41    0.84
  -2  10  11    2.49    0.44
  -1  10  11    7.20    0.56
   0  10  11    0.42    0.34
   1  10  11    6.35    0.52
   2  10  11    3.80    0.49
   3  10  11   12.23    0.91
   4  10  11   21.46    1.60
   5  10  11   12.67    1.14
   6  10  11    0.75    1.41
   7  10  11    0.92    1.48
   8  10  11    2.16    2.73
   9  10  11    6.07    2.11
  -9  11  11    2.01    1.60
  -8  11  11    0.01    1.50
  -7  11  11    0.00    1.33
  -6  11  11    3.38    0.99
  -5  11  11    0.00    0.83
  -4  11  11    2.84    0.88
  -3  11  11    0.03    0.67
  -2  11  11    1.86    0.40
  -1  11  11    5.66    0.53
   0  11  11    1.01    0.40
   1  11  11    5.68    0.52
   2  11  11    2.36    0.40
   3  11  11    0.01    0.43
   4  11  11    5.01    1.29
   5  11  11    0.00    1.32
   6  11  11    5.22    1.58
   7  11  11    2.06    1.54
   8  11  11    0.00    3.10
   9  11  11    4.23    1.72
  -8  12  11    3.07    1.86
  -7  12  11    1.20    1.56
  -6  12  11    0.99    1.02
  -5  12  11    4.41    0.93
  -4  12  11    7.39    0.94
  -3  12  11    8.23    0.92
  -2  12  11    5.32    0.52
  -1  12  11   32.05    1.12
   0  12  11    0.05    0.36
   1  12  11   34.38    1.10
   2  12  11    5.53    0.51
   3  12  11    9.51    0.67
   4  12  11   10.37    1.25
   5  12  11    5.20    1.43
   6  12  11    2.06    1.61
   7  12  11    0.44    1.62
   8  12  11    2.19    2.97
  -8  13  11    0.42    1.48
  -7  13  11    2.63    1.86
  -6  13  11    4.38    1.35
  -5  13  11    0.84    0.71
  -4  13  11    2.92    0.83
  -3  13  11    3.43    0.74
  -2  13  11    0.59    0.37
  -1  13  11    5.45    0.50
   0  13  11    1.18    0.37
   1  13  11    5.70    0.53
   2  13  11    0.76    0.43
   3  13  11    3.24    0.62
   4  13  11    7.10    1.37
   5  13  11    1.84    1.64
   6  13  11    7.03    2.73
   7  13  11    1.11    2.79
   8  13  11    0.00    2.06
  -8  14  11    0.60    1.68
  -7  14  11    1.63    1.55
  -6  14  11    3.66    1.28
  -5  14  11    7.34    1.10
  -4  14  11    8.12    1.01
  -3  14  11    0.53    0.58
  -2  14  11    5.03    0.52
  -1  14  11    4.00    0.52
   0  14  11    2.06    0.52
   1  14  11    3.26    0.65
   2  14  11    5.45    0.70
   3  14  11    0.54    0.73
   4  14  11    8.68    1.50
   5  14  11    4.57    1.98
   6  14  11    2.05    1.96
   7  14  11    5.97    3.12
   8  14  11    5.44    2.18
  -8  15  11    5.38    1.74
  -7  15  11    2.95    1.49
  -6  15  11    2.48    1.36
  -5  15  11   13.71    1.35
  -4  15  11    0.45    0.62
  -3  15  11    8.93    0.92
  -2  15  11    1.64    0.46
  -1  15  11   14.48    0.79
   0  15  11    0.75    0.44
   1  15  11   16.14    0.98
   2  15  11    2.32    0.93
   3  15  11   12.33    1.18
   4  15  11    0.74    1.00
   5  15  11   13.93    2.17
   6  15  11    4.58    2.65
   7  15  11    2.25    1.45
   8  15  11    3.77    2.25
  -8  16  11    2.50    1.42
  -7  16  11    0.17    1.46
  -6  16  11    4.16    1.30
  -5  16  11    3.34    0.95
  -4  16  11    0.63    0.69
  -3  16  11    7.20    0.86
  -2  16  11    1.91    0.60
  -1  16  11    9.04    0.71
   0  16  11   55.39    1.60
   1  16  11   10.47    1.23
   2  16  11    2.38    0.95
   3  16  11    7.93    1.16
   4  16  11    0.37    1.31
   5  16  11    6.78    2.99
   6  16  11    4.25    2.14
   7  16  11    5.48    1.75
   8  16  11    3.37    1.76
  -7  17  11    0.92    1.48
  -6  17  11    0.39    1.19
  -5  17  11    5.72    1.26
  -4  17  11   10.12    1.15
  -3  17  11    7.42    0.88
  -2  17  11   15.80    1.10
  -1  17  11   10.23    0.71
   0  17  11   88.64    2.17
   1  17  11    9.55    1.05
   2  17  11   18.67    1.38
   3  17  11    8.87    1.21
   4  17  11   13.31    1.74
   5  17  11    8.24    1.64
   6  17  11    1.75    1.41
   7  17  11    2.87    1.99
  -7  18  11    2.37    1.62
  -6  18  11    6.63    1.49
  -5  18  11    2.30    1.15
  -4  18  11    2.58    1.02
  -3  18  11    2.06    0.70
  -2  18  11    3.89    0.74
  -1  18  11   14.75    0.91
   0  18  11    2.83    0.75
   1  18  11   14.58    1.09
   2  18  11    5.02    0.95
   3  18  11    3.05    1.18
   4  18  11    5.12    1.38
   5  18  11    3.17    1.48
   6  18  11   11.90    1.71
   7  18  11    2.32    2.42
  -7  19  11    1.76    1.85
  -6  19  11    2.35    1.46
  -5  19  11    2.99    1.27
  -4  19  11    4.51    0.98
  -3  19  11    1.16    0.75
  -2  19  11    2.42    0.71
  -1  19  11    1.07    0.58
   0  19  11   31.80    1.33
   1  19  11    1.28    0.75
   2  19  11    2.98    0.86
   3  19  11    2.09    1.19
   4  19  11    8.39    1.48
   5  19  11    2.56    1.40
   6  19  11    2.35    1.57
   7  19  11    0.99    1.66
  -7  20  11    6.91    1.54
  -6  20  11    0.15    1.43
  -5  20  11    1.20    1.36
  -4  20  11    1.17    0.84
  -3  20  11    4.40    0.89
  -2  20  11    4.46    0.96
  -1  20  11    2.60    0.75
   0  20  11    0.48    0.58
   1  20  11    3.25    0.75
   2  20  11    4.07    0.91
   3  20  11    7.94    1.48
   4  20  11    1.82    1.18
   5  20  11    2.67    1.34
   6  20  11    0.47    1.60
   7  20  11    6.46    1.42
  -6  21  11    0.51    1.56
  -5  21  11    3.02    1.21
  -4  21  11    5.41    1.20
  -3  21  11    9.03    1.20
  -2  21  11    1.15    0.82
  -1  21  11    4.31    0.96
   0  21  11    1.37    0.65
   1  21  11    4.02    0.88
   2  21  11    2.64    0.87
   3  21  11   10.11    1.43
   4  21  11    6.58    1.53
   5  21  11    2.76    1.49
   6  21  11    2.91    2.06
  -6  22  11    2.30    1.36
  -5  22  11    5.29    1.32
  -4  22  11    3.27    1.28
  -3  22  11    1.32    0.84
  -2  22  11    2.95    0.94
  -1  22  11    0.12    0.74
   0  22  11    6.75    0.90
   1  22  11    0.70    0.67
   2  22  11    2.18    0.87
   3  22  11    1.03    1.46
   4  22  11    0.93    1.39
   5  22  11    6.89    1.88
   6  22  11    2.94    1.89
  -5  23  11    0.52    1.31
  -4  23  11    1.87    1.26
  -3  23  11    2.80    0.95
  -2  23  11    0.87    0.99
  -1  23  11    2.00    1.01
   0  23  11    0.54    0.67
   1  23  11    0.27    0.75
   2  23  11    0.96    0.95
   3  23  11    5.96    1.60
   4  23  11    2.14    1.47
   5  23  11    3.31    1.84
  -5  24  11    3.05    1.52
  -4  24  11    4.57    1.33
  -3  24  11    7.87    1.27
  -2  24  11    0.99    0.93
  -1  24  11    6.11    1.36
   0  24  11    0.47    0.73
   1  24  11    3.80    1.10
   2  24  11    3.98    0.97
   3  24  11    8.08    1.81
   4  24  11    2.05    1.85
   5  24  11    1.20    1.42
  -4  25  11    2.18    0.95
  -3  25  11    1.67    1.05
  -2  25  11    0.93    1.08
  -1  25  11    0.30    0.98
   0  25  11    0.00    1.05
   1  25  11    1.85    1.02
   2  25  11    2.28    1.33
   3  25  11    4.95    1.48
   4  25  11    2.36    1.29
  -4  26  11    2.18    1.11
  -3  26  11    2.87    1.06
  -2  26  11    2.04    1.17
  -1  26  11    3.06    1.77
   0  26  11    0.66    1.56
   1  26  11    1.87    1.31
   2  26  11    2.45    1.51
   3  26  11    2.99    1.32
   4  26  11    2.77    1.32
  -3  27  11    2.29    1.25
  -2  27  11    2.63    1.36
  -1  27  11    3.09    1.38
   0  27  11    2.04    1.78
   1  27  11    2.93    1.45
   2  27  11    2.60    1.66
   3  27  11    3.11    1.66
  -2  28  11    1.30    1.13
  -1  28  11    3.01    1.50
   0  28  11    1.60    2.40
   1  28  11    6.33    2.53
   2  28  11    2.06    1.27
  -1 -28  12    4.29    3.89
   0 -28  12    0.00  243.92
   1 -28  12    0.00    2.80
   1 -27  12    0.00    2.68
   3 -27  12    0.00  191.74
   0 -26  12    0.00    3.85
   1 -26  12    0.00    2.44
  -4 -25  12    0.00  103.95
  -2 -25  12    0.00    9.31
  -1 -25  12    1.24   69.46
   0 -25  12    1.68    3.30
   1 -25  12    0.59    2.57
   2 -25  12    2.55    2.94
   3 -25  12    8.85   54.16
  -4 -24  12    4.29  354.90
  -2 -24  12    1.59  232.35
  -1 -24  12    0.00   54.97
   0 -24  12    0.00   48.20
   1 -24  12    0.00   19.38
   2 -24  12    0.17    2.11
   5 -24  12    0.64    2.39
  -2 -23  12    0.00    4.17
  -1 -23  12    2.90    7.31
   0 -23  12    0.00    6.96
   1 -23  12    0.00   19.32
   2 -23  12    0.00    5.52
   3 -23  12    3.46    1.90
   4 -23  12    4.82    2.41
   5 -23  12    0.00   21.77
  -6 -22  12   10.39    4.53
  -1 -22  12    1.90    4.37
   0 -22  12    7.59   13.09
   1 -22  12    0.00  193.29
   2 -22  12    0.00   19.55
   3 -22  12   11.04    2.36
   4 -22  12    8.93    2.43
   5 -22  12    0.00   21.86
   6 -22  12    0.00    6.37
  -6 -21  12    0.00  336.46
  -2 -21  12    6.95    3.21
  -1 -21  12    3.73    2.78
   0 -21  12    0.00   11.97
   1 -21  12   10.14   25.14
   2 -21  12    1.30   20.42
   3 -21  12    0.00    7.12
   4 -21  12    7.65    2.36
   5 -21  12    0.00   15.94
   6 -21  12    1.83    2.52
  -5 -20  12    4.66    3.24
  -4 -20  12    0.83    3.09
  -3 -20  12    3.50    3.24
  -2 -20  12    0.00    1.39
  -1 -20  12    0.73    2.54
   0 -20  12   27.82    5.31
   4 -20  12    0.00   14.86
   5 -20  12    0.00    4.90
   6 -20  12    1.02    2.69
  -7 -19  12    2.42    4.80
  -6 -19  12   13.55    3.76
  -5 -19  12    5.53    3.24
  -4 -19  12    2.53    2.75
  -3 -19  12    6.48    1.67
  -2 -19  12    8.40    1.56
  -1 -19  12    0.87    0.80
   0 -19  12    2.58    2.39
   1 -19  12    1.92    1.22
   2 -19  12   11.72    1.85
   3 -19  12    5.01    1.87
   4 -19  12    0.00   15.92
   5 -19  12    2.47    5.44
   6 -19  12    0.00    4.03
   7 -19  12    1.08    3.59
  -7 -18  12    1.54    4.99
  -6 -18  12   18.22    4.02
  -5 -18  12    6.89    9.35
  -4 -18  12    7.35    2.91
  -3 -18  12   25.29    2.29
  -2 -18  12    6.01    1.58
  -1 -18  12   15.30    1.44
   0 -18  12    0.83    1.24
   1 -18  12   21.64    1.75
   2 -18  12    7.39    1.75
   3 -18  12   21.19    2.54
   4 -18  12    7.96    3.01
   5 -18  12    6.55    2.18
   6 -18  12   11.84    6.42
   7 -18  12    0.22    3.25
  -6 -17  12    8.54    8.96
  -5 -17  12    8.26    8.37
  -4 -17  12    1.80    3.08
  -3 -17  12    1.91    1.54
  -2 -17  12    6.00    1.52
  -1 -17  12    0.00    0.92
   0 -17  12   11.40    1.49
   1 -17  12    1.75    1.06
   2 -17  12   10.15    1.37
   3 -17  12    7.29    1.69
   4 -17  12    0.00    7.14
   5 -17  12    3.96    1.46
   6 -17  12    6.85    5.40
   7 -17  12    0.64    3.36
  -8 -16  12    4.97    2.24
  -6 -16  12    3.04    2.65
  -5 -16  12    0.00    6.29
  -4 -16  12    0.00    7.85
  -3 -16  12   24.98    2.81
  -2 -16  12   14.91    1.68
  -1 -16  12    3.22    1.07
   0 -16  12   26.79    1.72
   1 -16  12    5.16    2.07
   2 -16  12   13.16    1.54
   3 -16  12   20.17    1.63
   4 -16  12    2.50    1.97
   5 -16  12    1.32    1.70
   6 -16  12    0.00    4.75
   7 -16  12    2.19    7.25
   8 -16  12    2.24    2.33
  -8 -15  12    0.00    3.12
  -7 -15  12    4.72   26.83
  -6 -15  12    5.27    3.24
  -5 -15  12    6.47    2.48
  -4 -15  12    6.88    1.75
  -3 -15  12    3.69    1.95
  -2 -15  12    6.11    1.63
  -1 -15  12   29.20    2.38
   0 -15  12    9.59    0.96
   1 -15  12   45.59    3.85
   2 -15  12    4.67    1.03
   3 -15  12    5.66    1.14
   4 -15  12    6.85    1.37
   5 -15  12    3.57    1.44
   6 -15  12    7.99   23.87
   7 -15  12   22.73   23.83
   8 -15  12    0.00    7.41
  -8 -14  12    6.82    2.06
  -7 -14  12   10.53    3.73
  -6 -14  12    2.23    2.38
  -5 -14  12    2.83    2.23
  -4 -14  12   11.01    1.48
  -3 -14  12   10.83    1.16
  -2 -14  12    3.44    1.06
  -1 -14  12   19.59    1.44
   0 -14  12    0.00    0.94
   1 -14  12   23.56    1.59
   2 -14  12    4.62    0.97
   3 -14  12    9.05    1.36
   4 -14  12    8.63    1.28
   5 -14  12    2.29    0.95
   6 -14  12    0.00    2.39
   7 -14  12    0.00   25.54
   8 -14  12    0.00   26.02
  -8 -13  12    2.94    2.40
  -7 -13  12    4.19    1.76
  -6 -13  12    3.04    1.25
  -5 -13  12    6.13    1.14
  -4 -13  12    0.58    0.99
  -3 -13  12   15.16    1.18
  -2 -13  12    1.50    0.80
  -1 -13  12   12.55    0.94
   0 -13  12    3.56    0.53
   1 -13  12   11.54    0.74
   2 -13  12    4.02    0.85
   3 -13  12   13.31    1.50
   4 -13  12    1.21    1.12
   5 -13  12    4.13    1.02
   6 -13  12    0.38    1.12
  -8 -12  12    0.00    2.61
  -7 -12  12    9.12    1.65
  -6 -12  12    6.54    2.21
  -5 -12  12    0.24    1.03
  -4 -12  12    2.84    0.92
  -3 -12  12    1.33    0.71
  -2 -12  12   25.10    1.47
  -1 -12  12    1.01    0.70
   0 -12  12    0.61    0.52
   1 -12  12    1.01    0.47
   2 -12  12   23.52    1.33
   3 -12  12    2.77    1.12
   4 -12  12    1.29    0.78
   5 -12  12    2.25    0.93
   6 -12  12    2.95    1.13
   7 -12  12    4.54    1.76
  -8 -11  12    0.54    1.88
  -7 -11  12    1.24    1.23
  -6 -11  12    7.47    2.52
  -5 -11  12    0.41    1.01
  -4 -11  12   11.67    1.38
  -3 -11  12   19.05    1.62
  -2 -11  12    9.66    0.91
  -1 -11  12    9.65    0.83
   0 -11  12    2.84    0.50
   1 -11  12    9.48    0.65
   2 -11  12    8.51    1.09
   3 -11  12   19.96    1.19
   4 -11  12   10.01    0.96
   5 -11  12    1.35    0.87
   6 -11  12    8.63    1.27
   7 -11  12    3.35    1.38
   8 -11  12    1.95    2.33
  -9 -10  12    0.65    3.13
  -8 -10  12    2.91    1.74
  -7 -10  12    0.49    1.70
  -6 -10  12    4.92    1.75
  -5 -10  12    3.68    1.36
  -4 -10  12    1.28    1.18
  -3 -10  12   12.75    1.51
  -2 -10  12    2.11    1.02
  -1 -10  12    5.42    0.88
   0 -10  12    5.85    0.65
   1 -10  12    4.23    0.50
   2 -10  12    3.20    0.97
   3 -10  12   12.55    1.24
   4 -10  12    0.45    0.67
   5 -10  12    3.76    0.82
   6 -10  12    4.51    1.00
   7 -10  12    0.84    1.26
   8 -10  12    0.00    1.78
  -9  -9  12    5.84    3.44
  -8  -9  12    2.43    1.85
  -7  -9  12    5.53    1.71
  -6  -9  12    0.00    1.53
  -5  -9  12    0.87    1.15
  -4  -9  12    7.53    1.16
  -3  -9  12    3.81    1.02
  -2  -9  12   10.78    1.43
  -1  -9  12    2.48    0.98
   0  -9  12    3.46    0.75
   1  -9  12    2.97    0.43
   2  -9  12    9.09    2.18
   3  -9  12    3.64    0.93
   4  -9  12    4.97    0.77
   5  -9  12    0.65    0.64
   6  -9  12    0.97    0.87
   7  -9  12    5.53    1.26
   8  -9  12    4.75    1.76
   9  -9  12    9.85    3.38
  -8  -8  12    8.70    1.99
  -7  -8  12    6.25    1.85
  -6  -8  12    9.68    1.93
  -5  -8  12    0.92    1.08
  -4  -8  12    5.48    1.04
  -3  -8  12   17.46    1.35
  -2  -8  12   11.42    1.13
  -1  -8  12   49.56    2.55
   0  -8  12    7.70    1.00
   1  -8  12   47.72    2.04
   2  -8  12    9.25    1.05
   3  -8  12   12.73    1.22
   4  -8  12    4.06    0.82
   5  -8  12    0.00    0.71
   6  -8  12    5.81    0.88
   7  -8  12    7.28    1.67
   8  -8  12   11.06    2.02
   9  -8  12    3.50    2.34
  -8  -7  12    2.80    3.02
  -7  -7  12    3.50    1.63
  -6  -7  12    9.97    1.50
  -5  -7  12    0.41    0.91
  -4  -7  12    7.24    0.89
  -3  -7  12   31.55    1.43
  -2  -7  12   19.53    1.18
  -1  -7  12   37.51    2.15
   0  -7  12    2.28    0.69
   1  -7  12   29.60    1.28
   2  -7  12   19.71    1.47
   3  -7  12   26.72    1.76
   4  -7  12    7.01    0.87
   5  -7  12    0.00    0.69
   6  -7  12    8.55    1.01
   7  -7  12    6.00    1.60
   8  -7  12    4.36    1.78
   9  -7  12    8.16    2.87
  -7  -6  12    8.08    3.40
  -6  -6  12    9.98    1.52
  -5  -6  12    1.59    0.83
  -4  -6  12   26.38    1.36
  -3  -6  12   28.18    1.27
  -2  -6  12    0.91    0.71
  -1  -6  12   10.08    0.96
   0  -6  12    0.00    0.67
   1  -6  12   14.82    0.71
   2  -6  12    0.72    0.66
   3  -6  12   23.86    1.25
   4  -6  12   24.39    1.25
   5  -6  12    0.82    0.92
   6  -6  12    7.93    1.13
   7  -6  12    7.64    1.65
   8  -6  12    1.02    1.72
   9  -6  12    4.36    2.61
  -9  -5  12    7.21    2.95
  -6  -5  12   12.37    2.80
  -5  -5  12   13.70    1.24
  -4  -5  12    5.61    0.78
  -3  -5  12   22.72    1.25
  -2  -5  12   45.51    1.74
  -1  -5  12   18.68    1.40
   0  -5  12   42.12    1.22
   1  -5  12    6.28    0.92
   2  -5  12   41.40    1.62
   3  -5  12   18.07    1.17
   4  -5  12    5.86    1.01
   5  -5  12   12.57    1.16
   6  -5  12   15.86    1.30
   7  -5  12   15.03    1.50
   8  -5  12    6.36    1.88
   9  -5  12    1.66    2.02
  -8  -4  12    2.01    2.41
  -6  -4  12    4.07    1.48
  -5  -4  12    2.61    0.74
  -4  -4  12    0.58    0.60
  -3  -4  12   26.99    1.26
  -2  -4  12   36.20    1.31
  -1  -4  12   63.39    2.20
   0  -4  12    1.20    0.40
   1  -4  12   94.06    2.19
   2  -4  12   35.20    1.24
   3  -4  12   26.48    1.35
   4  -4  12    0.18    1.07
   5  -4  12    1.46    1.23
   6  -4  12    3.94    0.95
   7  -4  12    7.59    1.41
   8  -4  12    2.59    1.88
   9  -4  12    0.51    2.49
  -7  -3  12   13.87    1.70
  -6  -3  12    8.55    1.81
  -5  -3  12    0.27    0.71
  -4  -3  12    7.25    0.81
  -3  -3  12    4.80    0.79
  -2  -3  12   14.00    0.80
  -1  -3  12   22.30    0.88
   0  -3  12   12.22    0.56
   1  -3  12   23.33    0.86
   2  -3  12   14.31    0.79
   3  -3  12    5.95    0.72
   4  -3  12    7.90    1.24
   5  -3  12    2.12    1.43
   6  -3  12    7.45    1.37
   7  -3  12   13.74    1.50
   8  -3  12    4.28    2.14
   9  -3  12    3.92    2.71
  -9  -2  12    0.00    2.64
  -8  -2  12    1.38    1.93
  -7  -2  12    0.00    2.36
  -6  -2  12    7.52    1.81
  -5  -2  12    9.00    1.00
  -4  -2  12    7.77    0.75
  -3  -2  12    5.05    0.67
  -2  -2  12    1.08    0.45
  -1  -2  12    4.98    0.56
   0  -2  12    1.02    0.31
   1  -2  12    5.91    0.42
   2  -2  12    1.38    0.24
   3  -2  12    5.48    0.47
   4  -2  12    7.19    0.89
   5  -2  12    9.44    1.56
   6  -2  12   10.03    1.37
   7  -2  12    2.05    1.22
   8  -2  12    4.53    2.57
   9  -2  12    0.00    2.34
  -9  -1  12    3.79    2.05
  -8  -1  12    3.33    7.09
  -7  -1  12    1.70    3.03
  -6  -1  12   36.70    2.65
  -5  -1  12    4.05    0.75
  -4  -1  12    3.55    0.74
  -3  -1  12   31.39    1.12
  -2  -1  12   12.69    0.64
  -1  -1  12   40.03    1.18
   0  -1  12   11.34    0.50
   1  -1  12   40.30    1.01
   2  -1  12   13.02    0.51
   3  -1  12   32.99    1.02
   4  -1  12    5.07    0.46
   5  -1  12    5.46    1.02
   6  -1  12   38.91    2.49
   7  -1  12    2.02    1.32
   8  -1  12    4.59    2.51
   9  -1  12    2.24    3.38
  -9   0  12    4.45    1.40
  -8   0  12    0.92    1.56
  -7   0  12    2.49    1.71
  -6   0  12   22.56    4.29
  -5   0  12    2.83    0.77
  -4   0  12    2.30    0.60
  -3   0  12    0.31    0.43
  -2   0  12    1.62    0.50
  -1   0  12   10.58    0.66
   0   0  12    1.97    0.33
   1   0  12   11.08    0.48
   2   0  12    2.17    0.31
   3   0  12    0.12    0.29
   4   0  12    2.35    0.42
   5   0  12    2.50    0.85
   6   0  12   35.15    3.37
   7   0  12    1.32    1.98
   8   0  12    1.50    2.62
   9   0  12    4.63    7.23
  -9   1  12    2.23    1.38
  -8   1  12    2.49    1.85
  -7   1  12    0.78    1.67
  -6   1  12   34.84    2.69
  -5   1  12    4.57    0.89
  -4   1  12    4.81    0.69
  -3   1  12   30.59    1.08
  -2   1  12   15.76    0.82
  -1   1  12   39.35    1.17
   0   1  12   11.30    0.53
   1   1  12   40.32    1.28
   2   1  12   14.07    0.66
   3   1  12   32.60    1.07
   4   1  12    4.96    0.58
   5   1  12    4.68    0.79
   6   1  12   35.78    1.98
   7   1  12    0.00   17.12
   8   1  12    0.00   20.70
  -9   2  12    2.54    1.84
  -8   2  12    3.11    1.86
  -7   2  12    0.72    1.53
  -6   2  12    8.24    1.94
  -5   2  12    8.93    1.46
  -4   2  12    9.17    0.69
  -3   2  12    5.59    0.57
  -2   2  12    0.78    0.36
  -1   2  12    3.84    0.58
   0   2  12    0.10    0.27
   1   2  12    4.92    0.53
   2   2  12    1.17    0.45
   3   2  12    5.15    0.49
   4   2  12    8.46    0.59
   5   2  12    9.68    0.79
   6   2  12    9.72    1.64
  -9   3  12    1.60    1.79
  -8   3  12    1.17    1.56
  -7   3  12   12.29    2.04
  -6   3  12    8.58    1.76
  -5   3  12    1.03    1.45
  -4   3  12    6.68    0.66
  -3   3  12    4.98    0.54
  -2   3  12   13.70    0.76
  -1   3  12   24.00    0.90
   0   3  12   12.97    0.57
   1   3  12   22.66    1.19
   2   3  12   14.89    0.98
   3   3  12    5.70    0.64
   4   3  12    6.71    0.62
   5   3  12    0.65    0.80
   6   3  12    6.37    1.47
   7   3  12   16.30    2.10
  -9   4  12    1.25    1.51
  -8   4  12    7.10    1.89
  -7   4  12    5.86    1.89
  -6   4  12    5.24    1.44
  -5   4  12    4.23    1.54
  -4   4  12    0.83    0.43
  -3   4  12   25.28    1.01
  -2   4  12   36.06    1.18
  -1   4  12   88.13    2.14
   0   4  12    1.81    0.31
   1   4  12   95.12    2.76
   2   4  12   40.68    1.66
   3   4  12   28.61    1.08
   4   4  12    0.22    0.53
   5   4  12    0.58    0.88
   6   4  12    3.50    1.09
   7   4  12    6.93    1.81
   8   4  12    6.10    2.99
  -9   5  12    4.40    1.87
  -8   5  12    3.84    1.82
  -7   5  12   15.87    1.75
  -6   5  12   11.95    1.76
  -5   5  12   14.08    1.70
  -4   5  12    3.46    0.75
  -3   5  12   20.70    0.94
  -2   5  12   41.65    1.31
  -1   5  12   10.44    0.68
   0   5  12   42.77    1.20
   1   5  12    7.95    0.48
   2   5  12   42.69    1.30
   3   5  12   21.52    1.05
   4   5  12    6.89    0.77
   5   5  12   13.13    1.09
   6   5  12   15.69    1.26
   7   5  12   19.28    2.01
   8   5  12    6.30    2.82
  -9   6  12    0.40    1.65
  -8   6  12    1.76    1.25
  -7   6  12    4.09    1.43
  -6   6  12    6.60    1.35
  -5   6  12    0.00    1.04
  -4   6  12   24.27    1.40
  -3   6  12   24.84    0.98
  -2   6  12    0.51    0.38
  -1   6  12   14.86    0.73
   0   6  12    0.67    0.32
   1   6  12   12.52    0.69
   2   6  12    0.27    0.47
   3   6  12   27.96    1.21
   4   6  12   28.65    1.34
   5   6  12    0.03    0.84
   6   6  12    7.66    1.12
   7   6  12    4.49    1.53
   8   6  12    3.72    2.73
  -9   7  12    6.62    1.90
  -8   7  12    6.17    1.61
  -7   7  12    3.72    1.51
  -6   7  12    6.66    1.28
  -5   7  12    0.10    1.06
  -4   7  12    4.56    0.85
  -3   7  12   27.05    1.03
  -2   7  12   19.08    0.88
  -1   7  12   31.59    1.08
   0   7  12    3.82    0.42
   1   7  12   37.11    1.23
   2   7  12   21.01    1.01
   3   7  12   29.45    1.19
   4   7  12    5.56    0.84
   5   7  12    1.69    0.82
   6   7  12    9.22    1.17
   7   7  12    2.15    1.62
   8   7  12    2.25    2.87
   9   7  12    1.81    3.06
  -9   8  12    1.67    2.23
  -8   8  12    8.87    1.80
  -7   8  12    5.25    1.41
  -6   8  12    4.79    1.18
  -5   8  12    0.24    0.82
  -4   8  12    3.85    0.78
  -3   8  12   14.38    0.77
  -2   8  12   12.00    0.74
  -1   8  12   48.49    1.40
   0   8  12    6.87    0.54
   1   8  12   28.42    1.09
   2   8  12   13.56    0.95
   3   8  12   16.71    0.83
   4   8  12    6.32    0.90
   5   8  12    0.00    0.86
   6   8  12    7.25    1.16
   7   8  12    9.39    2.85
   8   8  12    8.19    3.14
   9   8  12    2.56    3.00
  -8   9  12    1.49    1.32
  -7   9  12    3.02    1.14
  -6   9  12    0.82    1.04
  -5   9  12    0.97    0.80
  -4   9  12    6.66    0.98
  -3   9  12    3.79    0.50
  -2   9  12    8.72    0.66
  -1   9  12    3.48    0.50
   0   9  12    0.10    0.35
   1   9  12    4.42    0.56
   2   9  12    8.73    0.65
   3   9  12    3.86    0.52
   4   9  12    7.48    0.97
   5   9  12    0.60    0.91
   6   9  12    2.56    1.43
   7   9  12    6.97    1.60
   8   9  12    0.00    2.64
   9   9  12    7.50    3.55
  -9  10  12    4.14    2.33
  -8  10  12    0.86    1.52
  -7  10  12    0.48    0.95
  -6  10  12    6.53    1.20
  -5  10  12    2.32    0.96
  -4  10  12    1.36    0.69
  -3  10  12   10.25    1.01
  -2  10  12    2.49    0.46
  -1  10  12    6.08    0.57
   0  10  12    7.72    0.57
   1  10  12    5.76    0.59
   2  10  12    2.56    0.44
   3  10  12   10.44    1.02
   4  10  12    3.10    0.95
   5  10  12    2.80    0.99
   6  10  12    7.68    1.61
   7  10  12    0.08    1.41
   8  10  12    1.46    3.21
   9  10  12    4.39    1.77
  -8  11  12    1.20    1.70
  -7  11  12    0.46    0.99
  -6  11  12    5.15    1.11
  -5  11  12    1.00    0.76
  -4  11  12    8.61    1.03
  -3  11  12   18.50    1.22
  -2  11  12    9.33    0.74
  -1  11  12    9.08    0.69
   0  11  12    2.91    0.49
   1  11  12   10.86    0.70
   2  11  12   10.96    0.62
   3  11  12   21.18    1.02
   4  11  12   10.21    1.06
   5  11  12    3.11    1.38
   6  11  12    8.52    1.69
   7  11  12    0.00    1.47
   8  11  12    3.15    3.29
  -8  12  12    3.66    2.19
  -7  12  12    2.01    1.86
  -6  12  12    2.34    0.96
  -5  12  12    0.34    0.73
  -4  12  12    2.61    0.77
  -3  12  12    1.82    0.67
  -2  12  12   21.60    0.86
  -1  12  12    1.38    0.44
   0  12  12    0.25    0.42
   1  12  12    1.14    0.42
   2  12  12   23.47    0.90
   3  12  12    1.96    0.55
   4  12  12    2.60    1.17
   5  12  12    0.62    1.45
   6  12  12    1.88    1.65
   7  12  12    5.69    1.78
   8  12  12    4.79    3.63
  -8  13  12    1.40    1.58
  -7  13  12    2.21    1.53
  -6  13  12    0.79    0.84
  -5  13  12    5.24    0.98
  -4  13  12    1.53    0.72
  -3  13  12   10.47    0.97
  -2  13  12    1.77    0.43
  -1  13  12   12.15    0.80
   0  13  12    2.92    0.55
   1  13  12   12.79    0.76
   2  13  12    2.09    0.45
   3  13  12   14.26    0.97
   4  13  12    1.37    1.12
   5  13  12    6.85    2.02
   6  13  12    3.33    2.73
   7  13  12    0.00    2.82
   8  13  12    1.84    3.19
  -8  14  12    6.71    1.76
  -7  14  12    1.54    1.38
  -6  14  12    2.00    1.13
  -5  14  12    2.31    0.83
  -4  14  12    7.94    0.96
  -3  14  12    7.01    0.91
  -2  14  12    5.72    0.56
  -1  14  12   19.38    0.89
   0  14  12    1.08    0.50
   1  14  12   19.75    1.01
   2  14  12    5.83    0.79
   3  14  12    6.94    1.16
   4  14  12   10.80    1.74
   5  14  12    2.99    1.58
   6  14  12    1.85    1.86
   7  14  12    3.25    3.43
   8  14  12    9.68    2.68
  -8  15  12    1.90    1.40
  -7  15  12    4.12    1.61
  -6  15  12    2.85    1.17
  -5  15  12    3.13    0.90
  -4  15  12    9.11    1.01
  -3  15  12    4.53    0.78
  -2  15  12    6.24    0.66
  -1  15  12   44.43    1.35
   0  15  12   10.44    0.91
   1  15  12   49.91    2.03
   2  15  12    6.40    1.00
   3  15  12    3.95    1.47
   4  15  12   12.46    1.73
   5  15  12    5.48    2.51
   6  15  12    7.98    2.80
   7  15  12    0.01    1.81
   8  15  12    4.09    1.97
  -8  16  12    5.85    1.88
  -7  16  12    1.95    1.49
  -6  16  12    4.69    1.27
  -5  16  12    1.57    0.85
  -4  16  12    2.91    0.80
  -3  16  12   17.07    1.21
  -2  16  12   13.11    1.05
  -1  16  12    4.39    0.57
   0  16  12   26.30    1.24
   1  16  12    5.62    1.02
   2  16  12   14.47    1.35
   3  16  12   21.59    2.04
   4  16  12    2.34    1.68
   5  16  12    1.42    2.05
   6  16  12    2.28    2.46
   7  16  12    4.84    1.87
   8  16  12    7.70    1.53
  -7  17  12    0.43    1.57
  -6  17  12    3.54    1.27
  -5  17  12    4.12    1.09
  -4  17  12    1.03    0.69
  -3  17  12    2.78    0.72
  -2  17  12    6.83    0.85
  -1  17  12    1.36    0.50
   0  17  12   12.24    0.86
   1  17  12    1.14    0.83
   2  17  12    7.25    1.02
   3  17  12    1.86    1.46
   4  17  12    3.48    1.55
   5  17  12    4.24    1.57
   6  17  12    5.38    1.66
   7  17  12    4.36    2.10
  -7  18  12    1.47    1.68
  -6  18  12    9.50    1.44
  -5  18  12    4.42    1.32
  -4  18  12    7.68    1.08
  -3  18  12   22.13    1.40
  -2  18  12    3.47    0.74
  -1  18  12   23.39    1.03
   0  18  12    0.07    0.66
   1  18  12   24.28    1.36
   2  18  12    4.09    1.24
   3  18  12   27.87    2.16
   4  18  12   11.30    1.57
   5  18  12    7.92    1.55
   6  18  12   17.59    1.93
   7  18  12    4.29    1.88
  -7  19  12    4.13    1.61
  -6  19  12    9.62    1.58
  -5  19  12    1.85    1.20
  -4  19  12    2.29    0.92
  -3  19  12    3.29    0.77
  -2  19  12    8.23    0.94
  -1  19  12    4.59    0.74
   0  19  12    6.85    0.80
   1  19  12    3.80    0.86
   2  19  12    8.57    1.31
   3  19  12    2.82    1.23
   4  19  12    0.34    1.16
   5  19  12    2.23    1.50
   6  19  12    8.40    1.67
   7  19  12    3.81    1.41
  -6  20  12    2.95    1.36
  -5  20  12    0.54    1.20
  -4  20  12    1.24    0.97
  -3  20  12    1.60    0.81
  -2  20  12    0.33    0.75
  -1  20  12    1.39    0.71
   0  20  12    3.27    0.73
   1  20  12    2.25    0.73
   2  20  12    0.65    0.90
   3  20  12    3.19    1.23
   4  20  12    1.92    1.21
   5  20  12    1.23    1.29
   6  20  12    2.78    1.71
  -6  21  12    2.45    1.42
  -5  21  12    3.91    1.26
  -4  21  12    4.49    1.05
  -3  21  12    1.02    0.87
  -2  21  12    4.80    1.03
  -1  21  12    1.06    0.79
   0  21  12    0.93    0.61
   1  21  12    1.85    0.70
   2  21  12    8.55    1.25
   3  21  12    1.65    1.02
   4  21  12    5.95    1.49
   5  21  12    6.35    1.51
   6  21  12    1.74    1.67
  -6  22  12    2.10    1.44
  -5  22  12    3.19    1.11
  -4  22  12    4.77    1.14
  -3  22  12    3.59    1.02
  -2  22  12    0.32    0.82
  -1  22  12    3.80    1.00
   0  22  12    5.06    0.83
   1  22  12    4.06    0.83
   2  22  12    1.47    1.03
   3  22  12    4.70    1.35
   4  22  12    4.68    1.40
   5  22  12    2.52    1.31
   6  22  12    3.63    1.50
  -5  23  12    2.76    1.18
  -4  23  12    1.91    1.06
  -3  23  12    2.94    1.02
  -2  23  12    1.23    1.02
  -1  23  12    0.25    0.88
   0  23  12    1.34    0.71
   1  23  12    0.70    0.67
   2  23  12    0.94    1.01
   3  23  12    7.58    1.77
   4  23  12    1.87    1.43
   5  23  12    1.23    1.44
  -5  24  12    3.60    1.28
  -4  24  12    4.92    1.26
  -3  24  12    1.11    0.89
  -2  24  12    2.00    1.15
  -1  24  12    1.02    1.05
   0  24  12    0.75    0.97
   1  24  12    0.91    1.10
   2  24  12    1.31    1.00
   3  24  12    3.98    1.22
   4  24  12    5.44    1.56
   5  24  12    2.86    1.36
  -4  25  12    1.82    1.21
  -3  25  12    3.02    1.08
  -2  25  12    1.68    1.37
  -1  25  12    2.33    1.37
   0  25  12    1.21    1.46
   1  25  12    1.36    1.22
   2  25  12    1.77    1.27
   3  25  12    5.04    1.30
   4  25  12    1.37    1.74
  -3  26  12    0.72    0.92
  -2  26  12    0.66    0.97
  -1  26  12    3.59    1.60
   0  26  12    0.00    1.83
   1  26  12    1.75    1.22
   2  26  12    2.65    1.44
   3  26  12    2.71    1.44
  -3  27  12    3.26    1.10
  -2  27  12    1.35    1.30
  -1  27  12    0.87    1.38
   0  27  12    2.35    2.56
   1  27  12    1.50    1.35
   2  27  12    0.00    1.36
   3  27  12    2.57    1.27
  -1  28  12    4.46    1.42
   0  28  12    6.15    2.65
   1  28  12    1.87    1.79
   1 -28  13    7.06   24.93
  -2 -27  13    1.23   34.25
  -1 -27  13    5.68  246.63
   2 -27  13    1.95    1.39
  -3 -26  13    2.05  285.21
  -2 -26  13    0.00   30.71
  -1 -26  13    0.00  211.40
   0 -26  13    2.99    3.33
   2 -26  13    0.02    2.36
  -4 -25  13    0.00   99.91
  -2 -25  13    0.00   61.70
  -1 -25  13    0.00   55.93
   0 -25  13    0.00  112.21
   1 -25  13    0.07    2.74
   2 -25  13    0.04    2.30
   4 -25  13    2.77   38.12
  -4 -24  13    0.00  359.40
  -2 -24  13    0.00  122.72
  -1 -24  13    0.55   57.06
   0 -24  13    0.00   47.18
   1 -24  13    0.00  158.30
   2 -24  13    3.02    2.43
   4 -24  13    3.73   36.36
  -5 -23  13    0.00   95.37
  -3 -23  13    3.19    3.34
  -2 -23  13    0.00    4.17
  -1 -23  13    5.73    4.78
   0 -23  13    0.00  181.91
   1 -23  13    0.00  173.37
   2 -23  13    1.69    5.40
   3 -23  13    0.00    1.91
   4 -23  13    1.43    1.61
   5 -23  13    1.22  140.23
  -4 -22  13    3.18    3.35
  -3 -22  13    0.00    2.63
  -2 -22  13    4.04    3.16
  -1 -22  13    0.00  182.94
   0 -22  13    2.81   26.39
   1 -22  13    0.77   23.03
   2 -22  13    0.00  129.18
   3 -22  13    0.49    1.54
   4 -22  13    0.00   19.43
  -6 -21  13    0.63    4.29
  -3 -21  13    3.43    2.30
  -2 -21  13    0.00    2.79
  -1 -21  13    0.00    2.44
   1 -21  13    1.64   25.96
   2 -21  13    0.00   24.44
   4 -21  13    3.48    1.74
   5 -21  13    5.16    2.15
   6 -21  13    3.98    8.07
  -6 -20  13    0.00  109.58
  -5 -20  13    1.55    3.16
  -4 -20  13    2.74    2.41
  -3 -20  13    5.37    2.21
  -2 -20  13    5.28    1.51
  -1 -20  13    0.00    2.14
   0 -20  13    0.00    2.32
   4 -20  13   13.00   10.91
   5 -20  13    0.00   16.35
   6 -20  13    0.00    5.50
  -7 -19  13    0.00   16.49
  -6 -19  13    2.57  109.72
  -5 -19  13    0.00    3.36
  -4 -19  13   18.30    2.44
  -3 -19  13    7.82    1.76
  -2 -19  13    2.04    1.32
  -1 -19  13    1.47    1.10
   0 -19  13    2.53    2.52
   1 -19  13    1.38    1.20
   2 -19  13    1.22    1.41
   3 -19  13    8.54    2.53
   5 -19  13    0.89   13.84
   6 -19  13    0.00    5.88
   7 -19  13    0.65    1.85
  -7 -18  13    0.00   16.96
  -6 -18  13    0.00    3.97
  -5 -18  13    5.42    3.49
  -4 -18  13    2.72    1.80
  -3 -18  13    4.88    1.67
  -2 -18  13    2.56    1.22
  -1 -18  13    2.16    1.09
   0 -18  13   11.73    3.17
   1 -18  13    5.32    1.25
   2 -18  13    0.00    1.29
   3 -18  13    4.82    1.67
   4 -18  13    4.36    5.31
   5 -18  13    8.32    2.08
   6 -18  13    0.00    5.36
   7 -18  13    0.00    3.92
  -7 -17  13    5.27   74.10
  -6 -17  13   10.06    3.72
  -5 -17  13    3.97    3.33
  -4 -17  13    1.09    2.03
  -3 -17  13    5.35    1.89
  -2 -17  13   10.11    2.17
  -1 -17  13    3.40    1.07
   0 -17  13   36.07    2.95
   1 -17  13    1.22    1.02
   2 -17  13   12.07    1.88
   3 -17  13    8.06    1.81
   4 -17  13    9.42    7.84
   5 -17  13    2.11    2.09
   6 -17  13    9.92    5.54
   7 -17  13    1.96    7.11
  -6 -16  13    2.74    3.82
  -5 -16  13   28.09   24.12
  -4 -16  13    8.05    2.40
  -3 -16  13    3.41    1.70
  -2 -16  13   12.91    1.79
  -1 -16  13    6.70    1.26
   0 -16  13   37.78    1.63
   1 -16  13    4.39    1.96
   2 -16  13   14.51    1.39
   3 -16  13    0.85    1.10
   4 -16  13    7.97    1.81
   5 -16  13    0.44    1.57
   6 -16  13    0.10    5.93
   7 -16  13    4.80    5.24
  -8 -15  13    6.44    2.99
  -6 -15  13    6.98    7.67
  -5 -15  13    0.00    8.84
  -4 -15  13    0.18    1.36
  -3 -15  13    3.44    1.26
  -2 -15  13    7.47    1.05
  -1 -15  13    6.83    1.21
   0 -15  13   10.45    0.85
   1 -15  13    7.98    2.16
   2 -15  13    4.89    1.70
   3 -15  13    2.37    0.95
   4 -15  13    1.01    1.46
   5 -15  13    5.19    1.32
   6 -15  13    0.49   22.58
   7 -15  13    2.76   23.80
   8 -15  13    1.43    2.34
  -7 -14  13    4.50    2.55
  -6 -14  13    4.44    2.41
  -5 -14  13    0.00    8.06
  -4 -14  13    5.80    1.47
  -3 -14  13    1.77    1.72
  -2 -14  13    6.93    1.04
  -1 -14  13   13.89    1.34
   0 -14  13   20.31    1.31
   1 -14  13   10.21    1.07
   2 -14  13    6.68    1.20
   3 -14  13    0.24    1.06
   4 -14  13    7.23    1.84
   5 -14  13    0.00    1.12
   6 -14  13    2.30    2.07
   7 -14  13    1.88   24.98
   8 -14  13    0.00   26.25
  -6 -13  13    3.98    1.47
  -5 -13  13    1.51    1.09
  -4 -13  13    0.88    1.08
  -3 -13  13   10.11    1.30
  -2 -13  13    5.87    0.96
  -1 -13  13    3.06    0.72
   0 -13  13   63.26    1.95
   1 -13  13    3.04    0.75
   2 -13  13    6.82    1.15
   3 -13  13    5.95    1.04
   4 -13  13    0.39    0.99
   5 -13  13    0.86    0.78
   6 -13  13    4.10    1.44
  -6 -12  13    0.00    9.61
  -5 -12  13    0.39    1.24
  -4 -12  13    5.74    1.49
  -3 -12  13   12.79    1.37
  -2 -12  13    5.43    1.21
  -1 -12  13    3.63    0.89
   0 -12  13    0.00    0.55
   1 -12  13    2.93    0.82
   2 -12  13    3.27    0.95
   3 -12  13   10.97    1.04
   4 -12  13    5.03    0.97
   5 -12  13    2.31    0.88
   6 -12  13    0.44    1.21
   7 -12  13    5.42    2.80
  -5 -11  13    0.44    2.44
  -4 -11  13    5.19    1.20
  -3 -11  13   13.31    1.56
  -2 -11  13    6.66    1.31
  -1 -11  13   13.25    1.24
   0 -11  13    1.36    0.52
   1 -11  13   12.78    1.09
   2 -11  13    7.07    0.91
   3 -11  13   13.70    1.39
   4 -11  13    4.07    0.81
   5 -11  13    0.24    0.76
   6 -11  13    0.89    1.11
   7 -11  13    1.64    1.59
   8 -11  13    0.00    2.40
  -5 -10  13   15.24    3.01
  -4 -10  13   11.89    1.46
  -3 -10  13    7.68    1.61
  -2 -10  13    3.85    1.41
  -1 -10  13   17.09    1.10
   0 -10  13    6.63    0.65
   1 -10  13   12.71    0.74
   2 -10  13    0.00    0.56
   3 -10  13    3.06    0.90
   4 -10  13    7.36    0.96
   5 -10  13   10.99    1.13
   6 -10  13    0.00    0.84
   7 -10  13    3.73    1.57
   8 -10  13    0.00    1.78
  -9  -9  13    1.20    3.77
  -8  -9  13    1.37    3.31
  -7  -9  13    9.93    3.39
  -5  -9  13    2.78    2.70
  -4  -9  13   15.99    1.48
  -3  -9  13    5.07    1.17
  -2  -9  13    3.41    1.49
  -1  -9  13   14.67    1.92
   0  -9  13    0.75    0.67
   1  -9  13    7.46    0.79
   2  -9  13    3.28    0.99
   3  -9  13    3.83    1.04
   4  -9  13   15.12    1.11
   5  -9  13    1.85    0.75
   6  -9  13    0.48    0.79
   7  -9  13    7.62    1.66
   8  -9  13    3.56    1.78
   9  -9  13    2.74    3.07
  -8  -8  13    0.00    3.23
  -7  -8  13    1.33    2.96
  -6  -8  13   13.94    3.29
  -5  -8  13    7.13    1.49
  -4  -8  13    8.98    1.62
  -3  -8  13   24.20    1.45
  -2  -8  13   38.88    2.22
  -1  -8  13    0.02    1.68
   0  -8  13   51.35    2.33
   1  -8  13    1.13    0.44
   2  -8  13   39.42    2.19
   3  -8  13   24.36    1.34
   4  -8  13   10.50    1.08
   5  -8  13    5.50    0.86
   6  -8  13   10.86    1.08
   7  -8  13    3.69    1.64
   8  -8  13    0.06    1.75
   9  -8  13    2.02    2.52
  -8  -7  13    5.69    3.81
  -7  -7  13    4.30    3.18
  -6  -7  13    0.04    1.61
  -5  -7  13    0.85    0.97
  -4  -7  13   20.89    1.83
  -3  -7  13    1.16    0.78
  -2  -7  13    8.04    1.26
  -1  -7  13   10.25    1.35
   0  -7  13   33.91    2.74
   1  -7  13   11.12    0.74
   2  -7  13    8.36    0.86
   3  -7  13    0.53    0.81
   4  -7  13   14.18    1.14
   5  -7  13    2.31    0.89
   6  -7  13    0.24    0.95
   7  -7  13    9.03    1.77
   8  -7  13    2.64    1.93
   9  -7  13    0.00    2.57
  -9  -6  13    3.36    2.91
  -8  -6  13    2.04    3.71
  -7  -6  13    9.96    3.59
  -6  -6  13    4.34    1.62
  -5  -6  13    2.76    1.02
  -4  -6  13   15.02    1.22
  -3  -6  13   15.33    1.15
  -2  -6  13   52.92    1.98
  -1  -6  13   20.71    2.03
   0  -6  13    6.39    0.96
   1  -6  13   28.53    1.51
   2  -6  13   53.05    1.99
   3  -6  13   15.66    1.17
   4  -6  13   13.34    1.21
   5  -6  13    1.09    0.87
   6  -6  13    2.52    1.04
   7  -6  13    8.60    1.80
   8  -6  13    3.74    2.27
   9  -6  13    3.23    2.61
  -9  -5  13    4.88    2.95
  -8  -5  13    0.68    3.72
  -7  -5  13    5.75    3.02
  -6  -5  13    9.78    2.62
  -5  -5  13   14.00    1.37
  -4  -5  13    6.09    1.20
  -3  -5  13    2.61    0.77
  -2  -5  13    5.14    0.71
  -1  -5  13   69.89    2.56
   0  -5  13    5.01    0.63
   1  -5  13   69.11    2.13
   2  -5  13    4.22    0.81
   3  -5  13    2.68    1.04
   4  -5  13    6.63    0.98
   5  -5  13   13.96    1.23
   6  -5  13   13.23    1.38
   7  -5  13    6.92    1.36
   8  -5  13    1.63    2.24
   9  -5  13    1.57    2.50
  -8  -4  13    0.61    2.24
  -7  -4  13    5.58    2.81
  -6  -4  13   21.10    2.29
  -5  -4  13   14.18    1.38
  -4  -4  13    2.63    1.04
  -3  -4  13    2.44    0.69
  -2  -4  13   22.75    0.97
  -1  -4  13   22.52    0.93
   0  -4  13   10.84    0.62
   1  -4  13   25.60    0.92
   2  -4  13   24.21    1.24
   3  -4  13    4.11    0.90
   4  -4  13    0.00    1.54
   5  -4  13   18.00    2.01
   6  -4  13   21.29    1.57
   7  -4  13    4.45    1.40
   8  -4  13    1.82    2.48
   9  -4  13    2.50    3.14
  -9  -3  13    1.43    2.33
  -7  -3  13    8.58    2.06
  -6  -3  13    6.16    1.37
  -5  -3  13   24.19    1.53
  -4  -3  13    8.82    0.86
  -3  -3  13   14.25    0.92
  -2  -3  13   11.01    0.75
  -1  -3  13    3.10    0.47
   0  -3  13    2.76    0.57
   1  -3  13    1.89    0.43
   2  -3  13    9.56    0.79
   3  -3  13   13.99    1.14
   4  -3  13    7.40    1.46
   5  -3  13   28.49    2.65
   6  -3  13    6.71    1.33
   7  -3  13    9.42    1.52
   8  -3  13    4.35    2.45
   9  -3  13   12.27    3.21
  -9  -2  13    0.00    1.52
  -8  -2  13    0.00    2.64
  -7  -2  13    3.81    1.47
  -6  -2  13    7.89    1.39
  -5  -2  13   21.07    1.30
  -4  -2  13    1.07    0.62
  -3  -2  13   23.62    0.96
  -2  -2  13    8.90    0.64
  -1  -2  13   19.65    0.77
   0  -2  13   42.00    1.22
   1  -2  13   21.71    0.75
   2  -2  13   12.18    0.58
   3  -2  13   26.36    1.24
   4  -2  13    1.69    1.13
   5  -2  13   27.18    2.77
   6  -2  13   10.20    1.64
   7  -2  13    6.02    1.43
   8  -2  13    0.00    2.29
   9  -2  13    0.00    2.39
  -9  -1  13    0.00    1.92
  -8  -1  13    1.40    3.26
  -7  -1  13    4.00    1.99
  -6  -1  13    4.73    1.00
  -5  -1  13    2.79    0.77
  -4  -1  13    4.06    0.77
  -3  -1  13    4.93    0.61
  -2  -1  13    0.95    0.35
  -1  -1  13    4.55    0.47
   0  -1  13   18.96    0.70
   1  -1  13    5.12    0.36
   2  -1  13    0.61    0.28
   3  -1  13    5.46    0.68
   4  -1  13    5.19    0.78
   5  -1  13    3.74    1.83
   6  -1  13    4.29    2.26
   7  -1  13    3.83    1.35
   8  -1  13    7.81    2.85
   9  -1  13    3.07    2.84
  -9   0  13    0.67    1.32
  -8   0  13    2.93    1.34
  -7   0  13    4.14    2.95
  -6   0  13    4.16    1.47
  -5   0  13    0.38    0.67
  -4   0  13    0.03    0.59
  -3   0  13    0.04    0.44
  -2   0  13    0.63    0.35
  -1   0  13    2.28    0.43
   0   0  13    0.03    0.32
   1   0  13    2.45    0.23
   2   0  13    0.13    0.21
   3   0  13    0.28    0.30
   4   0  13    0.14    0.34
   5   0  13    0.24    1.16
   6   0  13    1.38    2.45
   7   0  13    0.00    2.19
   8   0  13    3.80    2.64
   9   0  13    4.38    7.56
  -9   1  13    2.97    1.49
  -8   1  13    5.92    1.40
  -7   1  13    5.96    1.58
  -6   1  13    6.70    1.80
  -5   1  13    3.29    0.89
  -4   1  13    4.26    0.59
  -3   1  13    6.07    0.68
  -2   1  13    0.71    0.45
  -1   1  13    4.68    0.48
   0   1  13   18.40    0.75
   1   1  13    4.84    0.53
   2   1  13    0.04    0.41
   3   1  13    4.73    0.47
   4   1  13    3.49    0.59
   5   1  13    2.10    1.45
   6   1  13    1.98    2.36
   7   1  13    4.13    7.46
   8   1  13   14.72    9.40
   9   1  13    2.01   27.25
  -9   2  13    1.55    1.48
  -8   2  13    0.32    1.60
  -7   2  13    4.96    1.90
  -6   2  13   10.16    1.94
  -5   2  13   21.56    1.50
  -4   2  13    0.49    0.47
  -3   2  13   21.11    0.94
  -2   2  13   11.24    0.77
  -1   2  13   19.35    0.78
   0   2  13   38.93    1.13
   1   2  13   21.62    0.93
   2   2  13   11.42    0.81
   3   2  13   27.35    0.96
   4   2  13    0.96    0.69
   5   2  13   21.22    1.98
   6   2  13    6.60    1.62
  -9   3  13    8.27    2.00
  -8   3  13    9.93    2.03
  -7   3  13   10.28    2.19
  -6   3  13    2.49    1.62
  -5   3  13   22.80    1.55
  -4   3  13    9.10    0.76
  -3   3  13   13.18    0.80
  -2   3  13   10.28    0.70
  -1   3  13    2.07    0.38
   0   3  13    3.46    0.45
   1   3  13    1.91    0.61
   2   3  13   13.06    0.94
   3   3  13   14.35    0.65
   4   3  13    8.90    0.85
   5   3  13   26.29    1.55
   6   3  13    6.47    1.66
   7   3  13   11.46    2.98
  -9   4  13    2.14    1.74
  -8   4  13    2.01    1.83
  -7   4  13    6.61    2.03
  -6   4  13   20.29    2.24
  -5   4  13   11.68    1.35
  -4   4  13    2.77    0.52
  -3   4  13    2.06    0.51
  -2   4  13   21.94    0.92
  -1   4  13   22.32    0.85
   0   4  13   10.30    0.62
   1   4  13   23.61    1.24
   2   4  13   24.80    1.15
   3   4  13    1.26    0.64
   4   4  13    2.76    0.78
   5   4  13   14.49    1.20
   6   4  13   21.05    2.01
   7   4  13    6.63    1.66
   8   4  13    4.08    3.00
  -9   5  13    3.38    2.08
  -8   5  13    0.85    1.90
  -7   5  13    9.26    2.06
  -6   5  13   15.41    2.20
  -5   5  13    7.65    1.33
  -4   5  13    6.47    0.82
  -3   5  13    2.23    0.52
  -2   5  13    3.80    0.51
  -1   5  13   60.65    1.59
   0   5  13    5.94    0.53
   1   5  13   63.35    1.88
   2   5  13    3.14    1.06
   3   5  13    2.16    0.73
   4   5  13    8.53    0.99
   5   5  13   10.68    1.08
   6   5  13   14.30    1.71
   7   5  13    6.00    1.74
   8   5  13    5.86    2.95
  -9   6  13    2.85    2.16
  -8   6  13    0.63    1.83
  -7   6  13   10.67    1.66
  -6   6  13    5.03    1.62
  -5   6  13    2.09    0.92
  -4   6  13   14.66    1.22
  -3   6  13   15.50    0.86
  -2   6  13   54.42    1.53
  -1   6  13   25.60    0.96
   0   6  13    4.94    0.48
   1   6  13   25.53    0.99
   2   6  13   58.90    1.95
   3   6  13   15.68    0.98
   4   6  13   16.76    1.23
   5   6  13    1.92    0.89
   6   6  13    3.35    0.99
   7   6  13   12.53    1.88
   8   6  13    0.00    2.62
   9   6  13    0.00    3.10
  -9   7  13    3.16    1.87
  -8   7  13    2.00    1.31
  -7   7  13    5.51    1.51
  -6   7  13    0.57    1.11
  -5   7  13    2.45    0.87
  -4   7  13   14.43    1.17
  -3   7  13    0.63    0.39
  -2   7  13    8.08    0.66
  -1   7  13   11.15    0.72
   0   7  13   33.77    1.09
   1   7  13   10.38    0.57
   2   7  13    1.50    0.77
   3   7  13    0.00    0.79
   4   7  13   15.60    1.22
   5   7  13    1.50    0.90
   6   7  13    0.00    1.00
   7   7  13    7.08    1.76
   8   7  13    4.19    3.04
   9   7  13    3.63    3.31
  -9   8  13    1.33    1.74
  -8   8  13    2.63    1.72
  -7   8  13    4.96    1.37
  -6   8  13    8.77    1.21
  -5   8  13    2.70    0.93
  -4   8  13   12.18    1.07
  -3   8  13   22.86    1.03
  -2   8  13   35.90    1.24
  -1   8  13    1.84    0.44
   0   8  13   57.86    1.50
   1   8  13    2.69    0.40
   2   8  13   42.21    1.53
   3   8  13   26.51    1.31
   4   8  13   13.56    1.19
   5   8  13    3.27    0.93
   6   8  13   11.19    1.20
   7   8  13    1.33    2.57
   8   8  13    1.34    3.06
   9   8  13    5.89    3.42
  -9   9  13    1.72    2.53
  -8   9  13    1.75    1.15
  -7   9  13    5.81    1.30
  -6   9  13    0.10    0.83
  -5   9  13    1.67    0.80
  -4   9  13   11.03    1.06
  -3   9  13    4.92    0.72
  -2   9  13    2.41    0.49
  -1   9  13    7.91    0.64
   0   9  13    0.12    0.35
   1   9  13    9.25    0.61
   2   9  13    3.32    0.61
   3   9  13    5.60    0.74
   4   9  13   17.47    1.30
   5   9  13    1.63    1.01
   6   9  13    1.06    1.32
   7   9  13   10.35    3.08
   8   9  13    3.72    2.87
   9   9  13    1.00    1.39
  -8  10  13    1.47    1.46
  -7  10  13    4.30    1.16
  -6  10  13    0.10    0.85
  -5  10  13   12.28    1.28
  -4  10  13   10.28    1.05
  -3  10  13    5.27    0.79
  -2  10  13    1.27    0.48
  -1  10  13   13.84    0.81
   0  10  13    4.83    0.53
   1  10  13   14.68    0.72
   2  10  13    1.91    0.37
   3  10  13    4.32    0.99
   4  10  13   11.64    1.18
   5  10  13   15.07    1.27
   6  10  13    0.25    1.39
   7  10  13    1.49    3.10
   8  10  13    0.57    2.93
  -8  11  13    2.44    1.58
  -7  11  13    1.25    0.95
  -6  11  13    1.17    0.88
  -5  11  13    0.13    0.70
  -4  11  13    5.19    0.92
  -3  11  13   12.66    1.10
  -2  11  13    7.61    0.73
  -1  11  13   12.77    0.80
   0  11  13    1.12    0.43
   1  11  13   13.70    0.72
   2  11  13    8.84    0.63
   3  11  13   13.62    0.95
   4  11  13    7.15    1.05
   5  11  13    0.00    1.34
   6  11  13    4.08    1.51
   7  11  13    0.45    1.64
   8  11  13    0.00    3.01
  -8  12  13    3.75    1.81
  -7  12  13    2.05    1.13
  -6  12  13    0.44    0.80
  -5  12  13    0.70    0.81
  -4  12  13    3.51    0.81
  -3  12  13   12.75    1.10
  -2  12  13    3.27    0.64
  -1  12  13    2.90    0.57
   0  12  13    0.30    0.46
   1  12  13    4.22    0.53
   2  12  13    4.77    0.58
   3  12  13   11.66    1.00
   4  12  13    5.50    0.99
   5  12  13    2.22    1.48
   6  12  13    0.00    1.58
   7  12  13    2.08    1.69
   8  12  13    2.51    3.36
  -8  13  13    1.71    1.46
  -7  13  13    0.96    1.64
  -6  13  13    3.92    1.00
  -5  13  13    0.61    0.71
  -4  13  13    0.88    0.69
  -3  13  13    7.97    0.92
  -2  13  13    6.24    0.61
  -1  13  13    2.75    0.58
   0  13  13   64.69    1.77
   1  13  13    3.86    0.57
   2  13  13    7.12    0.67
   3  13  13    7.84    1.17
   4  13  13    0.91    0.91
   5  13  13    0.73    1.27
   6  13  13    6.11    1.82
   7  13  13    0.20    1.80
   8  13  13    4.26    3.33
  -8  14  13    2.79    1.39
  -7  14  13    1.22    1.36
  -6  14  13    3.95    1.03
  -5  14  13    0.36    0.70
  -4  14  13    5.82    0.90
  -3  14  13    0.79    0.60
  -2  14  13    6.51    0.70
  -1  14  13   14.23    0.91
   0  14  13   18.91    1.07
   1  14  13   11.41    0.92
   2  14  13    4.49    1.15
   3  14  13    2.12    1.20
   4  14  13    7.87    1.58
   5  14  13    2.68    1.80
   6  14  13    4.56    2.19
   7  14  13    0.00    2.96
   8  14  13    0.35    3.35
  -8  15  13    2.62    1.54
  -7  15  13   11.01    1.75
  -6  15  13    3.99    1.19
  -5  15  13    2.76    0.84
  -4  15  13    1.12    0.69
  -3  15  13    2.02    0.67
  -2  15  13    6.55    0.81
  -1  15  13    8.07    0.73
   0  15  13   11.52    0.95
   1  15  13    7.86    0.87
   2  15  13    7.91    1.39
   3  15  13    2.25    1.51
   4  15  13    0.00    1.17
   5  15  13    3.44    1.42
   6  15  13    6.28    2.31
   7  15  13   12.33    3.73
   8  15  13    3.62    1.77
  -7  16  13    3.88    1.68
  -6  16  13    0.88    1.06
  -5  16  13    2.57    0.96
  -4  16  13    9.57    1.09
  -3  16  13    1.00    0.61
  -2  16  13   11.85    1.04
  -1  16  13    7.03    0.72
   0  16  13   41.36    1.42
   1  16  13    7.53    0.96
   2  16  13   17.20    1.88
   3  16  13    1.55    1.39
   4  16  13   11.63    1.60
   5  16  13    1.69    1.13
   6  16  13    1.28    1.43
   7  16  13    4.42    2.43
  -7  17  13    2.45    1.68
  -6  17  13    1.15    1.07
  -5  17  13    3.77    1.01
  -4  17  13    0.85    0.69
  -3  17  13    6.53    0.90
  -2  17  13   11.97    1.06
  -1  17  13    2.22    0.52
   0  17  13   37.42    1.33
   1  17  13    1.33    1.04
   2  17  13   14.32    1.71
   3  17  13    8.72    1.52
   4  17  13    0.00    1.35
   5  17  13    4.07    1.19
   6  17  13    0.43    1.44
   7  17  13    3.11    1.80
  -7  18  13    3.06    1.45
  -6  18  13    3.82    1.35
  -5  18  13    2.91    0.96
  -4  18  13    0.28    0.71
  -3  18  13    4.28    0.87
  -2  18  13    1.50    0.66
  -1  18  13    2.29    0.55
   0  18  13   14.48    1.15
   1  18  13    2.29    0.81
   2  18  13    1.58    1.09
   3  18  13    5.53    1.27
   4  18  13    0.00    1.37
   5  18  13    6.12    1.34
   6  18  13    2.05    1.49
   7  18  13    2.38    1.40
  -7  19  13    2.76    1.69
  -6  19  13    5.33    1.53
  -5  19  13    0.70    1.05
  -4  19  13   14.52    1.52
  -3  19  13    7.24    0.95
  -2  19  13    1.56    0.67
  -1  19  13    1.88    0.67
   0  19  13    0.16    0.57
   1  19  13    1.61    0.91
   2  19  13    1.83    1.06
   3  19  13    9.09    1.37
   4  19  13   18.02    1.74
   5  19  13    2.96    1.39
   6  19  13    2.53    1.60
   7  19  13    0.76    1.06
  -6  20  13    6.29    1.62
  -5  20  13    2.47    1.32
  -4  20  13    0.79    0.84
  -3  20  13    5.28    0.99
  -2  20  13    3.25    0.91
  -1  20  13    0.04    0.64
   0  20  13    1.37    0.58
   1  20  13    0.68    0.67
   2  20  13    3.84    1.15
   3  20  13    6.52    1.34
   4  20  13    0.39    1.17
   5  20  13    3.30    1.40
   6  20  13    2.03    1.30
  -6  21  13    3.74    1.46
  -5  21  13    3.51    1.13
  -4  21  13    1.15    0.91
  -3  21  13    1.19    0.84
  -2  21  13    0.76    0.81
  -1  21  13    2.16    0.86
   0  21  13   12.84    1.14
   1  21  13    2.15    0.70
   2  21  13    1.31    1.01
   3  21  13    2.12    1.21
   4  21  13    0.63    1.12
   5  21  13    4.88    1.53
   6  21  13    1.67    1.39
  -5  22  13    2.29    1.06
  -4  22  13    1.65    0.98
  -3  22  13    1.19    0.81
  -2  22  13    0.73    0.90
  -1  22  13    2.28    0.93
   0  22  13    0.42    0.66
   1  22  13    3.28    0.90
   2  22  13    4.57    1.21
   3  22  13    2.01    1.17
   4  22  13    3.38    1.20
   5  22  13    2.03    1.29
  -5  23  13    1.06    1.04
  -4  23  13    1.42    1.00
  -3  23  13    0.59    0.85
  -2  23  13    1.54    1.05
  -1  23  13    0.46    0.85
   0  23  13    0.99    0.73
   1  23  13    0.92    0.90
   2  23  13    1.10    0.94
   3  23  13    1.80    1.13
   4  23  13    4.34    1.29
   5  23  13    0.55    1.12
  -4  24  13    2.46    1.08
  -3  24  13    2.13    0.97
  -2  24  13    4.39    1.30
  -1  24  13    1.34    1.14
   0  24  13    2.66    1.35
   1  24  13    1.40    1.00
   2  24  13    5.34    1.25
   3  24  13    3.92    1.25
   4  24  13    1.50    1.38
   5  24  13    5.25    2.14
  -4  25  13    1.17    0.97
  -3  25  13    2.05    0.99
  -2  25  13    2.68    1.16
  -1  25  13    0.94    1.78
   0  25  13    1.35    1.78
   1  25  13    1.01    1.14
   2  25  13    2.15    1.41
   3  25  13    1.65    1.33
   4  25  13    2.98    1.98
  -3  26  13    3.80    1.19
  -2  26  13    0.58    1.15
  -1  26  13    1.16    1.20
   0  26  13    2.85    1.99
   1  26  13    1.96    1.28
   2  26  13    1.71    1.32
   3  26  13    6.39    1.68
  -2  27  13    0.77    1.09
  -1  27  13    3.14    1.39
   0  27  13    1.62    2.48
   1  27  13    1.62    2.36
   2  27  13    0.28    1.45
   0  28  13    0.00    1.71
  -2 -27  14    1.72    3.31
  -1 -27  14    2.65    3.50
   0 -27  14    1.90    2.50
   1 -27  14    4.32    2.78
   2 -27  14    0.41    2.60
  -3 -26  14    0.06   68.58
  -2 -26  14    0.00   74.46
  -1 -26  14    2.83   59.00
   0 -26  14    0.00   11.83
   1 -26  14    0.00    2.38
   2 -26  14    0.00    2.09
   3 -26  14    3.56    2.07
  -4 -25  14    1.99   46.66
  -1 -25  14    0.00   52.39
   0 -25  14    0.00   10.21
   1 -25  14    0.00    3.16
   2 -25  14    3.84    2.15
   3 -25  14    1.87  190.64
  -4 -24  14    0.00  354.82
  -2 -24  14    1.09   34.92
  -1 -24  14    0.59  244.56
   0 -24  14    0.00    7.42
   1 -24  14    0.00    6.08
   2 -24  14    3.16    6.26
   3 -24  14    2.31    1.26
  -5 -23  14    0.00    3.35
  -3 -23  14    1.69    3.17
  -1 -23  14    0.00  193.52
   0 -23  14    0.00  169.71
   1 -23  14    0.00   96.84
   2 -23  14    3.16    5.04
   3 -23  14    1.20    2.38
   4 -23  14   10.48    2.59
   5 -23  14    3.03    5.77
  -5 -22  14    0.00  335.77
  -4 -22  14    7.79    3.64
  -3 -22  14    2.32    2.63
  -2 -22  14    0.00    2.84
   0 -22  14   11.40   25.94
   1 -22  14    0.00    3.41
   2 -22  14    0.00   20.48
   3 -22  14    2.94    1.55
   4 -22  14    6.78    1.95
   5 -22  14    0.23   59.28
  -6 -21  14    8.03    4.05
  -4 -21  14   12.06    2.82
  -3 -21  14    7.14    1.81
  -2 -21  14    3.14    2.93
  -1 -21  14    3.47    2.74
   4 -21  14    4.61    1.97
   5 -21  14    3.80   59.40
   6 -21  14    0.00   23.64
  -6 -20  14    0.00    4.38
  -5 -20  14    0.00    1.95
  -4 -20  14    3.30    2.51
  -3 -20  14    7.22    1.79
  -2 -20  14    5.44    1.46
  -1 -20  14    0.01    1.25
   0 -20  14    0.00    2.38
   1 -20  14    2.51    1.73
   4 -20  14    1.03    2.58
   6 -20  14    0.00   10.79
  -6 -19  14    2.30   11.39
  -5 -19  14    0.00    1.88
  -4 -19  14    2.35    2.16
  -3 -19  14    2.41    1.52
  -2 -19  14    1.49    1.23
  -1 -19  14    3.38    2.17
   0 -19  14    1.07    1.26
   1 -19  14    5.21    1.48
   2 -19  14    2.68   30.01
   3 -19  14    3.40    2.04
   5 -19  14    1.09   18.11
   6 -19  14    6.17    8.85
  -7 -18  14   27.88   84.95
  -6 -18  14    0.00   10.10
  -5 -18  14    6.56    2.58
  -4 -18  14   11.54    2.44
  -3 -18  14    2.66    1.83
  -2 -18  14    5.67    1.31
  -1 -18  14    2.10    1.17
   0 -18  14   10.14    1.43
   1 -18  14    3.83    1.27
   2 -18  14    2.48    1.39
   3 -18  14    6.67    5.12
   4 -18  14    6.98   38.37
   5 -18  14    2.07   20.35
   6 -18  14   45.92   11.96
   7 -18  14    0.92    7.78
  -7 -17  14    0.00  260.87
  -6 -17  14    0.00    3.02
  -5 -17  14    3.44    2.25
  -4 -17  14   11.84    2.37
  -3 -17  14    4.89    1.31
  -2 -17  14    3.23    1.29
  -1 -17  14   11.19    1.37
   0 -17  14   55.94    2.96
   1 -17  14    9.07    1.33
   2 -17  14    5.18    1.36
   3 -17  14    2.02    1.32
   4 -17  14    0.00   20.16
   5 -17  14    0.00    7.90
   6 -17  14    4.12   24.35
   7 -17  14    1.02    7.68
  -6 -16  14    1.20    8.49
  -5 -16  14    0.70    1.69
  -4 -16  14    8.68    1.85
  -3 -16  14    7.37    1.18
  -2 -16  14   47.35    2.07
  -1 -16  14   10.20    1.25
   0 -16  14    1.26    0.85
   1 -16  14   10.26    1.29
   2 -16  14   51.45    2.64
   3 -16  14    7.41    1.19
   4 -16  14    4.02   32.87
   5 -16  14    4.72    3.79
   6 -16  14    0.00   21.00
   7 -16  14    0.01    6.88
  -6 -15  14    0.00   29.40
  -5 -15  14    7.53    1.93
  -4 -15  14    1.78    1.87
  -3 -15  14    4.44    1.08
  -2 -15  14    5.52    0.92
  -1 -15  14   24.49    1.64
   0 -15  14    4.69    2.17
   1 -15  14   25.44    1.40
   2 -15  14    5.38    1.07
   3 -15  14    6.79    1.26
   4 -15  14    1.31    1.32
   5 -15  14    6.44    2.51
   6 -15  14    0.00   18.00
   7 -15  14    6.95   27.03
  -6 -14  14    0.22    1.62
  -5 -14  14    3.24    1.86
  -4 -14  14    3.88    1.87
  -3 -14  14    0.27    1.32
  -2 -14  14    9.04    0.89
  -1 -14  14   22.30    1.19
   0 -14  14    0.60    1.02
   1 -14  14   19.65    1.12
   2 -14  14    7.62    1.18
   3 -14  14    2.03    0.95
   4 -14  14    2.63    1.82
   5 -14  14    4.82    2.24
   8 -14  14    0.00   28.27
  -7 -13  14    0.00   64.44
  -6 -13  14    0.11    1.87
  -5 -13  14    4.93    1.77
  -4 -13  14    0.48    1.12
  -3 -13  14    1.73    1.22
  -2 -13  14    7.12    1.06
  -1 -13  14    3.04    0.78
   0 -13  14    7.91    0.70
   1 -13  14    1.61    0.75
   2 -13  14    8.80    0.97
   3 -13  14    0.08    1.04
   4 -13  14    0.00    1.11
   5 -13  14    3.57    1.88
  -7 -12  14    0.00  226.90
  -6 -12  14    4.06    3.09
  -5 -12  14    0.04    1.39
  -4 -12  14    3.36    1.59
  -3 -12  14    0.31    2.02
  -2 -12  14    7.81    0.99
  -1 -12  14    5.36    0.96
   0 -12  14    0.04    0.47
   1 -12  14    5.06    0.75
   2 -12  14    6.67    0.88
   3 -12  14    0.00    0.71
   4 -12  14    2.72    0.88
   5 -12  14    0.96    0.84
   6 -12  14    0.00    1.63
   7 -12  14    2.22    2.83
  -6 -11  14    0.00    2.91
  -5 -11  14    3.80    1.61
  -4 -11  14    2.75    1.49
  -3 -11  14    6.70    2.35
  -2 -11  14   35.01    2.13
  -1 -11  14    2.41    0.95
   0 -11  14   25.42    1.08
   1 -11  14    1.49    0.72
   2 -11  14   32.85    1.84
   3 -11  14    2.66    0.69
   4 -11  14    3.06    0.87
   5 -11  14    2.13    0.93
   6 -11  14    4.26    1.66
   7 -11  14    0.93    1.86
  -6 -10  14    8.34    3.06
  -5 -10  14    6.14    1.62
  -4 -10  14    3.48    1.22
  -3 -10  14    4.53    2.37
  -2 -10  14   16.50    2.61
  -1 -10  14   20.59    1.57
   0 -10  14   14.87    0.78
   1 -10  14   22.84    1.62
   2 -10  14   16.95    1.28
   3 -10  14    4.53    1.01
   4 -10  14    3.97    0.93
   5 -10  14    4.73    1.01
   6 -10  14    1.74    1.26
   7 -10  14    3.19    1.91
   8 -10  14    2.40    1.99
  -6  -9  14    6.56    2.84
  -5  -9  14    0.00    1.41
  -4  -9  14   10.09    1.31
  -3  -9  14    3.79    1.13
  -2  -9  14    5.63    2.24
  -1  -9  14    8.93    2.27
   0  -9  14    4.03    0.85
   1  -9  14    5.18    1.55
   2  -9  14    8.77    1.02
   3  -9  14    4.93    1.05
   4  -9  14   10.45    1.07
   5  -9  14    1.69    0.92
   6  -9  14    3.83    1.18
   7  -9  14    0.00    1.76
   8  -9  14    1.90    1.86
  -9  -8  14    0.00    4.20
  -8  -8  14    1.76    3.60
  -6  -8  14    0.30    2.60
  -5  -8  14    1.35    1.12
  -4  -8  14    4.76    1.10
  -3  -8  14    7.55    1.12
  -2  -8  14   20.78    1.90
  -1  -8  14   20.16    2.67
   0  -8  14    7.71    0.91
   1  -8  14   25.82    1.47
   2  -8  14   17.47    1.12
   3  -8  14    5.21    1.16
   4  -8  14    4.23    1.11
   5  -8  14    0.06    0.91
   6  -8  14    0.33    1.03
   7  -8  14    1.66    1.68
   8  -8  14    0.00    1.78
   9  -8  14    2.89    1.60
  -9  -7  14    1.02    4.31
  -8  -7  14    3.98    3.82
  -7  -7  14    6.38    3.30
  -6  -7  14    7.51    1.67
  -5  -7  14    0.18    1.09
  -4  -7  14    3.95    1.06
  -3  -7  14    9.63    1.11
  -2  -7  14   21.83    1.41
  -1  -7  14   16.23    1.64
   0  -7  14   13.75    0.85
   1  -7  14   14.95    0.71
   2  -7  14   24.96    1.42
   3  -7  14    9.45    1.06
   4  -7  14    6.53    1.02
   5  -7  14    0.00    1.13
   6  -7  14    5.74    1.21
   7  -7  14    4.07    2.16
   8  -7  14    5.08    2.26
   9  -7  14    6.43    3.15
  -8  -6  14    0.00    3.07
  -7  -6  14    5.29    3.42
  -6  -6  14    0.05    1.55
  -5  -6  14    6.65    1.32
  -4  -6  14    5.11    1.30
  -3  -6  14    9.54    1.10
  -2  -6  14   17.35    1.17
  -1  -6  14   22.25    1.65
   0  -6  14    0.18    1.58
   1  -6  14   25.24    1.17
   2  -6  14   15.94    1.00
   3  -6  14   10.92    1.10
   4  -6  14    4.72    1.04
   5  -6  14    9.89    1.47
   6  -6  14    2.61    1.15
   7  -6  14    1.75    1.38
   8  -6  14    2.27    2.43
   9  -6  14    8.01    2.89
  -9  -5  14    0.00    2.28
  -8  -5  14    6.56    3.61
  -7  -5  14    8.58    3.06
  -6  -5  14    5.69    1.72
  -5  -5  14   20.06    2.07
  -4  -5  14    7.57    1.42
  -3  -5  14    3.82    1.05
  -2  -5  14    8.78    0.76
  -1  -5  14   10.50    0.77
   0  -5  14   24.81    1.13
   1  -5  14   10.07    0.67
   2  -5  14   11.04    0.87
   3  -5  14    3.59    0.77
   4  -5  14    8.70    1.42
   5  -5  14   17.52    1.71
   6  -5  14    3.07    1.16
   7  -5  14   10.39    1.76
   8  -5  14    2.21    2.30
   9  -5  14    0.94    2.25
  -9  -4  14    6.15    4.64
  -8  -4  14    6.74    2.94
  -7  -4  14    1.09    2.50
  -6  -4  14    0.44    1.14
  -5  -4  14   47.06    2.70
  -4  -4  14    3.47    1.18
  -3  -4  14   22.31    1.17
  -2  -4  14    2.07    0.63
  -1  -4  14   14.02    0.84
   0  -4  14    1.50    0.46
   1  -4  14   16.73    0.78
   2  -4  14    1.76    0.74
   3  -4  14   23.52    1.71
   4  -4  14    4.03    2.12
   5  -4  14   43.77    2.52
   6  -4  14    0.00    1.57
   7  -4  14    2.99    1.49
   8  -4  14    6.21    2.51
   9  -4  14    2.66    6.15
  -9  -3  14    5.04    3.60
  -8  -3  14    0.00    1.73
  -7  -3  14   13.03    2.21
  -6  -3  14    4.23    1.46
  -5  -3  14   33.30    1.67
  -4  -3  14   13.81    1.28
  -3  -3  14   17.62    1.02
  -2  -3  14   12.54    0.75
  -1  -3  14   16.50    0.86
   0  -3  14   10.77    0.61
   1  -3  14   14.63    0.74
   2  -3  14   13.77    0.65
   3  -3  14   20.18    1.25
   4  -3  14   19.59    1.90
   5  -3  14   29.78    2.99
   6  -3  14    4.14    1.67
   7  -3  14   15.11    1.90
   8  -3  14    3.81    2.37
   9  -3  14    7.64    7.51
  -9  -2  14    1.36    3.12
  -8  -2  14    4.97    3.33
  -7  -2  14    3.73    1.29
  -6  -2  14   19.53    1.61
  -5  -2  14   11.45    1.17
  -4  -2  14    2.96    0.73
  -3  -2  14    6.63    0.73
  -2  -2  14    1.86    0.46
  -1  -2  14   15.80    0.76
   0  -2  14    5.52    0.52
   1  -2  14   17.67    0.70
   2  -2  14    4.72    0.44
   3  -2  14    7.66    0.91
   4  -2  14    7.87    2.21
   5  -2  14    7.07    2.28
   6  -2  14   18.60    1.97
   7  -2  14    1.92    1.66
   8  -2  14   12.46    2.78
   9  -2  14    1.16    2.60
  -9  -1  14    5.52    1.71
  -8  -1  14   10.02    3.39
  -7  -1  14    7.36    2.39
  -6  -1  14   32.62    1.84
  -5  -1  14   12.83    1.13
  -4  -1  14   20.02    1.11
  -3  -1  14    0.92    0.50
  -2  -1  14    7.42    0.74
  -1  -1  14    1.86    0.42
   0  -1  14   11.84    0.89
   1  -1  14    1.34    0.49
   2  -1  14    4.54    0.72
   3  -1  14    1.60    0.64
   4  -1  14   18.48    1.94
   5  -1  14   10.43    2.31
   6  -1  14   32.22    2.93
   7  -1  14    3.79    1.64
   8  -1  14   10.15    2.98
   9  -1  14    4.70    3.10
  -9   0  14    1.03    1.45
  -8   0  14   16.84    2.07
  -7   0  14   10.45    2.77
  -6   0  14   16.86    1.43
  -5   0  14    0.37    0.68
  -4   0  14   16.98    1.17
  -3   0  14    0.24    0.50
  -2   0  14   73.21    1.76
  -1   0  14    0.29    0.39
   0   0  14   71.91    1.87
   1   0  14    0.20    0.16
   2   0  14   80.81    2.18
   3   0  14    0.00    0.51
   4   0  14   18.15    1.81
   5   0  14    1.70    1.39
   6   0  14   22.80    3.13
   7   0  14    7.34    2.40
   8   0  14   15.06    2.21
   9   0  14    0.04    3.65
  -9   1  14    8.36    1.62
  -8   1  14    8.72    1.67
  -7   1  14    6.73    2.03
  -6   1  14   26.44    1.84
  -5   1  14   12.31    1.25
  -4   1  14   17.85    0.99
  -3   1  14    0.53    0.44
  -2   1  14    6.51    0.74
  -1   1  14    2.07    0.42
   0   1  14    9.96    0.58
   1   1  14    1.68    0.54
   2   1  14    7.28    0.73
   3   1  14    1.93    0.64
   4   1  14   21.72    1.66
   5   1  14    7.47    2.00
   6   1  14   32.11    3.81
   7   1  14   14.85    8.17
   8   1  14   11.01    9.39
   9   1  14    4.67   28.54
  -9   2  14    5.66    1.55
  -8   2  14    7.18    2.04
  -7   2  14    2.69    1.88
  -6   2  14   16.34    1.64
  -5   2  14   13.68    1.30
  -4   2  14    2.58    0.60
  -3   2  14    5.63    0.64
  -2   2  14    5.36    0.61
  -1   2  14   16.38    0.78
   0   2  14    6.02    0.49
   1   2  14   17.63    0.98
   2   2  14    5.28    0.72
   3   2  14    8.02    0.88
   4   2  14    3.47    0.85
   5   2  14   10.40    1.87
   6   2  14   12.18    2.93
   7   2  14    2.59    2.79
  -9   3  14    0.00    2.05
  -8   3  14    2.85    1.65
  -7   3  14   15.38    2.49
  -6   3  14    3.74    1.61
  -5   3  14   31.07    1.73
  -4   3  14   14.88    0.89
  -3   3  14   18.34    0.93
  -2   3  14   13.11    0.78
  -1   3  14   15.42    0.77
   0   3  14   10.19    0.48
   1   3  14   16.13    1.03
   2   3  14   14.77    0.90
   3   3  14   19.08    1.21
   4   3  14   15.08    1.05
   5   3  14   35.02    2.68
   6   3  14    1.97    1.48
   7   3  14   12.21    2.96
  -9   4  14    9.26    2.70
  -8   4  14    4.65    1.98
  -7   4  14    2.09    2.06
  -6   4  14    0.00    1.71
  -5   4  14   42.53    1.95
  -4   4  14    2.52    0.61
  -3   4  14   18.86    0.94
  -2   4  14    1.87    0.47
  -1   4  14   13.33    0.79
   0   4  14    0.00    0.45
   1   4  14   16.47    1.05
   2   4  14    2.06    0.69
   3   4  14   22.68    1.23
   4   4  14    2.97    0.86
   5   4  14   45.55    2.79
   6   4  14    1.58    1.40
   7   4  14    0.00    1.69
   8   4  14    6.23    3.21
  -9   5  14    2.67    1.91
  -8   5  14    0.00    1.75
  -7   5  14   14.09    2.42
  -6   5  14    2.55    1.34
  -5   5  14   13.27    1.35
  -4   5  14    7.93    0.97
  -3   5  14    3.28    0.57
  -2   5  14    9.40    0.72
  -1   5  14   11.21    0.71
   0   5  14   23.32    0.86
   1   5  14   10.20    0.99
   2   5  14    9.65    0.92
   3   5  14    6.14    0.87
   4   5  14    9.44    1.00
   5   5  14   13.17    1.24
   6   5  14    5.83    1.58
   7   5  14   12.90    1.87
   8   5  14    0.39    1.84
   9   5  14    2.69    2.17
  -9   6  14    4.69    1.74
  -8   6  14    1.56    1.37
  -7   6  14    4.39    1.98
  -6   6  14    2.72    1.12
  -5   6  14    8.62    1.12
  -4   6  14    5.22    0.93
  -3   6  14    9.40    0.75
  -2   6  14   16.34    0.86
  -1   6  14   24.44    0.92
   0   6  14    0.73    0.30
   1   6  14   23.72    1.01
   2   6  14   16.41    1.19
   3   6  14   11.79    1.01
   4   6  14    4.59    0.91
   5   6  14   10.28    1.10
   6   6  14    1.81    1.40
   7   6  14    0.69    1.56
   8   6  14    4.40    2.71
   9   6  14    0.00    2.14
  -9   7  14    1.88    1.76
  -8   7  14    2.45    1.68
  -7   7  14    6.69    1.41
  -6   7  14    6.84    1.28
  -5   7  14    0.27    0.72
  -4   7  14    6.20    0.96
  -3   7  14   10.32    0.78
  -2   7  14   24.01    1.03
  -1   7  14   14.19    0.78
   0   7  14   11.89    0.66
   1   7  14   14.65    0.78
   2   7  14   26.13    1.42
   3   7  14    9.77    0.97
   4   7  14    6.78    0.97
   5   7  14    1.25    0.88
   6   7  14    8.52    1.52
   7   7  14    4.33    1.65
   8   7  14    4.70    3.33
   9   7  14    0.39    1.78
  -9   8  14    0.98    1.92
  -8   8  14    1.52    1.44
  -7   8  14    1.43    1.13
  -6   8  14    0.54    0.73
  -5   8  14    0.29    0.78
  -4   8  14    5.33    0.90
  -3   8  14    5.28    0.64
  -2   8  14   16.59    0.88
  -1   8  14   21.94    0.92
   0   8  14   13.47    0.72
   1   8  14   21.49    0.84
   2   8  14   18.05    1.19
   3   8  14    6.25    0.95
   4   8  14    4.52    1.00
   5   8  14    0.40    0.89
   6   8  14    0.03    1.02
   7   8  14    4.69    2.63
   8   8  14    3.31    2.98
   9   8  14    3.42    1.58
  -8   9  14    0.37    1.17
  -7   9  14    0.00    0.92
  -6   9  14    4.36    1.05
  -5   9  14    0.80    0.73
  -4   9  14    6.94    0.97
  -3   9  14    5.04    0.81
  -2   9  14    8.94    0.72
  -1   9  14    9.63    0.71
   0   9  14    3.61    0.50
   1   9  14    8.44    0.58
   2   9  14   10.80    0.94
   3   9  14    4.63    0.93
   4   9  14   10.97    1.13
   5   9  14    0.00    0.97
   6   9  14    4.84    1.44
   7   9  14    0.00    3.16
   8   9  14    0.00    3.32
  -8  10  14    0.60    1.10
  -7  10  14    1.56    1.07
  -6  10  14    4.56    1.01
  -5  10  14    4.59    0.90
  -4  10  14    3.59    0.89
  -3  10  14    5.36    0.87
  -2  10  14   18.38    1.01
  -1  10  14   20.12    0.96
   0  10  14   13.92    0.76
   1  10  14   18.95    0.81
   2  10  14   16.08    1.07
   3  10  14    5.39    0.92
   4  10  14    6.18    1.07
   5  10  14    5.26    1.13
   6  10  14    6.11    1.59
   7  10  14    7.14    3.14
   8  10  14    3.28    3.35
  -8  11  14    3.57    1.26
  -7  11  14    1.20    1.02
  -6  11  14    2.92    0.97
  -5  11  14    3.12    0.93
  -4  11  14    4.35    0.83
  -3  11  14    4.30    0.85
  -2  11  14   28.83    1.27
  -1  11  14    1.26    0.51
   0  11  14   22.17    0.96
   1  11  14    1.26    0.44
   2  11  14   32.74    1.49
   3  11  14    6.29    0.82
   4  11  14    4.42    1.01
   5  11  14    3.96    1.45
   6  11  14    5.15    1.60
   7  11  14    0.43    3.00
   8  11  14    3.36    3.70
  -8  12  14    2.43    1.63
  -7  12  14    0.01    0.90
  -6  12  14    0.66    0.82
  -5  12  14    0.34    0.74
  -4  12  14    2.54    0.78
  -3  12  14    0.39    0.67
  -2  12  14    6.33    0.83
  -1  12  14    5.43    0.72
   0  12  14    0.22    0.48
   1  12  14    6.65    0.66
   2  12  14    6.94    0.84
   3  12  14    0.71    0.63
   4  12  14    4.20    1.23
   5  12  14    0.64    1.55
   6  12  14    1.06    1.58
   7  12  14    0.05    2.86
   8  12  14    0.00    3.29
  -8  13  14    2.15    1.43
  -7  13  14    1.84    1.14
  -6  13  14    0.22    0.76
  -5  13  14    2.63    0.87
  -4  13  14    0.06    0.59
  -3  13  14    0.48    0.58
  -2  13  14    8.39    0.78
  -1  13  14    2.56    0.70
   0  13  14   11.36    0.91
[truncated: 261,355 more chars]
