# Supplementary material for: (Z)-N′-[(E)-4-Meth­oxy­benzyl­idene]-2-(meth­oxy­imino)-2-{2-[(2-methyl­phen­oxy)meth­yl]phen­yl}acetohydrazide
Source: IUCrdata. 2020 Aug 7;5(Pt 8):x201060. doi: 10.1107/S2414314620010603 (PMC9462242; doi:10.1107/S2414314620010603)
Supplement: Supplementary file 2 [file x-05-x201060-Isup2.hkl]

data_I                                                                          
_shelx_title ' cs-1t4_a.res in P2(1)2(1)2(1)'                                   
_shelx_refln_list_code          4                                               
_shelx_F_calc_maximum      288.16                                               
_exptl_crystal_F_000      1824.00                                               
_reflns_d_resolution_high  0.7493                                               
                                                                                
loop_                                                                           
 _space_group_symop_operation_xyz                                               
 'x, y, z'                                                                      
 '-x+1/2, -y, z+1/2'                                                            
 '-x, y+1/2, -z+1/2'                                                            
 'x+1/2, -y+1/2, -z'                                                            
                                                                                
_cell_length_a     7.8041                                                       
_cell_length_b    22.8879                                                       
_cell_length_c    25.2670                                                       
_cell_angle_alpha  90.000                                                       
_cell_angle_beta   90.000                                                       
_cell_angle_gamma  90.000                                                       
                                                                                
_shelx_F_squared_multiplier     1.000                                           
                                                                                
loop_                                                                           
 _refln_index_h                                                                 
 _refln_index_k                                                                 
 _refln_index_l                                                                 
 _refln_F_squared_calc                                                          
 _refln_F_squared_meas                                                          
 _refln_F_squared_sigma                                                         
 _refln_observed_status                                                         
   2   0   0      41790.46      41318.68      1049.63 o                         
   4   0   0      12932.66      14064.04       350.13 o                         
   6   0   0        970.04       1132.50        66.44 o                         
   8   0   0        453.48        362.82       217.99 o                         
   1   1   0         17.36          5.84         7.32 o                         
   2   1   0      13205.73      13187.71       638.29 o                         
   3   1   0         67.55         36.98        19.00 o                         
   4   1   0       8496.02       9194.30       154.65 o                         
   5   1   0          0.00         39.73        22.94 o                         
   6   1   0       1157.21       1182.41        52.88 o                         
   7   1   0         58.04         54.88        56.47 o                         
   8   1   0        703.14        784.85       140.07 o                         
   9   1   0        231.24        103.77       144.83 o                         
   1   2   0        408.19        358.09        22.40 o                         
   2   2   0       1355.57       1305.45        57.48 o                         
   3   2   0        334.65        333.23        25.27 o                         
   4   2   0       1449.58       1608.27        51.09 o                         
   5   2   0        212.19        296.85        30.67 o                         
   6   2   0        784.85        838.15        45.74 o                         
   7   2   0        182.00         90.71        63.15 o                         
   8   2   0        474.30        633.20       145.04 o                         
   9   2   0        120.98          0.00       113.47 o                         
  10   2   0        182.63         54.28      2572.72 o                         
   1   3   0       5468.15       5037.79        83.14 o                         
   2   3   0      10390.53       9606.90       186.72 o                         
   3   3   0        321.54        274.39        23.07 o                         
   4   3   0       6567.95       7281.28       142.69 o                         
   5   3   0        208.55        237.16        28.23 o                         
   6   3   0         33.56         85.30        50.07 o                         
   7   3   0          0.85         19.90        52.90 o                         
   8   3   0         39.29          3.73        74.65 o                         
   9   3   0        156.64          1.49       114.22 o                         
  10   3   0         87.91          0.00       653.22 o                         
   0   4   0       2891.03       2567.35        67.19 o                         
   1   4   0        740.82        562.38        36.58 o                         
   2   4   0        853.26        704.86        84.73 o                         
   3   4   0         47.37         23.82        19.04 o                         
   4   4   0         73.74        110.69        33.59 o                         
   5   4   0        725.52        765.14        66.44 o                         
   6   4   0         63.50         45.35        49.82 o                         
   7   4   0        148.44        224.10        93.32 o                         
   8   4   0        438.33        215.14       115.71 o                         
   9   4   0         91.97          0.00       198.58 o                         
  10   4   0         41.14         76.07       199.92 o                         
   1   5   0       1658.54       1469.92        36.24 o                         
   2   5   0      10527.14       9675.67       804.77 o                         
   3   5   0       2697.50       2765.28        63.13 o                         
   4   5   0        113.92        121.64        26.13 o                         
   5   5   0        126.10         86.45        28.37 o                         
   6   5   0        995.17        837.88        64.66 o                         
   7   5   0        838.30        931.75       254.94 o                         
   8   5   0        300.15        118.82       105.46 o                         
   9   5   0        293.68          0.00       294.88 o                         
   0   6   0      42962.32      37332.16       833.88 o                         
   1   6   0        110.40         97.13        17.21 o                         
   2   6   0       1640.28       1615.53        37.61 o                         
   3   6   0        420.86        418.03        24.64 o                         
   4   6   0        232.10        215.90        25.63 o                         
   5   6   0        182.79        156.11        37.61 o                         
   6   6   0        709.35        646.90        69.56 o                         
   7   6   0         59.92        223.07       217.62 o                         
   8   6   0         74.35         55.40       147.37 o                         
   9   6   0          0.00          0.00       281.45 o                         
   1   7   0       2744.39       2659.17        80.63 o                         
   2   7   0      10762.75      10534.21       219.86 o                         
   3   7   0       3454.98       3577.70        97.42 o                         
   4   7   0       2815.16       2747.54        67.82 o                         
   5   7   0        750.72        659.32        45.56 o                         
   6   7   0       2255.43       2222.13       104.10 o                         
   7   7   0        789.22        612.00        92.20 o                         
   8   7   0         12.76        441.42       176.14 o                         
   0   8   0       1285.98       1316.89        47.78 o                         
   1   8   0        271.69        223.92        22.06 o                         
   2   8   0          4.25         15.24        15.33 o                         
   3   8   0        154.19        191.85        40.31 o                         
   4   8   0       2461.31       2426.45       145.58 o                         
   5   8   0        528.52        574.65        47.46 o                         
   6   8   0        197.19        236.89        65.70 o                         
   7   8   0         18.36         33.57        72.14 o                         
   8   8   0       2508.71       2594.78       211.41 o                         
   1   9   0       1379.22       1394.20       144.08 o                         
   2   9   0        819.43        846.05        46.66 o                         
   3   9   0        152.06         83.22        26.54 o                         
   4   9   0       1628.52       1709.45        53.05 o                         
   5   9   0        480.78        439.42        67.19 o                         
   6   9   0        208.55        296.37        84.36 o                         
   7   9   0        308.34        247.02        84.36 o                         
   8   9   0         53.17        100.66       122.10 o                         
   0  10   0      11798.91      11699.75       238.89 o                         
   1  10   0       2322.78       2605.27        67.60 o                         
   2  10   0        639.02        655.74        37.98 o                         
   3  10   0       2583.95       2478.12       186.63 o                         
   4  10   0        660.10        742.77        53.75 o                         
   5  10   0       1728.67       1748.00        86.83 o                         
   6  10   0         66.60         76.99        56.71 o                         
   7  10   0       1758.95       1746.81       121.31 o                         
   8  10   0         17.05         96.61       162.91 o                         
   1  11   0         44.69        214.63        49.27 o                         
   2  11   0        693.30        723.23       103.40 o                         
   3  11   0        585.80        773.57        64.95 o                         
   4  11   0       1259.34       1387.57        82.86 o                         
   5  11   0        939.14       1175.83       191.11 o                         
   6  11   0        298.97        302.00       136.99 o                         
   7  11   0        151.05        326.89        72.61 o                         
   8  11   0        750.18        542.73       197.09 o                         
   0  12   0       1019.40       1021.26        44.79 o                         
   1  12   0        515.55        523.80        31.39 o                         
   2  12   0       1486.87       2127.31       310.19 o                         
   3  12   0        175.75        237.20        69.43 o                         
   4  12   0        945.17        874.36        78.39 o                         
   5  12   0        204.05        552.27       237.40 o                         
   6  12   0       1221.94       1143.45        94.16 o                         
   7  12   0       8034.48       6132.65      2110.46 o                         
   8  12   0        162.99        175.44       160.51 o                         
   1  13   0        813.52        970.66        85.85 o                         
   2  13   0       1165.42       1317.96        67.18 o                         
   3  13   0         10.52        171.91        66.07 o                         
   4  13   0       1047.76       1037.93       124.67 o                         
   5  13   0       3564.52       3593.63       190.37 o                         
   6  13   0       3719.95       2925.13      1127.65 o                         
   7  13   0         75.58        189.95       215.00 o                         
   8  13   0         24.26        123.49       113.04 o                         
   0  14   0        613.45        593.50        39.57 o                         
   1  14   0         79.51         62.33        25.76 o                         
   2  14   0        791.36        804.28        39.82 o                         
   3  14   0        520.31        376.07        37.78 o                         
   4  14   0        366.85        340.84        57.11 o                         
   5  14   0       4797.37       4627.46       478.53 o                         
   6  14   0        798.51        585.12       277.34 o                         
   7  14   0       1194.24       1034.11       529.67 o                         
   8  14   0          2.09          0.00       144.54 o                         
   9  14   0        316.24        124.67      2327.71 o                         
   1  15   0        310.07        292.91        49.27 o                         
   2  15   0         45.94         30.21        28.17 o                         
   3  15   0        238.83        189.29        35.08 o                         
   4  15   0         64.38          0.00        49.59 o                         
   5  15   0       1983.18       1924.26       107.87 o                         
   6  15   0         15.35         41.92        40.72 o                         
   7  15   0          6.61          6.66        66.70 o                         
   8  15   0          2.60         46.14        96.97 o                         
   9  15   0         33.58        228.23       606.94 o                         
   0  16   0          0.62          0.00        32.85 o                         
   1  16   0          1.90         38.06        37.70 o                         
   2  16   0          0.09          0.00        30.30 o                         
   3  16   0         57.27         42.90        35.28 o                         
   4  16   0         44.22         85.68        38.97 o                         
   5  16   0        462.59        410.79        66.07 o                         
   6  16   0        114.71        181.42        94.56 o                         
   7  16   0        635.03        650.67       151.57 o                         
   8  16   0          0.05        290.18       169.76 o                         
   1  17   0         81.48        110.90        30.62 o                         
   2  17   0         99.88         96.68        53.00 o                         
   3  17   0        527.11        462.15        94.44 o                         
   4  17   0        307.33        339.91        73.91 o                         
   5  17   0         67.42         63.70        56.13 o                         
   6  17   0         52.39         30.97       112.22 o                         
   7  17   0        101.16        371.81       224.05 o                         
   8  17   0         62.95        287.42      2371.75 o                         
   0  18   0        191.23        267.26        52.26 o                         
   1  18   0        124.75        119.42        33.00 o                         
   2  18   0         30.43         45.71        37.41 o                         
   3  18   0        190.82        167.42        66.42 o                         
   4  18   0        226.75        115.59        60.98 o                         
   5  18   0       1597.04       1360.69       141.47 o                         
   6  18   0         85.42          0.00       173.79 o                         
   7  18   0        174.22        290.62       633.44 o                         
   8  18   0         24.88       1672.25      2415.80 o                         
   1  19   0        376.80        323.17        48.81 o                         
   2  19   0        383.20        474.96        76.89 o                         
   3  19   0        605.75        596.56        60.96 o                         
   4  19   0         28.39          0.00        56.59 o                         
   5  19   0        516.76        499.62       100.48 o                         
   6  19   0         10.60        285.21       191.97 o                         
   7  19   0          3.02          0.00       208.91 o                         
   8  19   0          0.05         40.31       226.95 o                         
   0  20   0        130.89        149.31        67.19 o                         
   1  20   0         12.03         72.76        56.28 o                         
   2  20   0         29.27         36.76        42.35 o                         
   3  20   0        218.38        138.17       109.74 o                         
   4  20   0        172.32        147.56        95.18 o                         
   5  20   0        541.32        739.76       187.75 o                         
   6  20   0         60.63        106.41       156.21 o                         
   7  20   0       1486.67       1871.57       312.80 o                         
   1  21   0         75.85         58.83        44.33 o                         
   2  21   0        661.38        562.39        91.08 o                         
   3  21   0         25.74         52.32        61.00 o                         
   4  21   0        102.63        109.43        63.94 o                         
   5  21   0       1214.78       1200.07       583.42 o                         
   6  21   0         10.51         64.95       202.31 o                         
   7  21   0         34.52          0.00       179.92 o                         
   0  22   0        549.86        397.16       106.76 o                         
   1  22   0        974.08        793.07       139.23 o                         
   2  22   0        486.20        372.45        90.33 o                         
   3  22   0        166.54        154.22       182.90 o                         
   4  22   0        262.78        275.39        88.79 o                         
   5  22   0         85.42        222.16       113.58 o                         
   6  22   0         92.31         64.20       241.88 o                         
   7  22   0        313.66        243.37       243.37 o                         
   1  23   0        199.69        186.63        56.48 o                         
   2  23   0        538.21        586.09        74.85 o                         
   3  23   0         50.89         53.16        76.87 o                         
   4  23   0        372.17        252.87       113.68 o                         
   5  23   0          0.58        142.73       138.02 o                         
   6  23   0        248.69        397.50       239.96 o                         
   0  24   0       3903.94       3744.64       159.76 o                         
   1  24   0        122.49        186.82        52.26 o                         
   2  24   0       1874.31       1622.79       372.15 o                         
   3  24   0        198.67        263.95        95.93 o                         
   4  24   0        117.03        359.72       199.70 o                         
   5  24   0         61.67        171.19       219.11 o                         
   6  24   0          0.82        119.60       195.01 o                         
   1  25   0          0.07         87.75        72.41 o                         
   2  25   0         93.06        195.65        83.24 o                         
   3  25   0        142.05        107.05        89.21 o                         
   4  25   0        308.25        265.25       218.36 o                         
   5  25   0          7.33         59.19       128.72 o                         
   0  26   0        398.43        446.43        80.63 o                         
   1  26   0        872.26        859.63        69.23 o                         
   2  26   0         25.67        110.06        60.46 o                         
   3  26   0        104.79         82.25        77.13 o                         
   4  26   0          1.20         18.49       127.03 o                         
   5  26   0         26.16        185.50       122.57 o                         
   1  27   0        112.41        144.70        61.54 o                         
   2  27   0         56.04         44.94        67.09 o                         
   3  27   0          2.99         77.48        74.91 o                         
   4  27   0        109.20        129.93        94.77 o                         
   0  28   0         16.87         77.64        80.63 o                         
   1  28   0          0.07          1.38        62.28 o                         
   2  28   0         76.43        110.72        70.75 o                         
   3  28   0        182.35         70.37        84.68 o                         
   4  28   0         20.76         55.20        89.03 o                         
   1  29   0         16.92         70.61        67.44 o                         
   2  29   0        397.74        544.86        89.19 o                         
   3  29   0          8.15         92.98        92.94 o                         
   0  30   0        268.66        388.20       117.95 o                         
   1  30   0          2.21         99.22       122.06 o                         
   1   0   1       1902.44       1647.23        45.33 o                         
   2   0   1      34046.16      32340.54       633.81 o                         
   3   0   1        621.90        629.16        27.61 o                         
   4   0   1       2517.66       2720.15        83.99 o                         
   5   0   1        230.31        287.49        67.94 o                         
   6   0   1         59.88         84.12        26.38 o                         
   7   0   1         97.68        108.43       101.53 o                         
   8   0   1        786.76        847.23       197.83 o                         
   9   0   1        326.19         22.40       254.57 o                         
  -8   1   1       1659.26       1249.33       195.97 o                         
  -7   1   1         32.67        108.71        87.89 o                         
  -6   1   1         96.36        118.15        28.37 o                         
  -5   1   1        123.79        148.17        22.68 o                         
  -4   1   1        369.59        418.76        26.14 o                         
  -3   1   1        951.98        972.06        31.16 o                         
  -2   1   1       5225.72       4858.47        94.85 o                         
  -1   1   1       5956.53       5265.56       537.13 o                         
   1   1   1       5954.56       5362.41       119.02 o                         
   2   1   1       5220.71       4875.32       151.17 o                         
   3   1   1        952.15        933.46        35.61 o                         
   4   1   1        371.15        419.37        33.53 o                         
   5   1   1        124.07        117.01        34.12 o                         
   6   1   1         96.25        142.74        35.26 o                         
   7   1   1         32.69         54.67        72.22 o                         
   8   1   1       1656.60       1866.58       169.86 o                         
   9   1   1         99.11        334.64       294.88 o                         
 -10   2   1        265.18        241.88       804.77 o                         
  -8   2   1        439.34        312.05       446.43 o                         
  -7   2   1         80.32         40.90        82.35 o                         
  -6   2   1        100.30        135.28        30.98 o                         
  -5   2   1         39.68         61.22        30.98 o                         
  -4   2   1        255.47        296.52        23.81 o                         
  -3   2   1       4283.68       3516.60       294.51 o                         
  -2   2   1       2893.65       3093.86       109.74 o                         
  -1   2   1      15073.26      14390.26       251.54 o                         
   1   2   1      15066.58      14115.91       253.97 o                         
   2   2   1       2894.37       2991.10        75.40 o                         
   3   2   1       4284.92       4099.60       260.54 o                         
   4   2   1        256.54        232.03        29.94 o                         
   5   2   1         39.66         28.85        32.91 o                         
   6   2   1        100.56         98.19        41.79 o                         
   7   2   1         80.22        122.50        83.24 o                         
   8   2   1        440.39        294.37        90.23 o                         
   9   2   1         49.48         34.38        82.99 o                         
  10   2   1        265.63        224.71       312.80 o                         
 -10   3   1         67.32        126.91      2858.50 o                         
  -9   3   1         54.66        718.92      1817.08 o                         
  -8   3   1        755.90        920.48       631.57 o                         
  -7   3   1         78.43        130.77       146.29 o                         
  -6   3   1        885.64        740.30        56.02 o                         
  -5   3   1         25.42         43.85        19.98 o                         
  -4   3   1        505.21        637.73        31.35 o                         
  -3   3   1         78.28         41.65        18.66 o                         
  -2   3   1       3839.18       3413.16       534.90 o                         
  -1   3   1      22507.77      20680.21       648.74 o                         
   0   3   1       1298.95       1159.59        65.32 o                         
   1   3   1      22513.59      21327.25       387.83 o                         
   2   3   1       3839.90       3852.97        73.98 o                         
   3   3   1         78.59         65.94        18.39 o                         
   4   3   1        505.78        539.48        75.40 o                         
   5   3   1         25.30         34.90        33.06 o                         
   6   3   1        884.28        766.39        56.84 o                         
   7   3   1         78.92         73.77        43.74 o                         
   8   3   1        754.24        668.06        98.56 o                         
   9   3   1         54.98         48.64       101.26 o                         
  10   3   1         67.70         53.75     17400.32 o                         
 -10   4   1         76.99          0.00       349.38 o                         
  -9   4   1         15.69          0.00       318.93 o                         
  -8   4   1        421.09        717.75       315.68 o                         
  -7   4   1        242.84         88.07       115.03 o                         
  -6   4   1        431.31        407.38       204.55 o                         
  -5   4   1        567.07        644.38        34.51 o                         
  -4   4   1       3318.40       2934.21       550.95 o                         
  -3   4   1       4307.97       4209.57       128.03 o                         
  -2   4   1        905.42        749.64        33.37 o                         
  -1   4   1       8469.86       7889.29       137.36 o                         
   0   4   1        722.56        645.85        43.30 o                         
   1   4   1       8466.65       7775.24       130.12 o                         
   2   4   1        905.10        809.98        30.61 o                         
   3   4   1       4303.40       4428.08        88.21 o                         
   4   4   1       3317.74       3233.20        84.84 o                         
   5   4   1        567.31        552.14        40.60 o                         
   6   4   1        431.16        418.48        46.01 o                         
   7   4   1        241.76        183.30        47.37 o                         
   8   4   1        421.69        494.93        87.71 o                         
   9   4   1         15.59        168.28       186.66 o                         
  10   4   1         76.84         63.46       256.87 o                         
  -9   5   1        229.63        517.68       218.88 o                         
  -8   5   1       1059.02        982.50       251.22 o                         
  -7   5   1        302.03        289.37       105.35 o                         
  -6   5   1        356.81        467.62        71.95 o                         
  -5   5   1          7.37         13.23        25.83 o                         
  -4   5   1        584.68        501.22       205.67 o                         
  -3   5   1       2713.14       2395.20       438.96 o                         
  -2   5   1        281.96        257.77        29.49 o                         
  -1   5   1       2080.25       1898.89        45.54 o                         
   0   5   1        942.63        871.16        20.53 o                         
   1   5   1       2080.31       1943.82        43.30 o                         
   2   5   1        281.35        311.41        18.98 o                         
   3   5   1       2714.35       2896.72        98.17 o                         
   4   5   1        584.94        601.14        38.67 o                         
   5   5   1          7.19         35.86        31.13 o                         
   6   5   1        357.55        262.20        45.66 o                         
   7   5   1        303.11        275.18        61.73 o                         
   8   5   1       1059.32       1085.47       126.17 o                         
   9   5   1        229.63         87.35       217.24 o                         
  10   5   1         88.78        241.13       130.64 o                         
  -9   6   1        106.43        121.34       201.72 o                         
  -8   6   1        502.17        932.61       723.02 o                         
  -7   6   1       1093.37        924.06       320.64 o                         
  -6   6   1        487.10        615.32       129.90 o                         
  -5   6   1        556.59        464.45       133.26 o                         
  -4   6   1        300.71        244.09        73.53 o                         
  -3   6   1       4311.70       3554.08       796.93 o                         
  -2   6   1        549.67        492.84       105.26 o                         
  -1   6   1       7269.72       6673.87       125.98 o                         
   0   6   1      23118.83      20959.10       304.38 o                         
   1   6   1       7261.79       6385.56       384.09 o                         
   2   6   1        548.70        502.82        20.81 o                         
   3   6   1       4313.07       4444.83       182.53 o                         
   4   6   1        301.22        254.34        28.87 o                         
   5   6   1        556.16        529.31        50.02 o                         
   6   6   1        486.31        416.43        58.98 o                         
   7   6   1       1092.65       1161.33        95.71 o                         
   8   6   1        501.33        439.71       120.19 o                         
  -9   7   1         86.40          0.00      1994.00 o                         
  -8   7   1        170.32        592.75       493.46 o                         
  -7   7   1        406.33        589.73       395.67 o                         
  -6   7   1        667.86        536.17       285.92 o                         
  -5   7   1          0.60         30.85        41.55 o                         
  -4   7   1       2097.48       2074.88        55.75 o                         
  -3   7   1       1446.70       1248.43       160.13 o                         
  -2   7   1       1138.82       1124.91        45.84 o                         
  -1   7   1       2841.38       2326.13       474.05 o                         
   0   7   1          0.21         13.24        10.06 o                         
   1   7   1       2843.41       2834.62        68.29 o                         
   2   7   1       1138.10       1087.72        32.15 o                         
   3   7   1       1445.81       1475.38        44.60 o                         
   4   7   1       2097.11       2252.06        63.07 o                         
   5   7   1          0.62         17.12        30.32 o                         
   6   7   1        668.65        667.10        56.22 o                         
   7   7   1        406.17        472.26        74.05 o                         
   8   7   1        170.96        223.96       151.55 o                         
 -10   8   1        143.73        659.19       479.28 o                         
  -9   8   1         96.42        150.80      1926.07 o                         
  -8   8   1       1719.20       1851.17       208.91 o                         
  -7   8   1         32.63        172.19       433.37 o                         
  -6   8   1       2770.84       2444.47       140.97 o                         
  -5   8   1        576.96        327.31       114.59 o                         
  -4   8   1        229.79        257.37       103.40 o                         
  -3   8   1        269.21        250.69        51.51 o                         
  -2   8   1       1441.33       1409.50        43.23 o                         
  -1   8   1        244.74        266.54        19.26 o                         
   0   8   1       1359.25       1313.93        31.34 o                         
   1   8   1        243.46        223.93        42.93 o                         
   2   8   1       1442.54       1401.41       100.04 o                         
   3   8   1        269.76        284.24        24.27 o                         
   4   8   1        229.40        281.37        54.50 o                         
   5   8   1        578.36        571.29        40.38 o                         
   6   8   1       2768.67       2586.20        99.17 o                         
   7   8   1         32.39        110.99        58.09 o                         
   8   8   1       1719.29       1478.89       224.71 o                         
  -8   9   1         78.84        167.40       139.53 o                         
  -7   9   1        289.57        423.68       231.05 o                         
  -6   9   1       1434.09       1452.56       122.43 o                         
  -5   9   1        259.38        157.07        79.88 o                         
  -4   9   1        819.07        861.44        48.53 o                         
  -3   9   1        112.96         95.09        43.67 o                         
  -2   9   1       1808.13       1678.85        51.22 o                         
  -1   9   1       4187.83       3982.57        70.55 o                         
   0   9   1       1618.16       1516.39        51.51 o                         
   1   9   1       4188.79       3932.44       116.83 o                         
   2   9   1       1806.87       1752.08       176.18 o                         
   3   9   1        112.98         96.53        19.98 o                         
   4   9   1        819.64        929.38        50.02 o                         
   5   9   1        258.61        203.33        38.94 o                         
   6   9   1       1435.68       1467.16        76.21 o                         
   7   9   1        288.87        355.34        68.68 o                         
   8   9   1         78.62        148.56       100.04 o                         
  -8  10   1        279.44        284.43       512.13 o                         
  -7  10   1       1068.66        862.66       529.30 o                         
  -6  10   1       1544.69       1381.82       126.04 o                         
  -5  10   1         38.70        129.20        76.89 o                         
  -4  10   1       1447.22       1337.12        67.12 o                         
  -3  10   1        403.16        410.60        47.03 o                         
  -2  10   1         38.31         40.95        22.00 o                         
  -1  10   1       2392.97       2476.61        70.66 o                         
   0  10   1       4080.69       4030.89        70.15 o                         
   1  10   1       2389.58       2679.48       194.85 o                         
   2  10   1         38.29         56.96        26.88 o                         
   3  10   1        402.43        419.99        51.88 o                         
   4  10   1       1447.13       1625.89        61.96 o                         
   5  10   1         38.51         59.04        36.21 o                         
   6  10   1       1544.56       1634.36        83.22 o                         
   7  10   1       1069.05       1128.68        80.32 o                         
   8  10   1        278.86        325.49        95.56 o                         
  -7  11   1         10.24         59.35        66.27 o                         
  -6  11   1        459.68        447.36        98.92 o                         
  -5  11   1       2332.36       1505.47       424.03 o                         
  -4  11   1       3313.43       2898.15       132.88 o                         
  -3  11   1       1345.15       1252.93        46.87 o                         
  -2  11   1        141.80        169.20        29.41 o                         
  -1  11   1       4056.14       3925.53        82.12 o                         
   0  11   1        356.88        370.76        24.26 o                         
   1  11   1       4059.80       4046.46       113.47 o                         
   2  11   1        142.14        236.40        50.76 o                         
   3  11   1       1347.22       1522.36        95.93 o                         
   4  11   1       3313.12       3358.71       126.41 o                         
   5  11   1       2331.84       2392.25       266.51 o                         
   6  11   1        458.96        489.37        64.66 o                         
   7  11   1         10.16        112.92        68.76 o                         
   8  11   1        324.77        138.86       106.76 o                         
  -9  12   1        874.45       1393.04      7006.27 o                         
  -7  12   1        755.97        996.31       428.89 o                         
  -6  12   1         58.75        213.17        66.84 o                         
  -5  12   1       2528.87       1816.98       556.92 o                         
  -4  12   1        530.63        613.91        84.73 o                         
  -3  12   1       3189.64       3031.40       169.46 o                         
  -2  12   1       6209.72       6148.40       185.51 o                         
  -1  12   1        162.48        151.57        31.03 o                         
   0  12   1         99.93         82.27        32.47 o                         
   1  12   1        162.29        297.55       143.34 o                         
   2  12   1       6208.83       6469.85       236.28 o                         
   3  12   1       3190.36       3381.77        94.39 o                         
   4  12   1        530.36        569.72        54.04 o                         
   5  12   1       2531.26       2735.09       117.58 o                         
   6  12   1         58.50        166.10        56.65 o                         
   7  12   1        755.74        988.53       111.23 o                         
   8  12   1         19.44        206.79        98.15 o                         
  -9  13   1          0.82        451.34      6073.67 o                         
  -8  13   1       2067.47       1725.11       356.09 o                         
  -7  13   1        496.77        774.16       549.82 o                         
  -6  13   1         14.16        367.86       212.02 o                         
  -5  13   1        639.10        546.63       205.67 o                         
  -4  13   1        856.07        798.34        73.49 o                         
  -3  13   1       2202.07       1988.15        59.72 o                         
  -2  13   1       3903.78       3847.06       170.96 o                         
  -1  13   1        463.49        467.15        30.60 o                         
   0  13   1         99.40         78.37        19.26 o                         
   1  13   1        462.67        499.80        34.73 o                         
   2  13   1       3902.57       4208.21       109.90 o                         
   3  13   1       2205.22       2409.35        77.07 o                         
   4  13   1        855.81        784.41        77.64 o                         
   5  13   1        639.50        732.30        62.25 o                         
   6  13   1         14.10         70.56        42.17 o                         
   7  13   1        498.22        408.52        66.33 o                         
   8  13   1       2064.40       2258.28       170.66 o                         
   9  13   1          0.83        435.98       213.51 o                         
  -9  14   1        176.70        460.61      1988.03 o                         
  -8  14   1        101.92         64.36       187.79 o                         
  -7  14   1        578.92        583.27       396.24 o                         
  -6  14   1        189.09        215.84        60.44 o                         
  -5  14   1        535.09        550.81       191.11 o                         
  -4  14   1         22.45          0.00        41.34 o                         
  -3  14   1        257.67        258.94        31.02 o                         
  -2  14   1        108.19        148.30        40.69 o                         
  -1  14   1         43.24         52.63        22.70 o                         
   0  14   1        321.15        267.41        29.86 o                         
   1  14   1         43.23         87.53        39.19 o                         
   2  14   1        109.04        229.27        69.43 o                         
   3  14   1        257.44        403.48        73.16 o                         
   4  14   1         22.32         62.94        41.25 o                         
   5  14   1        533.51        543.00        56.17 o                         
   6  14   1        189.77        307.56        91.45 o                         
   7  14   1        578.64        587.35        86.72 o                         
   8  14   1        102.59        162.47       203.43 o                         
   9  14   1        175.83        120.19       185.14 o                         
  -9  15   1        116.53         98.91       176.56 o                         
  -8  15   1        133.55        213.41       186.78 o                         
  -7  15   1        214.94        227.04       448.67 o                         
  -6  15   1        712.56        835.54       403.13 o                         
  -5  15   1        609.51        453.94        65.70 o                         
  -4  15   1        109.32        350.60       215.00 o                         
  -3  15   1        380.75        321.84        59.72 o                         
  -2  15   1        167.06        178.72        27.92 o                         
  -1  15   1        391.55        442.68        33.52 o                         
   0  15   1        113.08        103.42        21.86 o                         
   1  15   1        391.36        433.53        48.90 o                         
   2  15   1        167.18        158.37        36.99 o                         
   3  15   1        381.29        464.05        48.00 o                         
   4  15   1        109.93        159.26        52.15 o                         
   5  15   1        610.87        741.80        73.17 o                         
   6  15   1        713.17        725.40        67.15 o                         
   7  15   1        215.38        101.74        64.42 o                         
   8  15   1        133.71         62.29        74.91 o                         
   9  15   1        116.89        202.31       104.52 o                         
  -8  16   1        998.56       1211.55       763.34 o                         
  -7  16   1        666.57        686.32       400.25 o                         
  -6  16   1        248.27        297.94       188.87 o                         
  -5  16   1         19.85         54.77        68.35 o                         
  -4  16   1       2031.51       1765.14       165.36 o                         
  -3  16   1         69.01         80.25        32.20 o                         
  -2  16   1        137.11        165.00        29.82 o                         
  -1  16   1        135.02        104.62        27.45 o                         
   0  16   1        559.79        531.11        40.69 o                         
   1  16   1        135.59        116.37        32.91 o                         
   2  16   1        137.66         61.85        37.52 o                         
   3  16   1         68.63        109.11        39.86 o                         
   4  16   1       2032.54       2117.96        89.21 o                         
   5  16   1         19.61          0.00        63.63 o                         
   6  16   1        248.16        233.37        72.03 o                         
   7  16   1        665.62        737.24        92.73 o                         
   8  16   1        998.67        909.85       250.84 o                         
  -8  17   1        154.43        179.92      2389.67 o                         
  -7  17   1         66.44        601.71       452.40 o                         
  -6  17   1        458.10        561.27       336.69 o                         
  -5  17   1         16.12         32.35        61.68 o                         
  -4  17   1       1020.40        867.52        73.91 o                         
  -3  17   1         24.67         94.55        44.12 o                         
  -2  17   1        135.55        175.84        36.54 o                         
  -1  17   1         73.14        121.46        27.39 o                         
   0  17   1         93.21        101.88        31.41 o                         
   1  17   1         73.24         41.43        33.78 o                         
   2  17   1        136.18        147.49        56.36 o                         
   3  17   1         24.63          0.00        44.30 o                         
   4  17   1       1019.74       1078.27       145.20 o                         
   5  17   1         16.31         66.49        65.27 o                         
   6  17   1        459.34        355.31        78.88 o                         
   7  17   1         66.75        143.10       124.30 o                         
   8  17   1        154.58        123.46       151.76 o                         
  -8  18   1         90.70          0.00      2548.68 o                         
  -7  18   1         88.51          0.00      1334.81 o                         
  -6  18   1        296.33        562.89       365.80 o                         
  -5  18   1        291.60        321.67        74.16 o                         
  -4  18   1        215.19        105.75        46.07 o                         
  -3  18   1        566.57        539.52        60.26 o                         
  -2  18   1         10.65         40.49        35.33 o                         
  -1  18   1         79.51         36.12        34.36 o                         
   0  18   1         36.69         46.56        56.36 o                         
   1  18   1         79.01         19.57        43.41 o                         
   2  18   1         10.52         25.91        43.28 o                         
   3  18   1        566.98        573.95        63.67 o                         
   4  18   1        215.02        206.79        59.07 o                         
   5  18   1        291.12        230.19       181.04 o                         
   6  18   1        296.65        272.67        90.90 o                         
   7  18   1         88.79        181.71       116.95 o                         
   8  18   1         90.79        167.40       186.28 o                         
  -8  19   1         58.33          0.00      1284.05 o                         
  -7  19   1        146.57        117.95      1356.46 o                         
  -6  19   1          5.31          0.00       368.04 o                         
  -5  19   1        560.03        643.26       373.27 o                         
  -4  19   1        749.57        587.05        91.82 o                         
  -3  19   1        538.03        433.30        91.45 o                         
  -2  19   1        151.08        137.73        37.78 o                         
  -1  19   1        174.23        190.12        45.67 o                         
   0  19   1          0.00         28.87        35.63 o                         
   1  19   1        173.91        128.06        63.46 o                         
   2  19   1        150.30        129.32        53.14 o                         
   3  19   1        538.06        463.48        92.94 o                         
   4  19   1        751.39        809.09        81.07 o                         
   5  19   1        559.27        390.68       101.11 o                         
   6  19   1          5.25         12.39       104.34 o                         
   7  19   1        146.49        148.10       118.93 o                         
   8  19   1         58.48        376.00       197.09 o                         
  -6  20   1        131.73          0.00       440.46 o                         
  -5  20   1        676.22        646.56       375.88 o                         
  -4  20   1        214.07        151.59        57.17 o                         
  -3  20   1        136.29         89.39        76.52 o                         
  -2  20   1         34.15         21.78        32.41 o                         
  -1  20   1        279.92        324.94        56.36 o                         
   0  20   1        400.79        337.85        87.35 o                         
   1  20   1        280.60        154.99        58.60 o                         
   2  20   1         33.82         90.37        53.88 o                         
   3  20   1        135.97         85.47        70.35 o                         
   4  20   1        214.00        221.74        71.49 o                         
   5  20   1        676.24        934.04       140.72 o                         
   6  20   1        132.01        222.30       131.02 o                         
   7  20   1         67.74        109.74       134.38 o                         
  -6  21   1        132.99        158.27       656.95 o                         
  -5  21   1        114.71        198.75       107.50 o                         
  -4  21   1        223.98        130.20       149.31 o                         
  -3  21   1        363.96        293.23        59.62 o                         
  -2  21   1        351.86        266.17        93.32 o                         
  -1  21   1        686.63        779.91       200.82 o                         
   0  21   1        112.33        200.35        61.30 o                         
   1  21   1        685.97        870.75       108.62 o                         
   2  21   1        351.82        392.29        73.84 o                         
   3  21   1        363.64        310.41        93.83 o                         
   4  21   1        223.90        102.28        84.46 o                         
   5  21   1        114.71        172.71        96.78 o                         
   6  21   1        132.80        207.74       118.33 o                         
   7  21   1        925.28        841.35       151.55 o                         
  -7  22   1        250.67        701.75       430.75 o                         
  -6  22   1         25.45          0.00       687.56 o                         
  -5  22   1        604.16        607.67       453.52 o                         
  -4  22   1        169.32        209.75        76.51 o                         
  -3  22   1        205.48        116.94        94.06 o                         
  -2  22   1         59.68         29.57        51.83 o                         
  -1  22   1       1387.51       1262.47       223.59 o                         
   0  22   1        102.11        295.20       128.03 o                         
   1  22   1       1387.76       1030.61       255.32 o                         
   2  22   1         59.71        112.98        77.57 o                         
   3  22   1        205.47        333.14        81.91 o                         
   4  22   1        169.65        258.02       115.15 o                         
   5  22   1        602.99        749.47       106.93 o                         
   6  22   1         25.46         99.90       119.35 o                         
   7  22   1        251.23        538.25       152.29 o                         
  -6  23   1        204.05          0.00       721.16 o                         
  -5  23   1        167.20        292.99       130.95 o                         
  -4  23   1         25.28         87.05       120.57 o                         
  -3  23   1        220.83        121.91        69.05 o                         
  -2  23   1        274.06        285.59        99.29 o                         
  -1  23   1        864.98        713.87       136.99 o                         
   0  23   1          0.24         98.86        81.37 o                         
   1  23   1        865.28        826.87       123.55 o                         
   2  23   1        274.31        258.04        92.57 o                         
   3  23   1        221.24        276.82       143.34 o                         
   4  23   1         25.46         81.85       113.86 o                         
   5  23   1        167.09        238.11       278.09 o                         
   6  23   1        204.64        198.19       128.30 o                         
  -6  24   1         53.26        225.21      1075.02 o                         
  -5  24   1          8.01        301.78       290.06 o                         
  -4  24   1        306.54        246.14       189.99 o                         
  -3  24   1        113.16         76.11       108.69 o                         
  -2  24   1        657.37        691.58       402.01 o                         
  -1  24   1        156.12        106.27        45.66 o                         
   0  24   1        836.89        859.02        59.01 o                         
   1  24   1        155.94        188.73       120.19 o                         
   2  24   1        657.31        629.34       133.26 o                         
   3  24   1        113.01         39.47        88.27 o                         
   4  24   1        305.97        243.92       107.42 o                         
   5  24   1          8.02        143.02       188.13 o                         
   6  24   1         53.23        475.12       186.37 o                         
  -5  25   1          7.61         19.16       193.94 o                         
  -4  25   1         86.03        172.48       139.15 o                         
  -3  25   1        196.32         65.95       255.26 o                         
  -2  25   1        282.56        401.03       163.87 o                         
  -1  25   1         90.54         90.04        87.72 o                         
   0  25   1          5.90        101.99        50.92 o                         
   1  25   1         90.63         55.58        53.00 o                         
   2  25   1        283.27        279.30        54.17 o                         
   3  25   1        196.56        277.44        76.72 o                         
   4  25   1         85.52        105.60       106.29 o                         
   5  25   1          7.65        328.94       156.03 o                         
  -5  26   1          3.34          2.08       205.39 o                         
  -4  26   1        103.12        219.64       171.33 o                         
  -3  26   1        542.67        219.21       154.16 o                         
  -2  26   1        292.93        342.79       123.93 o                         
  -1  26   1        477.96        379.20        60.53 o                         
   0  26   1        127.99        200.87        86.60 o                         
   1  26   1        478.18        480.98        60.64 o                         
   2  26   1        292.73        305.56       116.83 o                         
   3  26   1        541.85        386.06        64.24 o                         
   4  26   1        103.10        118.50        79.33 o                         
   5  26   1          3.32         99.65       123.66 o                         
  -4  27   1         37.23          6.38       142.44 o                         
  -3  27   1         54.52         96.56       133.14 o                         
  -2  27   1          0.92        142.40        90.17 o                         
  -1  27   1        209.46        119.90        82.12 o                         
   0  27   1         44.83        148.19        57.54 o                         
   1  27   1        209.22        138.77        57.27 o                         
   2  27   1          0.90        108.28        56.12 o                         
   3  27   1         54.60         33.93        57.57 o                         
   4  27   1         37.46         30.69        66.62 o                         
  -4  28   1          0.05         56.42       191.85 o                         
  -3  28   1         57.62         89.79       303.66 o                         
  -2  28   1         93.90        155.72       106.90 o                         
  -1  28   1         69.12         58.70        69.76 o                         
   0  28   1          0.08         70.25        59.12 o                         
   1  28   1         69.54        177.95        70.17 o                         
   2  28   1         93.83         80.23        82.12 o                         
   3  28   1         58.25        154.57        69.10 o                         
   4  28   1          0.05         81.03        66.13 o                         
  -3  29   1         88.31         88.84       201.57 o                         
  -2  29   1         46.52         79.01       136.03 o                         
  -1  29   1         27.19         65.72        77.16 o                         
   0  29   1          5.17         95.32        66.75 o                         
   1  29   1         27.26         98.42        67.02 o                         
   2  29   1         46.49        203.74        70.47 o                         
   3  29   1         88.52         64.86        65.59 o                         
  -1  30   1          6.63         78.85        92.34 o                         
   0  30   1          1.86        204.42        79.43 o                         
   1  30   1          6.58        136.67        70.40 o                         
   1   0   2       7701.06       7390.05       115.57 o                         
   2   0   2        180.08        131.73        19.04 o                         
   3   0   2        323.70        283.14        50.76 o                         
   4   0   2       1635.28       1659.72        55.24 o                         
   5   0   2          0.20         30.27        25.80 o                         
   6   0   2        216.44        315.22        53.75 o                         
   7   0   2         90.70         69.18        54.87 o                         
   8   0   2        175.42        137.32       106.38 o                         
   9   0   2        186.84          0.00       232.92 o                         
  -9   1   2         72.03          0.00      4038.77 o                         
  -8   1   2        145.55         86.71        87.26 o                         
  -7   1   2        107.95         49.71        68.09 o                         
  -6   1   2        516.49        490.97        44.11 o                         
  -5   1   2       1098.00       1178.12        85.85 o                         
  -4   1   2       1263.30       1430.05        44.00 o                         
  -3   1   2        574.39        562.63        27.92 o                         
  -2   1   2       1035.01        982.54        28.51 o                         
  -1   1   2      13415.43      12943.95       549.08 o                         
   0   1   2       9608.36       1753.94      4065.28 o                         
   1   1   2      13422.38      12608.46       343.03 o                         
   2   1   2       1037.61        846.23        55.99 o                         
   3   1   2        572.46        591.30        29.65 o                         
   4   1   2       1262.03       1432.97        51.70 o                         
   5   1   2       1098.70       1170.11        48.57 o                         
   6   1   2        517.40        461.43        46.54 o                         
   7   1   2        108.01        191.11        51.51 o                         
   8   1   2        145.98        218.31       458.75 o                         
   9   1   2         72.29         72.05       212.07 o                         
 -10   2   2        324.32        468.83       387.45 o                         
  -8   2   2          5.85          0.00       201.57 o                         
  -7   2   2       2138.49       1907.75       117.17 o                         
  -6   2   2         88.10        114.64        32.99 o                         
  -5   2   2        505.57        563.20        53.00 o                         
  -4   2   2       2717.25       2992.14        87.72 o                         
  -3   2   2        499.03        499.43        39.19 o                         
  -2   2   2          3.33         22.44        12.70 o                         
  -1   2   2      21134.69      19202.90       642.40 o                         
   0   2   2        201.60        201.08         6.62 o                         
   1   2   2      21141.37      19026.40       285.18 o                         
   2   2   2          3.61          6.89        13.39 o                         
   3   2   2        500.07        484.57        50.39 o                         
   4   2   2       2716.41       2934.33       142.59 o                         
   5   2   2        506.37        531.26        55.62 o                         
   6   2   2         88.66        153.37        44.30 o                         
   7   2   2       2138.23       1940.07       123.36 o                         
   8   2   2          5.92         94.81       179.17 o                         
   9   2   2        120.98        176.18       138.86 o                         
 -10   3   2        105.77        126.24       332.58 o                         
  -9   3   2         78.61          0.00       477.78 o                         
  -8   3   2        262.28        258.30       173.94 o                         
  -7   3   2        107.92        321.52       122.81 o                         
  -6   3   2        725.78        770.50        58.04 o                         
  -5   3   2         86.07         82.04        26.25 o                         
  -4   3   2       1228.36       1305.69        47.03 o                         
  -3   3   2        578.66        605.46        24.85 o                         
  -2   3   2       2642.71       2567.33        65.16 o                         
  -1   3   2       2493.97       2301.31        40.36 o                         
   0   3   2       4532.96       4185.89        67.39 o                         
   1   3   2       2492.27       2253.74        45.02 o                         
   2   3   2       2641.21       2603.73        51.49 o                         
   3   3   2        579.21        581.04        50.76 o                         
   4   3   2       1229.98       1339.11        90.70 o                         
   5   3   2         86.16         75.97        32.74 o                         
   6   3   2        726.27        739.90        94.81 o                         
   7   3   2        108.56        155.28        94.06 o                         
   8   3   2        262.83        186.35       161.92 o                         
   9   3   2         78.47          9.71       170.21 o                         
 -10   4   2        268.35         48.34       345.25 o                         
  -9   4   2        198.21        249.61       474.53 o                         
  -8   4   2        118.51        230.64       136.60 o                         
  -7   4   2        399.02        535.32       152.27 o                         
  -6   4   2        226.52         87.66        88.09 o                         
  -5   4   2        253.84        233.46        33.22 o                         
  -4   4   2        347.63        388.48        41.43 o                         
  -3   4   2        294.98        316.12        17.64 o                         
  -2   4   2       8962.48       8767.29       236.65 o                         
  -1   4   2      29959.20      27715.82       685.32 o                         
   0   4   2        490.03        430.68        36.21 o                         
   1   4   2      29962.37      28957.99       544.97 o                         
   2   4   2       8967.68       8857.07       445.68 o                         
   3   4   2        296.37        289.00        22.15 o                         
   4   4   2        348.76        329.33        28.24 o                         
   5   4   2        253.80        241.78        31.46 o                         
   6   4   2        226.67        190.01        37.31 o                         
   7   4   2        399.39        329.30        54.11 o                         
   8   4   2        118.52        172.32        97.54 o                         
   9   4   2        197.86         65.60       141.87 o                         
  10   4   2        267.91        137.36       234.41 o                         
 -10   5   2        146.94          0.00       314.29 o                         
  -9   5   2         79.84         64.69       205.00 o                         
  -8   5   2        344.74        507.07       128.60 o                         
  -7   5   2        399.61        514.13       155.28 o                         
  -6   5   2        704.96        295.90       155.28 o                         
  -5   5   2        438.23        413.30        58.60 o                         
  -4   5   2       2187.98       2238.14       160.51 o                         
  -3   5   2       4446.63       4255.25        91.82 o                         
  -2   5   2        176.96        174.43        21.80 o                         
  -1   5   2      11152.88      10181.25       163.21 o                         
   0   5   2      47557.65      42782.00       921.98 o                         
   1   5   2      11161.83       9710.56       792.82 o                         
   2   5   2        177.13        186.28        17.00 o                         
   3   5   2       4446.50       4407.52        88.14 o                         
   4   5   2       2189.21       2403.07        65.59 o                         
   5   5   2        437.25        409.56        37.61 o                         
   6   5   2        703.87        575.41        50.12 o                         
   7   5   2        400.54        382.24        66.17 o                         
   8   5   2        345.96        357.93       189.25 o                         
   9   5   2         79.92        219.83       130.88 o                         
  10   5   2        147.03        139.60       235.16 o                         
  -9   6   2          1.78        106.54       170.47 o                         
  -8   6   2        797.86        787.17       139.11 o                         
  -7   6   2        546.74        803.63       112.75 o                         
  -6   6   2        260.88        302.07        71.03 o                         
  -5   6   2        197.75        266.07        64.95 o                         
  -4   6   2        640.18        639.15        45.17 o                         
  -3   6   2        619.41        586.30        28.74 o                         
  -2   6   2        566.45        534.09        39.57 o                         
  -1   6   2       8119.62       7058.48       198.58 o                         
   0   6   2       1397.40       1321.14        35.46 o                         
   1   6   2       8114.86       6966.43       554.30 o                         
   2   6   2        566.14        580.91        22.10 o                         
   3   6   2        620.04        633.61        29.97 o                         
   4   6   2        639.35        634.43        76.89 o                         
   5   6   2        197.59        212.15        45.17 o                         
   6   6   2        261.03        297.35        45.74 o                         
   7   6   2        547.70        573.76       109.37 o                         
   8   6   2        796.13        783.12       135.87 o                         
   9   6   2          1.78         47.03       123.18 o                         
  10   6   2         90.91        256.81       140.35 o                         
  -9   7   2        248.78        356.10       525.56 o                         
  -8   7   2        239.40        243.90       161.76 o                         
  -7   7   2        404.42        413.06       113.77 o                         
  -6   7   2        532.24        494.55       105.26 o                         
  -5   7   2        584.47        470.69        55.24 o                         
  -4   7   2         97.42        155.03        93.32 o                         
  -3   7   2        141.60        164.82        18.12 o                         
  -2   7   2        719.57        700.78        30.88 o                         
  -1   7   2       5588.11       4838.58       452.78 o                         
   0   7   2       2656.80       2299.20        41.01 o                         
   1   7   2       5586.38       5471.10       105.26 o                         
   2   7   2        719.23        654.71        24.74 o                         
   3   7   2        141.46         93.83        21.12 o                         
   4   7   2         97.21        132.11        24.00 o                         
   5   7   2        582.97        606.84        37.66 o                         
   6   7   2        532.90        529.92        51.13 o                         
   7   7   2        404.34        480.84        83.61 o                         
   8   7   2        239.09        104.52       108.99 o                         
   9   7   2        248.30        167.22       167.22 o                         
  -9   8   2         73.34        188.87       508.39 o                         
  -8   8   2        507.64        674.55       173.27 o                         
  -7   8   2        390.78        563.56       288.54 o                         
  -6   8   2        642.53        899.53       100.24 o                         
  -5   8   2        550.04        480.74       266.51 o                         
  -4   8   2        463.73        446.66        93.32 o                         
  -3   8   2        412.24        379.56        25.40 o                         
  -2   8   2       1033.82       1042.97        52.63 o                         
  -1   8   2       4273.02       3321.28       759.98 o                         
   0   8   2        168.61        158.67        13.79 o                         
   1   8   2       4278.72       4343.44        88.09 o                         
   2   8   2       1036.95       1087.70        65.70 o                         
   3   8   2        411.30        431.58        30.61 o                         
   4   8   2        464.33        453.82        33.26 o                         
   5   8   2        549.46        538.39        41.43 o                         
   6   8   2        640.43        614.89        66.82 o                         
   7   8   2        391.40        269.50        64.20 o                         
   8   8   2        507.35        448.67        94.81 o                         
   9   8   2         73.71        182.90       170.21 o                         
  -9   9   2        187.78          0.00      2203.78 o                         
  -8   9   2        120.84        293.24       256.81 o                         
  -7   9   2        850.02        530.79       120.94 o                         
  -6   9   2        321.99        312.80       164.24 o                         
  -5   9   2         49.01         70.60        85.11 o                         
  -4   9   2        814.44        797.17        47.29 o                         
  -3   9   2       2258.04       2184.47       123.55 o                         
  -2   9   2        370.32        451.89        42.93 o                         
  -1   9   2        500.11        652.78        68.68 o                         
   0   9   2       1390.52       1351.28        31.02 o                         
   1   9   2        501.78        590.41        21.66 o                         
   2   9   2        370.45        368.80        16.39 o                         
   3   9   2       2259.50       2574.28        96.30 o                         
   4   9   2        813.97        893.21        40.91 o                         
   5   9   2         48.80         61.66        34.08 o                         
   6   9   2        321.24        210.12        51.87 o                         
   7   9   2        851.51        733.85        88.09 o                         
   8   9   2        120.72         94.06        84.36 o                         
   9   9   2        187.31        209.78       163.49 o                         
  -8  10   2        403.08        470.32       238.89 o                         
  -7  10   2       2210.48       2067.86       806.64 o                         
  -6  10   2       1408.35       1388.13       682.71 o                         
  -5  10   2        374.80        247.99        53.45 o                         
  -4  10   2       1836.55       1654.34        69.87 o                         
  -3  10   2       1513.46       1536.33       114.22 o                         
  -2  10   2        146.07         87.58        27.58 o                         
  -1  10   2      11192.00      10726.94       187.05 o                         
   0  10   2       7581.27       6961.81       110.27 o                         
   1  10   2      11198.65      10868.88       187.52 o                         
   2  10   2        144.85        153.95        30.98 o                         
   3  10   2       1514.56       1712.29       109.74 o                         
   4  10   2       1836.52       1912.87        59.01 o                         
   5  10   2        374.40        406.77        46.08 o                         
   6  10   2       1411.30       1335.56       105.64 o                         
   7  10   2       2206.66       2297.86       121.69 o                         
   8  10   2        403.00        406.12        88.09 o                         
   9  10   2        177.74        140.35       168.72 o                         
  -7  11   2         68.12         71.34        93.90 o                         
  -6  11   2        220.30        312.88        73.46 o                         
  -5  11   2        464.57        580.00        71.19 o                         
  -4  11   2       1146.49       1190.92        70.47 o                         
  -3  11   2        273.30        269.57        32.47 o                         
  -2  11   2       2520.47       2339.67       147.81 o                         
  -1  11   2       2455.28       2612.59       100.04 o                         
   0  11   2       1544.66       1548.66        42.07 o                         
   1  11   2       2457.74       2556.06        55.15 o                         
   2  11   2       2519.14       2496.52        71.73 o                         
   3  11   2        271.86        299.83        18.76 o                         
   4  11   2       1146.68       1137.78        38.40 o                         
   5  11   2        465.89        532.86        56.85 o                         
   6  11   2        220.65        359.96       109.37 o                         
   7  11   2         68.02         98.38        51.90 o                         
   8  11   2        859.90       1057.10       108.99 o                         
   9  11   2        127.75        163.49       126.17 o                         
  -8  12   2        494.99       1382.59      2429.24 o                         
  -7  12   2        108.97        221.06        91.82 o                         
  -6  12   2       1784.57       1143.96       242.63 o                         
  -5  12   2       1445.21       1492.56        87.90 o                         
  -4  12   2       1497.27       1405.28        72.99 o                         
  -3  12   2       2459.94       2394.76        73.08 o                         
  -2  12   2       2849.36       2939.96        96.87 o                         
  -1  12   2       5811.99       5932.58       205.67 o                         
   0  12   2        165.84        144.83        20.45 o                         
   1  12   2       5810.54       6003.13       104.48 o                         
   2  12   2       2849.38       3044.05        99.01 o                         
   3  12   2       2459.26       2746.11        80.63 o                         
   4  12   2       1498.45       1660.58       125.79 o                         
   5  12   2       1445.69       1416.94        72.56 o                         
   6  12   2       1784.91       1760.00       110.86 o                         
   7  12   2        109.37        121.53        70.26 o                         
   8  12   2        494.53        624.85       141.84 o                         
   9  12   2         70.83        287.42       132.88 o                         
  -9  13   2        113.47        973.68      2180.05 o                         
  -8  13   2         52.48          9.07       611.85 o                         
  -7  13   2        444.31        900.33       216.50 o                         
  -6  13   2       1170.93        730.39       335.20 o                         
  -5  13   2       1328.48       1091.55        74.34 o                         
  -4  13   2         27.31         68.28        62.71 o                         
  -3  13   2        261.32        256.28        57.11 o                         
  -2  13   2       2427.80       2562.70        94.06 o                         
  -1  13   2        296.11        352.54        29.96 o                         
   0  13   2        138.57        125.24        18.81 o                         
   1  13   2        295.95        346.84        19.20 o                         
   2  13   2       2427.18       2493.61        77.78 o                         
   3  13   2        261.06        312.35        45.39 o                         
   4  13   2         27.10         82.48        40.50 o                         
   5  13   2       1326.94       1389.39        79.51 o                         
   6  13   2       1169.46       1090.98        76.89 o                         
   7  13   2        443.00        425.95       107.50 o                         
   8  13   2         52.41         74.85        84.67 o                         
   9  13   2        113.25        174.96       183.28 o                         
  -9  14   2         12.14          8.39       278.26 o                         
  -8  14   2        307.68        211.20       191.81 o                         
  -7  14   2        268.21       1068.36      3447.52 o                         
  -6  14   2       3972.87       1588.19      1172.44 o                         
  -5  14   2        157.74        196.24        52.54 o                         
  -4  14   2        281.81        345.46       143.34 o                         
  -3  14   2       1746.41       1478.70        51.95 o                         
  -2  14   2       1107.41       1093.01        79.88 o                         
  -1  14   2        287.36        282.33        27.15 o                         
   0  14   2         39.30         38.11        23.15 o                         
   1  14   2        287.84        262.50        15.25 o                         
   2  14   2       1107.84       1206.21        53.78 o                         
   3  14   2       1745.06       1843.41        68.53 o                         
   4  14   2        281.16        340.93        54.83 o                         
   5  14   2        158.15        320.92       158.27 o                         
   6  14   2       3973.20       3791.94       520.34 o                         
   7  14   2        267.88        223.58        68.94 o                         
   8  14   2        307.57        273.06       134.00 o                         
   9  14   2         12.18        198.58       196.34 o                         
  -9  15   2          4.32         41.83       208.70 o                         
  -8  15   2         46.77        120.39       259.90 o                         
  -7  15   2        222.74        450.93       232.98 o                         
  -6  15   2        149.64        134.21        75.02 o                         
  -5  15   2       1888.01        838.87       382.60 o                         
  -4  15   2       2204.49       1527.55       362.44 o                         
  -3  15   2        350.37        364.68        36.67 o                         
  -2  15   2        954.64        940.76        47.03 o                         
  -1  15   2       1310.00       1384.97        45.93 o                         
   0  15   2         51.97         12.80        22.10 o                         
   1  15   2       1311.12       1266.46        51.60 o                         
   2  15   2        955.39        905.82        63.46 o                         
   3  15   2        351.06        376.22        46.31 o                         
   4  15   2       2206.41       2274.45        92.73 o                         
   5  15   2       1885.33       1905.51        96.47 o                         
   6  15   2        149.56        223.23        55.96 o                         
   7  15   2        223.12        335.67       626.35 o                         
   8  15   2         46.67        159.76       100.04 o                         
   9  15   2          4.39         11.20        93.32 o                         
  -8  16   2        192.10        371.59       266.89 o                         
  -7  16   2        210.72        519.17       154.39 o                         
  -6  16   2         61.93         36.47        94.47 o                         
  -5  16   2        503.61        623.12        73.00 o                         
  -4  16   2        368.15        308.67        51.96 o                         
  -3  16   2        502.67        487.27        52.17 o                         
  -2  16   2        631.62        644.26        37.19 o                         
  -1  16   2         74.48         86.60        26.39 o                         
   0  16   2        343.76        321.98        32.41 o                         
   1  16   2         74.58         29.46        30.47 o                         
   2  16   2        631.63        639.02        45.60 o                         
   3  16   2        502.53        462.66        54.77 o                         
   4  16   2        368.88        362.05        62.79 o                         
   5  16   2        503.54        638.25        78.27 o                         
   6  16   2         62.62         30.59        59.48 o                         
   7  16   2        210.83        314.33       163.87 o                         
   8  16   2        191.85         93.19       157.52 o                         
  -8  17   2        159.43        191.86       623.36 o                         
  -7  17   2        139.32        239.69       245.07 o                         
  -6  17   2        384.81        394.17       114.97 o                         
  -5  17   2        518.24        472.64        64.38 o                         
  -4  17   2        324.38        307.11        44.28 o                         
  -3  17   2        187.00        226.92        51.84 o                         
  -2  17   2       1074.53        986.69        53.67 o                         
  -1  17   2        162.60        193.55        44.05 o                         
   0  17   2         10.46          5.98        30.93 o                         
   1  17   2        162.52        236.14        40.08 o                         
   2  17   2       1074.20       1089.84        60.15 o                         
   3  17   2        186.00        149.84        52.88 o                         
   4  17   2        325.21        396.51        95.18 o                         
   5  17   2        517.45        564.31        81.12 o                         
   6  17   2        384.84        545.63       221.72 o                         
   7  17   2        139.22        120.00        91.37 o                         
   8  17   2        159.33        274.45       123.89 o                         
  -8  18   2        117.08       1824.54      2241.86 o                         
  -7  18   2         26.03          0.00       362.07 o                         
  -6  18   2        195.64        323.25       111.23 o                         
  -5  18   2        521.86        708.41       745.05 o                         
  -4  18   2        138.74        158.13        53.03 o                         
  -3  18   2        374.56        231.03       114.22 o                         
  -2  18   2         29.52        114.49        55.99 o                         
  -1  18   2        100.26        102.08        34.25 o                         
   0  18   2          4.22         23.30        35.50 o                         
   1  18   2         99.50         94.86        48.15 o                         
   2  18   2         29.47         79.69        47.60 o                         
   3  18   2        376.05        376.09        59.38 o                         
   4  18   2        139.02         35.28        62.40 o                         
   5  18   2        522.24        237.10       105.26 o                         
   6  18   2        194.96        328.33       160.51 o                         
   7  18   2         25.78        101.82        92.26 o                         
   8  18   2        117.01         66.33       150.72 o                         
  -8  19   2        197.69          0.00      1121.30 o                         
  -7  19   2         38.79        723.40       585.29 o                         
  -6  19   2        104.62        102.28       142.59 o                         
  -5  19   2        568.71        548.23        96.37 o                         
  -4  19   2        549.14        408.67        60.05 o                         
  -3  19   2        159.04        167.80        48.88 o                         
  -2  19   2        233.73        248.66        36.63 o                         
  -1  19   2         63.34        146.00        41.48 o                         
   0  19   2         71.55         57.62        37.84 o                         
   1  19   2         63.75        127.22        80.63 o                         
   2  19   2        233.63        306.18        59.72 o                         
   3  19   2        159.19        243.00       101.16 o                         
   4  19   2        549.88        610.37       174.32 o                         
   5  19   2        569.58        585.34        86.03 o                         
   6  19   2        104.68        115.18        93.63 o                         
   7  19   2         38.79        120.85       142.96 o                         
   8  19   2        197.60        261.81       114.15 o                         
  -7  20   2          6.53          0.00      1391.55 o                         
  -6  20   2        447.25        282.94       273.23 o                         
  -5  20   2        169.24        267.26       104.52 o                         
  -4  20   2        477.13        350.28        67.70 o                         
  -3  20   2        152.34         88.48        55.24 o                         
  -2  20   2        140.12        164.70        50.39 o                         
  -1  20   2        664.66        693.04        85.85 o                         
   0  20   2        438.32        396.08        54.38 o                         
   1  20   2        665.51        657.74        71.29 o                         
   2  20   2        140.16        110.10        61.89 o                         
   3  20   2        152.36        137.94        74.28 o                         
   4  20   2        476.73        693.59        85.30 o                         
   5  20   2        168.95        112.96        86.10 o                         
   6  20   2        446.26        253.46       138.48 o                         
   7  20   2          6.58         99.10       123.96 o                         
  -6  21   2         33.21          0.00       443.44 o                         
  -5  21   2        261.96        424.24       103.38 o                         
  -4  21   2        128.00        118.89        65.75 o                         
  -3  21   2        308.68        282.94       142.22 o                         
  -2  21   2         94.63         32.83        44.30 o                         
  -1  21   2        604.09        603.63        66.07 o                         
   0  21   2         59.69         55.05        42.60 o                         
   1  21   2        603.42        630.08        74.65 o                         
   2  21   2         94.67        119.52        71.29 o                         
   3  21   2        308.79        348.17        98.29 o                         
   4  21   2        127.78         24.12        95.96 o                         
   5  21   2        262.35        328.06        88.25 o                         
   6  21   2         33.12        137.31      1251.20 o                         
   7  21   2         43.33        143.79       127.44 o                         
  -7  22   2        446.81        435.98       356.85 o                         
  -6  22   2        208.71        185.80       543.48 o                         
  -5  22   2        140.69         96.30        87.35 o                         
  -4  22   2         76.47         84.75        82.15 o                         
  -3  22   2        589.07        443.21       152.67 o                         
  -2  22   2        526.74        533.62        60.79 o                         
  -1  22   2        415.57        433.99       101.53 o                         
   0  22   2        366.66        393.46        65.70 o                         
   1  22   2        417.03        271.26        88.84 o                         
   2  22   2        526.93        580.06        73.16 o                         
   3  22   2        587.11        578.60        86.87 o                         
   4  22   2         76.71        239.73       251.58 o                         
   5  22   2        140.09         32.67       106.22 o                         
   6  22   2        209.17        474.69       121.86 o                         
   7  22   2        447.07        509.38       310.93 o                         
  -6  23   2        335.38          0.00      1253.44 o                         
  -5  23   2         36.15         46.29       124.67 o                         
  -4  23   2          6.95        126.69       232.17 o                         
  -3  23   2        168.32        138.46        65.58 o                         
  -2  23   2        463.87        331.88        70.63 o                         
  -1  23   2       1052.85       1017.33       184.02 o                         
   0  23   2        483.55        465.55        83.61 o                         
   1  23   2       1052.11       1060.76       147.44 o                         
   2  23   2        463.72        545.21        95.18 o                         
   3  23   2        168.36        200.93       205.30 o                         
   4  23   2          7.03        167.86       134.62 o                         
   5  23   2         36.26        158.98       169.46 o                         
   6  23   2        335.46        435.63       165.73 o                         
  -6  24   2        260.37        417.32       267.26 o                         
  -5  24   2        370.08        239.71       188.87 o                         
  -4  24   2         48.11        118.42       809.99 o                         
  -3  24   2          4.01          0.00        82.13 o                         
  -2  24   2          7.14        379.01      1047.39 o                         
  -1  24   2        339.41        303.15        50.88 o                         
   0  24   2        806.59        681.92        62.28 o                         
   1  24   2        338.44        376.78       125.42 o                         
   2  24   2          7.08         61.44        70.55 o                         
   3  24   2          4.07         11.79        67.00 o                         
   4  24   2         48.05        157.51       156.77 o                         
   5  24   2        370.07        514.82       177.68 o                         
   6  24   2        260.25        214.35       177.37 o                         
  -5  25   2        146.55        348.04       131.96 o                         
  -4  25   2         58.87        209.86       112.22 o                         
  -3  25   2         95.00        134.73        87.48 o                         
  -2  25   2         43.99        101.60        84.10 o                         
  -1  25   2        306.61        252.92        57.66 o                         
   0  25   2        749.71        741.65        58.95 o                         
   1  25   2        305.79        330.21        52.88 o                         
   2  25   2         44.09         47.83        48.42 o                         
   3  25   2         95.29        182.41       241.51 o                         
   4  25   2         59.18         11.66        81.92 o                         
   5  25   2        146.23         90.92       123.57 o                         
  -5  26   2         44.61        225.20       125.90 o                         
  -4  26   2         16.79         11.15       113.28 o                         
  -3  26   2          4.53          5.50        98.02 o                         
  -2  26   2         76.61        120.03        78.42 o                         
  -1  26   2        205.69        235.84        66.25 o                         
   0  26   2        221.19        221.01        54.50 o                         
   1  26   2        205.22        227.30        55.69 o                         
   2  26   2         76.66         84.58        58.23 o                         
   3  26   2          4.58         45.77        55.76 o                         
   4  26   2         16.76         90.08       222.47 o                         
   5  26   2         44.54        205.90       223.96 o                         
  -4  27   2          2.14         33.28       255.93 o                         
  -3  27   2         19.87         64.95       110.49 o                         
  -2  27   2        254.34        205.52       126.17 o                         
  -1  27   2        117.80        116.62        84.41 o                         
   0  27   2        124.54        302.27        58.06 o                         
   1  27   2        117.58        126.02        93.32 o                         
   2  27   2        254.65        203.61        60.05 o                         
   3  27   2         19.93         19.48        59.53 o                         
   4  27   2          2.14         23.96        72.55 o                         
  -4  28   2         38.70         11.94       109.56 o                         
  -3  28   2         30.09         48.53       141.84 o                         
  -2  28   2         16.55         98.16        96.46 o                         
  -1  28   2        208.83        288.87       192.61 o                         
   0  28   2         25.60        124.15        60.93 o                         
   1  28   2        209.22        354.62        65.98 o                         
   2  28   2         16.41         67.55        59.37 o                         
   3  28   2         30.09        164.79        64.73 o                         
   4  28   2         38.80         47.52        57.61 o                         
  -3  29   2         91.08          0.00       117.95 o                         
  -2  29   2         47.94        120.44       291.52 o                         
  -1  29   2         28.50         43.08        90.85 o                         
   0  29   2         46.10        144.69        69.13 o                         
   1  29   2         28.52        151.85        72.47 o                         
   2  29   2         47.93         10.37        70.20 o                         
   3  29   2         90.91        167.80        63.66 o                         
  -1  30   2        205.00        172.34       125.05 o                         
   0  30   2         61.20          0.00        73.28 o                         
   1  30   2        204.65        558.50       198.95 o                         
   1   0   3       1999.32       1822.92        29.86 o                         
   2   0   3       3120.13       3023.99        63.32 o                         
   3   0   3        527.35        634.07        32.61 o                         
   4   0   3        718.01        890.80        78.39 o                         
   5   0   3        980.40       1114.58        49.83 o                         
   6   0   3        348.25        419.91        43.68 o                         
   7   0   3        191.27        292.29       671.88 o                         
   8   0   3        356.41        269.92        88.75 o                         
   9   0   3          8.54          0.00     14218.58 o                         
  -9   1   3          3.22       1540.11      2011.18 o                         
  -8   1   3        720.69        870.44      1207.53 o                         
  -7   1   3        515.43        342.00        83.06 o                         
  -6   1   3       1403.86       1435.69        97.80 o                         
  -5   1   3        653.29        709.53        60.84 o                         
  -4   1   3       1504.73       1656.99        67.94 o                         
  -3   1   3        966.66        972.22        83.24 o                         
  -2   1   3       4176.46       3753.08        71.79 o                         
  -1   1   3      13409.95      12370.45       166.56 o                         
   0   1   3         52.88         48.86         4.99 o                         
   1   1   3      13407.51      12839.19       225.83 o                         
   2   1   3       4175.10       2798.60       759.60 o                         
   3   1   3        969.28        950.09        44.84 o                         
   4   1   3       1504.79       1756.05        61.96 o                         
   5   1   3        651.50        720.57        44.06 o                         
   6   1   3       1404.27       1487.56        76.84 o                         
   7   1   3        515.61        521.84       261.29 o                         
   8   1   3        720.83        670.07       107.68 o                         
   9   1   3          3.30          0.00       493.46 o                         
  10   1   3        275.75          3.73      5459.44 o                         
 -10   2   3         49.85          0.00       318.03 o                         
  -9   2   3         75.14          0.00       280.39 o                         
  -8   2   3        734.73        561.30       114.37 o                         
  -7   2   3       2115.64       2101.43       124.05 o                         
  -6   2   3        175.09        185.30       139.98 o                         
  -5   2   3       1362.32       1464.90        56.66 o                         
  -4   2   3        115.96        104.89        25.76 o                         
  -3   2   3       1626.82       1750.63        42.90 o                         
  -2   2   3      27042.13      26705.63       429.58 o                         
  -1   2   3        361.33        265.38        97.42 o                         
   0   2   3         17.97         26.23        13.81 o                         
   1   2   3        360.90        401.41        13.24 o                         
   2   2   3      27046.46      24874.98       489.81 o                         
   3   2   3       1628.23       1663.75        92.20 o                         
   4   2   3        115.73         94.46        27.43 o                         
   5   2   3       1361.25       1448.13       117.58 o                         
   6   2   3        175.38        205.60        43.93 o                         
   7   2   3       2112.26       1984.88       189.62 o                         
   8   2   3        734.80        692.76       322.13 o                         
   9   2   3         74.81          0.00      2018.64 o                         
 -10   3   3        322.37        252.80       263.01 o                         
  -9   3   3         68.28          0.00       211.27 o                         
  -8   3   3        326.40        174.76       112.11 o                         
  -7   3   3        556.72        237.80       150.05 o                         
  -6   3   3         85.90         69.85        51.51 o                         
  -5   3   3       1003.88       1100.70        74.28 o                         
  -4   3   3       2453.86       2360.82        59.55 o                         
  -3   3   3        694.61        740.97        63.83 o                         
  -2   3   3        552.33        591.83        26.21 o                         
  -1   3   3       3561.94       3529.50        54.74 o                         
   0   3   3        322.31        286.43        11.94 o                         
   1   3   3       3559.84       3527.28        61.52 o                         
   2   3   3        554.21        496.84        75.40 o                         
   3   3   3        695.24        691.96        29.49 o                         
   4   3   3       2456.39       2327.36       221.35 o                         
   5   3   3       1002.62       1047.93       147.07 o                         
   6   3   3         86.08        109.42        66.82 o                         
   7   3   3        556.70        459.39        70.28 o                         
   8   3   3        326.37        173.83       134.85 o                         
   9   3   3         68.07         47.78       123.93 o                         
 -10   4   3         27.09        204.44       267.20 o                         
  -9   4   3        267.55        606.51       619.25 o                         
  -8   4   3         50.03          0.00       152.96 o                         
  -7   4   3        358.66        219.45       158.64 o                         
  -6   4   3       1341.19       1288.76        73.85 o                         
  -5   4   3        505.01        500.84        37.52 o                         
  -4   4   3        176.25        195.16        19.37 o                         
  -3   4   3        899.75        953.36        39.24 o                         
  -2   4   3       1271.06       1211.71        39.79 o                         
  -1   4   3       3332.25       2961.44        49.06 o                         
   0   4   3       2066.61       1660.33        41.43 o                         
   1   4   3       3331.59       2963.86        53.55 o                         
   2   4   3       1271.76       1223.10        37.85 o                         
   3   4   3        900.21        940.72        58.60 o                         
   4   4   3        176.52        164.13        22.63 o                         
   5   4   3        506.29        451.74        32.41 o                         
   6   4   3       1340.98       1387.30       117.58 o                         
   7   4   3        359.67        353.05        52.19 o                         
   8   4   3         50.03         64.64        60.12 o                         
   9   4   3        267.77        452.48       107.63 o                         
 -10   5   3        104.02        530.01       315.61 o                         
  -9   5   3        144.89        108.53       160.88 o                         
  -8   5   3         60.40          0.00       103.09 o                         
  -7   5   3        926.14        719.41        88.94 o                         
  -6   5   3        753.17        631.71        67.19 o                         
  -5   5   3       1028.74       1041.93        98.92 o                         
  -4   5   3       1914.02       1909.33        63.73 o                         
  -3   5   3       1109.05       1215.09        95.18 o                         
  -2   5   3        141.96        139.77        21.81 o                         
  -1   5   3      14033.03      13274.15       186.54 o                         
   0   5   3       4409.12       3966.04        71.32 o                         
   1   5   3      14032.48      13671.63       385.59 o                         
   2   5   3        142.02        171.01        16.50 o                         
   3   5   3       1110.01       1150.15        34.79 o                         
   4   5   3       1914.84       1905.21        75.40 o                         
   5   5   3       1029.78       1064.33        72.41 o                         
   6   5   3        754.59        718.66        54.33 o                         
   7   5   3        925.58        821.39       153.79 o                         
   8   5   3         60.42         51.69        86.08 o                         
   9   5   3        144.94        138.17       125.99 o                         
  10   5   3        104.35        288.91       254.57 o                         
 -10   6   3        468.68        521.83      1932.79 o                         
  -9   6   3        114.16        137.33       166.50 o                         
  -8   6   3         29.94        195.73       110.89 o                         
  -7   6   3        175.01         79.93        96.22 o                         
  -6   6   3        327.67        215.84        62.29 o                         
  -5   6   3        659.92        581.44       106.01 o                         
  -4   6   3       1353.61       1344.48        62.76 o                         
  -3   6   3        323.05        338.46        30.30 o                         
  -2   6   3       1921.89       1914.18        64.95 o                         
  -1   6   3      13868.74      12525.20       183.48 o                         
   0   6   3      20598.24      18532.59       309.70 o                         
   1   6   3      13866.63      12443.28       891.74 o                         
   2   6   3       1920.67       1963.11        44.32 o                         
   3   6   3        323.59        321.03        24.21 o                         
   4   6   3       1355.12       1321.70        62.71 o                         
   5   6   3        660.47        621.58        39.95 o                         
   6   6   3        328.85        335.38        53.00 o                         
   7   6   3        173.97        196.61        67.90 o                         
   8   6   3         29.71        108.98       128.78 o                         
   9   6   3        113.60        167.02       297.12 o                         
  10   6   3        469.49        415.08       277.71 o                         
 -10   7   3        384.72        288.07       480.31 o                         
  -9   7   3         38.66         50.34       136.02 o                         
  -8   7   3        128.24        169.49       114.29 o                         
  -7   7   3        955.42       1093.95       121.32 o                         
  -6   7   3       1099.10       1017.08        89.08 o                         
  -5   7   3       2721.57       2494.29        80.35 o                         
  -4   7   3        112.26         52.36        29.82 o                         
  -3   7   3        146.31        138.16        26.50 o                         
  -2   7   3       1476.85       1445.79        49.64 o                         
  -1   7   3      12655.78      11588.38       249.34 o                         
   0   7   3       1832.93       1727.62        37.61 o                         
   1   7   3      12656.15      11792.04       349.38 o                         
   2   7   3       1477.12       1548.48        59.72 o                         
   3   7   3        146.88        110.60        21.26 o                         
   4   7   3        113.05        135.04        24.29 o                         
   5   7   3       2718.85       2664.86       139.23 o                         
   6   7   3       1100.03       1208.81       188.50 o                         
   7   7   3        957.10        958.52       188.13 o                         
   8   7   3        128.75        103.77       100.78 o                         
   9   7   3         38.50         65.70       111.98 o                         
  10   7   3        384.91         55.24       246.36 o                         
  -9   8   3        100.37        127.34       174.84 o                         
  -8   8   3        181.92        379.39       184.02 o                         
  -7   8   3       1241.29       1149.08       139.60 o                         
  -6   8   3        644.95        422.22        88.52 o                         
  -5   8   3        469.70        433.73        56.28 o                         
  -4   8   3       1380.32       1414.78        57.40 o                         
  -3   8   3       1783.48       1720.19        91.82 o                         
  -2   8   3       1066.89       1135.65        37.83 o                         
  -1   8   3        319.85        376.71        27.00 o                         
   0   8   3          0.63         30.48        20.16 o                         
   1   8   3        320.11        308.38        23.59 o                         
   2   8   3       1065.89       1216.28        34.26 o                         
   3   8   3       1786.10       1787.00        61.22 o                         
   4   8   3       1382.24       1608.04        51.44 o                         
   5   8   3        467.75        491.51        78.01 o                         
   6   8   3        645.18        641.49        66.44 o                         
   7   8   3       1243.88       1216.99       228.07 o                         
   8   8   3        181.89        223.96        79.13 o                         
   9   8   3         99.74         94.81       125.42 o                         
  10   8   3        358.90        341.91       159.01 o                         
  -9   9   3         71.09        636.05       581.55 o                         
  -8   9   3        296.34        299.36       190.37 o                         
  -7   9   3        217.30        335.94       112.73 o                         
  -6   9   3        536.80        487.01        83.40 o                         
  -5   9   3        208.83        174.48        94.06 o                         
  -4   9   3        154.77        175.27        36.95 o                         
  -3   9   3        904.75        928.84        47.48 o                         
  -2   9   3        862.57        815.13        42.11 o                         
  -1   9   3        233.99        302.13        21.34 o                         
   0   9   3       3084.05       2782.41        48.53 o                         
   1   9   3        233.58        289.04        37.33 o                         
   2   9   3        860.19        965.19        27.62 o                         
   3   9   3        906.55        967.91        37.44 o                         
   4   9   3        154.88        198.41        26.09 o                         
   5   9   3        208.81        243.89        35.63 o                         
   6   9   3        537.40        476.48        49.32 o                         
   7   9   3        217.39        210.94        64.18 o                         
   8   9   3        295.85        321.76        73.91 o                         
   9   9   3         70.65        223.96       167.22 o                         
  -8  10   3        381.64        402.38       205.30 o                         
  -7  10   3       1245.62       1042.91       156.77 o                         
  -6  10   3        427.90        532.20       229.19 o                         
  -5  10   3        207.07        179.57        58.15 o                         
  -4  10   3        364.70        375.36        72.79 o                         
  -3  10   3       2550.63       2337.40       131.39 o                         
  -2  10   3       4007.74       3887.90       136.24 o                         
  -1  10   3       2141.11       2191.64       189.62 o                         
   0  10   3        724.69        710.96        54.50 o                         
   1  10   3       2141.02       2050.39        63.18 o                         
   2  10   3       4007.22       4239.98        83.99 o                         
   3  10   3       2551.29       2623.47       128.78 o                         
   4  10   3        364.13        430.24        28.17 o                         
   5  10   3        207.77        241.35        42.90 o                         
   6  10   3        426.17        429.16        52.28 o                         
   7  10   3       1246.17       1235.48       107.50 o                         
   8  10   3        383.44        329.22        77.64 o                         
   9  10   3        338.30        404.62       122.43 o                         
  -9  11   3         64.00          0.00     24668.62 o                         
  -8  11   3       1584.13       2781.60     16996.45 o                         
  -7  11   3         92.00        232.92       120.19 o                         
  -6  11   3        574.62        467.18        74.94 o                         
  -5  11   3       1572.72       1441.02        88.78 o                         
  -4  11   3         50.85         24.81        35.90 o                         
  -3  11   3        766.91        776.48        39.89 o                         
  -2  11   3       2017.81       2010.49        59.87 o                         
  -1  11   3       1155.68       1113.27        68.68 o                         
   0  11   3       7337.71       7348.32       127.35 o                         
   1  11   3       1155.84       1074.83        60.84 o                         
   2  11   3       2014.81       1896.99        52.54 o                         
   3  11   3        765.58        886.83        67.19 o                         
   4  11   3         50.66         74.64        30.61 o                         
   5  11   3       1571.56       1747.65       139.98 o                         
   6  11   3        574.79        553.22        77.64 o                         
   7  11   3         91.88        131.37        67.56 o                         
   8  11   3       1583.62       1562.51       119.45 o                         
   9  11   3         64.04         73.91       131.39 o                         
  -8  12   3        497.96        695.70      1449.00 o                         
  -7  12   3         62.05         43.30        88.09 o                         
  -6  12   3        422.46        496.51       112.35 o                         
  -5  12   3        168.64         99.12        89.21 o                         
  -4  12   3        583.72        644.44       174.69 o                         
  -3  12   3        838.78        716.74        41.08 o                         
  -2  12   3       2235.29       2313.42        70.40 o                         
  -1  12   3        965.23       1002.18        57.69 o                         
   0  12   3       2368.23       2283.22        49.08 o                         
   1  12   3        965.15        931.52        61.96 o                         
   2  12   3       2237.06       2462.67       102.28 o                         
   3  12   3        840.07        872.28        47.41 o                         
   4  12   3        584.22        587.09        50.08 o                         
   5  12   3        168.96        365.36       119.07 o                         
   6  12   3        422.04        360.91       125.05 o                         
   7  12   3         61.98         83.88        94.81 o                         
   8  12   3        497.90        349.99       161.63 o                         
   9  12   3        120.96         56.60       111.21 o                         
  -9  13   3        133.68       2413.06      1459.48 o                         
  -8  13   3         21.44         39.93       511.00 o                         
  -7  13   3        319.55        206.52       236.37 o                         
  -6  13   3        353.05        279.72        82.98 o                         
  -5  13   3        321.83        348.93        85.48 o                         
  -4  13   3         20.19          3.19        41.54 o                         
  -3  13   3        986.16        964.43        70.92 o                         
  -2  13   3        726.35        567.08        71.67 o                         
  -1  13   3       1667.93       1453.02        46.72 o                         
   0  13   3        327.90        332.33        35.09 o                         
   1  13   3       1667.48       1476.77        40.17 o                         
   2  13   3        725.55        807.75        47.87 o                         
   3  13   3        986.14       1025.86        47.88 o                         
   4  13   3         20.17         53.63        37.27 o                         
   5  13   3        321.72        413.32        43.66 o                         
   6  13   3        353.70        331.56       182.53 o                         
   7  13   3        319.18        371.70       107.50 o                         
   8  13   3         21.20         60.26       118.35 o                         
   9  13   3        133.79        102.19       112.45 o                         
  -9  14   3        335.52        287.97       225.10 o                         
  -8  14   3        197.91        147.34       204.41 o                         
  -7  14   3        295.92        254.03       164.14 o                         
  -6  14   3        546.02        182.15       116.90 o                         
  -5  14   3        308.47        309.71        52.58 o                         
  -4  14   3       1344.45       1264.06        66.25 o                         
  -3  14   3        391.27        398.63        48.53 o                         
  -2  14   3       1147.81       1027.94       220.23 o                         
  -1  14   3        270.22        342.72        29.21 o                         
   0  14   3       1424.48       1480.09       103.02 o                         
   1  14   3        269.14        260.54        19.75 o                         
   2  14   3       1148.74       1139.20        54.10 o                         
   3  14   3        390.98        372.33        43.16 o                         
   4  14   3       1342.78       1467.54        92.57 o                         
   5  14   3        307.99        321.38        85.48 o                         
   6  14   3        546.99        775.87       208.28 o                         
   7  14   3        296.23        270.38        57.87 o                         
   8  14   3        198.27        350.26       164.99 o                         
   9  14   3        335.34        323.77       154.53 o                         
  -8  15   3         64.29         22.29       196.56 o                         
  -7  15   3        254.85        417.24       138.14 o                         
  -6  15   3         23.84          0.00        91.82 o                         
  -5  15   3        232.57        292.26        53.98 o                         
  -4  15   3        237.27        308.81       113.85 o                         
  -3  15   3        482.24        519.28        81.75 o                         
  -2  15   3        143.31         86.82        84.73 o                         
  -1  15   3        375.62        402.73        31.78 o                         
   0  15   3        427.10        385.81        30.27 o                         
   1  15   3        374.79        376.78        39.57 o                         
   2  15   3        142.58        102.49        41.21 o                         
   3  15   3        483.09        580.63        95.18 o                         
   4  15   3        236.75        291.94        82.87 o                         
   5  15   3        232.39        197.21        62.26 o                         
   6  15   3         23.77         42.82        71.96 o                         
   7  15   3        255.01        166.48        99.29 o                         
   8  15   3         64.35         38.54       126.08 o                         
   9  15   3         13.40        101.36        88.24 o                         
  -8  16   3        274.11        389.39       193.31 o                         
  -7  16   3        340.67        295.72       176.93 o                         
  -6  16   3        146.49        145.58        95.56 o                         
  -5  16   3        144.32         32.24        55.54 o                         
  -4  16   3        286.64        358.67        83.24 o                         
  -3  16   3        167.94        149.06        38.20 o                         
  -2  16   3         51.73         30.73        26.25 o                         
  -1  16   3         25.46         11.90        25.19 o                         
   0  16   3        355.61        336.50        33.06 o                         
   1  16   3         25.64         23.52        33.77 o                         
   2  16   3         51.88        123.84        41.16 o                         
   3  16   3        167.80        187.03        53.67 o                         
   4  16   3        286.91        208.16        86.97 o                         
   5  16   3        144.53        151.19       163.49 o                         
   6  16   3        146.03         90.70        90.70 o                         
   7  16   3        340.88        157.15        95.11 o                         
   8  16   3        274.33        314.37       123.49 o                         
  -8  17   3         34.33          0.00       231.43 o                         
  -7  17   3        199.32         52.26       124.67 o                         
  -6  17   3        375.25        415.08       102.28 o                         
  -5  17   3        567.77        747.42        88.72 o                         
  -4  17   3        447.32        521.75        52.93 o                         
  -3  17   3        103.15         34.58        40.70 o                         
  -2  17   3       1655.41       1550.86        57.61 o                         
  -1  17   3        428.83        432.52        34.55 o                         
   0  17   3        569.54        529.66        40.38 o                         
   1  17   3        429.88        444.91        43.78 o                         
   2  17   3       1655.21       1546.90        73.19 o                         
   3  17   3        103.35         63.31        48.88 o                         
   4  17   3        447.77        570.30        75.48 o                         
   5  17   3        567.71        506.85        79.74 o                         
   6  17   3        375.25        373.24        84.10 o                         
   7  17   3        199.18        221.93        80.38 o                         
   8  17   3         34.13         61.59       109.79 o                         
  -8  18   3        516.50        688.99       294.68 o                         
  -7  18   3        430.66        438.96       303.84 o                         
  -6  18   3         12.43          7.47       101.53 o                         
  -5  18   3        115.42        219.10       125.42 o                         
  -4  18   3        504.64        368.66        69.80 o                         
  -3  18   3         20.25         42.03        41.52 o                         
  -2  18   3       1210.78       1069.33        57.04 o                         
  -1  18   3        280.76        220.07        35.93 o                         
   0  18   3        303.03        261.47        47.78 o                         
   1  18   3        280.85        335.66        50.71 o                         
   2  18   3       1211.60       1091.69        79.13 o                         
   3  18   3         20.11         35.94        53.03 o                         
   4  18   3        506.04        376.59        69.46 o                         
   5  18   3        114.89        241.35        74.98 o                         
   6  18   3         12.39         59.31        88.46 o                         
   7  18   3        431.08        546.18        91.34 o                         
   8  18   3        515.65        701.88       124.30 o                         
  -8  19   3         72.57        243.08       247.10 o                         
  -7  19   3         51.11        244.12       310.56 o                         
  -6  19   3         34.82        199.33       101.53 o                         
  -5  19   3         46.06         81.37        84.36 o                         
  -4  19   3        442.49        342.06       195.59 o                         
  -3  19   3        187.95        175.23        46.41 o                         
  -2  19   3        350.91        327.62        40.48 o                         
  -1  19   3         56.59         69.94        39.38 o                         
   0  19   3        717.07        701.91        58.09 o                         
   1  19   3         56.99         59.47        43.64 o                         
   2  19   3        351.92        303.96        61.89 o                         
   3  19   3        189.31        146.11        65.76 o                         
   4  19   3        442.66        539.64       172.82 o                         
   5  19   3         45.87        149.52       117.21 o                         
   6  19   3         34.68         46.64        84.11 o                         
   7  19   3         50.93        102.15        90.68 o                         
   8  19   3         72.61         19.75        91.50 o                         
  -7  20   3        123.26          0.00       468.83 o                         
  -6  20   3        630.13        552.44       120.19 o                         
  -5  20   3        451.42        276.22        88.84 o                         
  -4  20   3          4.00         74.95        69.19 o                         
  -3  20   3         23.60         16.34        51.47 o                         
  -2  20   3       1144.39        893.93        53.38 o                         
  -1  20   3        716.01        672.92        56.47 o                         
   0  20   3        157.96        173.21        49.15 o                         
   1  20   3        716.44        842.82        64.43 o                         
   2  20   3       1144.65       1162.30       118.33 o                         
   3  20   3         23.46         53.35        67.70 o                         
   4  20   3          4.05         14.77        85.03 o                         
   5  20   3        450.96        740.57       109.74 o                         
   6  20   3        629.11        797.19       427.39 o                         
   7  20   3        123.28        181.78        99.23 o                         
  -7  21   3         73.77        937.65      1407.97 o                         
  -6  21   3         28.14         64.95       173.20 o                         
  -5  21   3        326.89        140.35        80.63 o                         
  -4  21   3         26.27         93.04        70.92 o                         
  -3  21   3         20.47          0.00        50.14 o                         
  -2  21   3        333.05        436.57       125.42 o                         
  -1  21   3        432.43        442.37        45.19 o                         
   0  21   3       1089.00        816.01        62.00 o                         
   1  21   3        433.99        439.53        59.61 o                         
   2  21   3        332.49        375.81       108.99 o                         
   3  21   3         20.50         76.35        85.66 o                         
   4  21   3         26.22         66.97        90.24 o                         
   5  21   3        327.33        297.50        93.03 o                         
   6  21   3         28.47         48.81        99.79 o                         
   7  21   3         73.44        104.29       126.40 o                         
  -7  22   3         52.03          0.00       920.48 o                         
  -6  22   3         33.29        156.77       183.65 o                         
  -5  22   3         38.21         23.39        83.75 o                         
  -4  22   3         28.59          0.00        66.88 o                         
  -3  22   3        362.90        213.89       251.96 o                         
  -2  22   3        533.63        427.55       157.89 o                         
  -1  22   3        932.08        943.19       201.19 o                         
   0  22   3       2570.87       2175.19       378.87 o                         
   1  22   3        930.92        853.46       315.41 o                         
   2  22   3        531.56        566.67        71.30 o                         
   3  22   3        361.59        478.80        78.92 o                         
   4  22   3         28.24         28.03        98.43 o                         
   5  22   3         38.25        126.86       214.26 o                         
   6  22   3         33.27        134.94      1151.16 o                         
   7  22   3         51.68        157.03        93.11 o                         
  -6  23   3         79.75        562.78       462.85 o                         
  -5  23   3         31.33         29.86        94.06 o                         
  -4  23   3         47.84        133.86       107.50 o                         
  -3  23   3         86.24         57.13        77.51 o                         
  -2  23   3        178.66        118.14        86.23 o                         
  -1  23   3        531.31        578.28        53.52 o                         
   0  23   3        346.90        367.80        58.23 o                         
   1  23   3        531.34        654.36       171.33 o                         
   2  23   3        178.56        164.99        62.71 o                         
   3  23   3         86.57        116.57        63.95 o                         
   4  23   3         48.12        119.06       107.38 o                         
   5  23   3         31.35         61.09        85.13 o                         
   6  23   3         79.67        256.38       229.19 o                         
  -6  24   3        227.68        284.27       232.09 o                         
  -5  24   3        371.52         76.15       115.71 o                         
  -4  24   3        135.55         95.97        79.70 o                         
  -3  24   3         73.87         59.53        90.29 o                         
  -2  24   3        132.46        259.65       846.95 o                         
  -1  24   3        354.64        428.63        53.79 o                         
   0  24   3          0.12        118.18        44.42 o                         
   1  24   3        355.07        390.60        67.19 o                         
   2  24   3        131.73        142.29        94.81 o                         
   3  24   3         73.76         97.80        75.40 o                         
   4  24   3        135.21        290.50       112.66 o                         
   5  24   3        372.15        488.58       113.21 o                         
   6  24   3        227.80        455.52       119.08 o                         
  -5  25   3        130.06        613.30       188.60 o                         
  -4  25   3         29.87         51.16        87.09 o                         
  -3  25   3        534.05        614.83       844.34 o                         
  -2  25   3        527.24        413.01       140.35 o                         
  -1  25   3        519.87        425.36        71.16 o                         
   0  25   3        151.05        202.40        48.30 o                         
   1  25   3        520.07        508.23        64.95 o                         
   2  25   3        527.10        534.54        87.35 o                         
   3  25   3        534.05        576.33        81.37 o                         
   4  25   3         29.74        110.64       447.92 o                         
   5  25   3        129.94        190.52       104.57 o                         
  -5  26   3          0.43        177.01       312.80 o                         
  -4  26   3         39.35         59.52        92.77 o                         
  -3  26   3         45.70          0.00        96.30 o                         
  -2  26   3         50.84          0.00        86.24 o                         
  -1  26   3         13.52          0.00        67.68 o                         
   0  26   3         82.48        116.17        55.99 o                         
   1  26   3         13.64         50.22        48.47 o                         
   2  26   3         50.76         80.63        48.14 o                         
   3  26   3         45.69         81.23        52.12 o                         
   4  26   3         39.38         26.89        74.40 o                         
   5  26   3          0.44         12.32        71.19 o                         
  -4  27   3          6.50         79.13       108.99 o                         
  -3  27   3        199.01        187.24       106.70 o                         
  -2  27   3         25.89         35.34        89.90 o                         
  -1  27   3        177.00        217.49       148.93 o                         
   0  27   3          4.38        140.51        57.42 o                         
   1  27   3        176.41        228.17        75.77 o                         
   2  27   3         25.98         72.02        54.95 o                         
   3  27   3        198.53        156.52        62.38 o                         
   4  27   3          6.45         91.06        75.81 o                         
  -4  28   3         50.95          0.00       157.52 o                         
  -3  28   3         48.84         95.56       124.67 o                         
  -2  28   3        459.18        383.16       112.88 o                         
  -1  28   3          3.64        127.80        86.14 o                         
   0  28   3        646.42        669.28        81.45 o                         
   1  28   3          3.59        166.54       154.91 o                         
   2  28   3        459.38        423.23        65.90 o                         
   3  28   3         48.65         64.34        64.49 o                         
   4  28   3         51.26        189.21       307.20 o                         
  -3  29   3         51.30        269.50       122.43 o                         
  -2  29   3         79.32        250.09       110.49 o                         
  -1  29   3         51.93         63.06       100.83 o                         
   0  29   3          0.00          3.75        71.53 o                         
   1  29   3         52.03        170.42        76.35 o                         
   2  29   3         79.60         44.44        68.88 o                         
   3  29   3         51.40        121.69        65.88 o                         
  -1  30   3        114.85        388.03       225.08 o                         
   0  30   3         10.17         11.31        81.25 o                         
   1  30   3        114.53        237.05        77.03 o                         
   0   0   4         14.74         20.90         7.47 o                         
   1   0   4       5532.79       5545.57       100.41 o                         
   2   0   4      15785.59      15546.78       223.02 o                         
   3   0   4         63.67         36.41        12.29 o                         
   4   0   4       3409.85       3550.18        82.07 o                         
   5   0   4        214.89        191.46        62.71 o                         
   6   0   4       1680.20       1769.71        83.75 o                         
   7   0   4       4597.61       4434.82       251.96 o                         
   8   0   4        123.74        249.11       166.48 o                         
   9   0   4        389.87        373.27       266.51 o                         
  -9   1   4        336.12        243.75       223.70 o                         
  -8   1   4       1449.24       1174.70       173.94 o                         
  -7   1   4       2099.81       1535.34       458.00 o                         
  -6   1   4        273.10         89.32       197.09 o                         
  -5   1   4        144.36        250.94        64.20 o                         
  -4   1   4       2822.97       2747.53       185.14 o                         
  -3   1   4       4078.42       4195.96       129.15 o                         
  -2   1   4       2737.49       2505.78        47.60 o                         
  -1   1   4      16018.62      15846.67       190.56 o                         
   0   1   4        254.34        291.33        10.28 o                         
   1   1   4      16018.61      14982.47       707.72 o                         
   2   1   4       2735.87       2532.20       101.90 o                         
   3   1   4       4072.33       3193.30       586.78 o                         
   4   1   4       2825.31       3059.96        92.53 o                         
   5   1   4        144.36        191.50        30.88 o                         
   6   1   4        274.01        327.48        58.98 o                         
   7   1   4       2100.21       2223.66       158.95 o                         
   8   1   4       1448.11       1310.27       134.38 o                         
  10   1   4        133.71          0.00      5325.81 o                         
 -10   2   4         63.44          0.00      1979.07 o                         
  -9   2   4          2.80         74.96       143.83 o                         
  -8   2   4        303.25        226.46       221.35 o                         
  -7   2   4        335.36        192.74       215.00 o                         
  -6   2   4        258.44        179.15        45.67 o                         
  -5   2   4        839.25        929.85        67.56 o                         
  -4   2   4       1313.51       1360.70        77.64 o                         
  -3   2   4       4612.22       4541.36        81.63 o                         
  -2   2   4      11647.66      11501.70       175.81 o                         
  -1   2   4      13825.86      12979.09       198.10 o                         
   0   2   4       8993.66       8419.74       126.86 o                         
   1   2   4      13834.39      13026.96       178.66 o                         
   2   2   4      11652.28      11477.40       540.87 o                         
   3   2   4       4615.69       4479.91       148.34 o                         
   4   2   4       1310.53       1276.48        50.31 o                         
   5   2   4        839.91        773.00       138.48 o                         
   6   2   4        257.61        247.61        74.65 o                         
   7   2   4        335.51        255.63        89.22 o                         
   8   2   4        302.88         86.01       163.38 o                         
   9   2   4          2.83          0.00      1465.89 o                         
  10   2   4         63.70         15.68     19220.38 o                         
 -10   3   4        426.45        672.23       244.66 o                         
  -9   3   4         27.70         58.23       148.56 o                         
  -8   3   4        399.09        353.77       249.34 o                         
  -7   3   4         35.71        148.56       114.97 o                         
  -6   3   4         88.73         95.73        46.26 o                         
  -5   3   4        673.71        691.86        74.65 o                         
  -4   3   4        212.53        282.55        24.01 o                         
  -3   3   4       1012.12       1178.62        37.19 o                         
  -2   3   4       6093.79       5544.52       260.54 o                         
  -1   3   4       2307.26       1356.64       723.40 o                         
   0   3   4      13662.00      11914.00       168.91 o                         
   1   3   4       2307.79       2210.10        39.02 o                         
   2   3   4       6086.67       6083.88       307.57 o                         
   3   3   4       1010.91       1013.28        42.93 o                         
   4   3   4        212.89        201.57        23.07 o                         
   5   3   4        675.21        573.12        80.25 o                         
   6   3   4         88.74         57.14        33.72 o                         
   7   3   4         35.63          0.32        54.07 o                         
   8   3   4        398.61        554.51       110.23 o                         
   9   3   4         27.35        115.83        97.05 o                         
 -10   4   4        119.47         75.08       131.47 o                         
  -9   4   4          1.43          0.00       178.42 o                         
  -8   4   4          1.82        125.38       111.96 o                         
  -7   4   4        248.85        161.30       146.69 o                         
  -6   4   4        162.16        174.77        51.09 o                         
  -5   4   4        325.94        418.46        40.72 o                         
  -4   4   4         69.35         63.65        15.74 o                         
  -3   4   4       2089.59       1993.79        55.24 o                         
  -2   4   4       1321.97       1344.58        33.90 o                         
  -1   4   4        533.59        525.15        19.13 o                         
   0   4   4       2143.71       2006.76        38.82 o                         
   1   4   4        533.45        550.50        20.53 o                         
   2   4   4       1322.71       1372.74        33.54 o                         
   3   4   4       2087.43       1994.94        97.80 o                         
   4   4   4         69.25         39.34        17.75 o                         
   5   4   4        326.95        359.60        57.11 o                         
   6   4   4        163.15        114.05        37.41 o                         
   7   4   4        248.90        220.60        59.35 o                         
   8   4   4          1.86         82.01        63.29 o                         
   9   4   4          1.38          0.00       100.80 o                         
 -10   5   4        409.36        432.01       152.38 o                         
  -9   5   4        400.11        518.46       165.28 o                         
  -8   5   4         64.47        115.60        94.06 o                         
  -7   5   4         85.19        154.97        65.11 o                         
  -6   5   4        177.14        287.75        63.83 o                         
  -5   5   4        969.75        917.77       123.55 o                         
  -4   5   4       1310.59       1397.33        59.55 o                         
  -3   5   4        622.37        712.62        49.64 o                         
  -2   5   4       1971.21       1767.91        88.46 o                         
  -1   5   4       9401.76       8685.70       176.93 o                         
   0   5   4      38046.82      34166.75      1827.90 o                         
   1   5   4       9397.97       8812.58       144.64 o                         
   2   5   4       1968.54       1899.64        82.12 o                         
   3   5   4        623.09        653.82        33.37 o                         
   4   5   4       1310.61       1405.46        79.13 o                         
   5   5   4        966.76        910.02        45.17 o                         
   6   5   4        176.29        214.21        57.11 o                         
   7   5   4         84.96         46.16        43.77 o                         
   8   5   4         64.96        135.03        64.39 o                         
   9   5   4        400.20        472.19        90.63 o                         
  10   5   4        408.91        825.67      2672.61 o                         
 -10   6   4        219.24          0.00       509.14 o                         
  -9   6   4         14.10         80.89       165.16 o                         
  -8   6   4        254.33        144.85       113.85 o                         
  -7   6   4        792.61        775.48        87.38 o                         
  -6   6   4        821.61        829.41        87.35 o                         
  -5   6   4       1457.28       1381.10        63.22 o                         
  -4   6   4        712.68        752.87        61.59 o                         
  -3   6   4       1044.98       1008.78        40.44 o                         
  -2   6   4        432.01        478.77        34.34 o                         
  -1   6   4      11795.07      10715.52       159.01 o                         
   0   6   4        103.70        110.47        12.54 o                         
   1   6   4      11800.66      11482.13       182.48 o                         
   2   6   4        432.96        461.89        41.43 o                         
   3   6   4       1044.47       1140.62        59.72 o                         
   4   6   4        712.27        709.56        49.64 o                         
   5   6   4       1456.37       1585.63        62.82 o                         
   6   6   4        821.38        691.37        57.26 o                         
   7   6   4        792.45        759.52        68.68 o                         
   8   6   4        254.09        182.35        62.85 o                         
   9   6   4         14.24        205.46       110.86 o                         
  10   6   4        218.71        188.01       115.83 o                         
 -10   7   4          5.76        155.95       786.85 o                         
  -9   7   4         60.48          4.88       167.20 o                         
  -8   7   4         22.44          0.00       106.01 o                         
  -7   7   4        578.92        674.94       287.79 o                         
  -6   7   4        214.16        285.40        73.78 o                         
  -5   7   4        155.47        310.95       151.92 o                         
  -4   7   4       2106.21       2091.01        69.46 o                         
  -3   7   4        219.45        252.14        37.33 o                         
  -2   7   4        890.34        892.09        48.90 o                         
  -1   7   4        705.73        736.86        28.80 o                         
   0   7   4        388.26        366.85        21.14 o                         
   1   7   4        704.48        780.49        28.37 o                         
   2   7   4        890.24        924.10        25.93 o                         
   3   7   4        218.87        300.73        22.65 o                         
   4   7   4       2106.67       2227.49        52.34 o                         
   5   7   4        154.33        172.76        59.35 o                         
   6   7   4        214.58        221.31        93.32 o                         
   7   7   4        577.97        543.73        69.05 o                         
   8   7   4         22.44         33.86        67.71 o                         
   9   7   4         60.89        127.86        92.86 o                         
  10   7   4          5.84         48.07        75.06 o                         
  -9   8   4        340.61        193.48       220.23 o                         
  -8   8   4        281.41        189.11       133.81 o                         
  -7   8   4       1320.70       1316.89       111.15 o                         
  -6   8   4       2033.84       1955.52       207.16 o                         
  -5   8   4        767.67        734.73        61.16 o                         
  -4   8   4        387.84        459.71        47.03 o                         
  -3   8   4       4102.45       4319.33       106.87 o                         
  -2   8   4        791.11        723.40        44.05 o                         
  -1   8   4       6275.60       5950.62        89.62 o                         
   0   8   4       5804.13       3430.43      1658.44 o                         
   1   8   4       6270.79       6260.74       109.42 o                         
   2   8   4        791.16        854.76        26.13 o                         
   3   8   4       4099.71       4582.11        88.81 o                         
   4   8   4        388.28        390.13        56.36 o                         
   5   8   4        767.52        880.01        45.19 o                         
   6   8   4       2031.59       2009.24       114.22 o                         
   7   8   4       1318.20       1178.34        86.10 o                         
   8   8   4        281.22        232.32        94.06 o                         
   9   8   4        340.83        346.67       158.27 o                         
  -9   9   4        141.75         20.90       262.04 o                         
  -8   9   4         87.61         73.60       142.32 o                         
  -7   9   4        342.81        348.08        90.72 o                         
  -6   9   4        478.98        511.65        79.85 o                         
  -5   9   4       1521.21       1357.99        96.30 o                         
  -4   9   4        712.03        618.36        44.85 o                         
  -3   9   4       2005.33       1875.80        59.22 o                         
  -2   9   4       4898.91       5002.83       214.63 o                         
  -1   9   4        745.26        837.74        27.41 o                         
   0   9   4         19.24         17.17        14.25 o                         
   1   9   4        745.15        816.78        79.13 o                         
   2   9   4       4894.31       5293.34       122.43 o                         
   3   9   4       2004.61       2163.35        55.67 o                         
   4   9   4        712.21        753.55        33.18 o                         
   5   9   4       1522.78       1551.05        54.84 o                         
   6   9   4        479.06        513.97        64.04 o                         
   7   9   4        342.78        341.67        56.31 o                         
   8   9   4         87.51        157.84        55.42 o                         
   9   9   4        141.69        149.48        83.84 o                         
  -9  10   4        219.35        992.90     17094.99 o                         
  -8  10   4         14.72         47.34       142.18 o                         
  -7  10   4        286.25        330.63        94.80 o                         
  -6  10   4        822.49        685.24        94.81 o                         
  -5  10   4          3.90         73.28        55.21 o                         
  -4  10   4        565.63        511.08        47.24 o                         
  -3  10   4       2048.95       2003.26        81.35 o                         
  -2  10   4        752.10        852.94       128.40 o                         
  -1  10   4        339.19        347.98        24.21 o                         
   0  10   4         23.61         27.14        16.14 o                         
   1  10   4        340.13        381.05        32.47 o                         
   2  10   4        751.51        838.83        45.91 o                         
   3  10   4       2048.71       2250.67       113.47 o                         
   4  10   4        566.23        610.95        42.18 o                         
   5  10   4          3.92         34.88        26.99 o                         
   6  10   4        821.54        825.01        80.25 o                         
   7  10   4        285.29        338.86       251.58 o                         
   8  10   4         14.79         87.93        66.07 o                         
   9  10   4        219.25        244.33        80.07 o                         
  -8  11   4        348.17          0.00     27340.49 o                         
  -7  11   4         40.25          0.00       103.92 o                         
  -6  11   4        366.07        307.57        86.60 o                         
  -5  11   4       4384.46       4062.06       415.45 o                         
  -4  11   4        828.96        732.33        54.74 o                         
  -3  11   4       2843.44       2492.54       212.39 o                         
  -2  11   4        824.83        707.76        50.29 o                         
  -1  11   4        118.10        140.09        24.44 o                         
   0  11   4       5968.25       5905.73       132.14 o                         
   1  11   4        118.16        209.27        55.24 o                         
   2  11   4        826.96        772.20        66.82 o                         
   3  11   4       2843.00       2908.39       154.16 o                         
   4  11   4        827.85        967.68        52.34 o                         
   5  11   4       4383.80       4627.36       257.18 o                         
   6  11   4        366.76        297.84        63.08 o                         
   7  11   4         39.87         83.89        62.63 o                         
   8  11   4        349.48        370.08        69.30 o                         
   9  11   4        122.41        107.68        94.20 o                         
  -9  12   4        433.57        565.88     20797.82 o                         
  -8  12   4        226.61        119.71       620.11 o                         
  -7  12   4        437.36        414.33       140.35 o                         
  -6  12   4        173.95        221.11        89.87 o                         
  -5  12   4       1907.10       1524.09       255.32 o                         
  -4  12   4        294.54        245.51       116.83 o                         
  -3  12   4        150.39        175.33        56.74 o                         
  -2  12   4       1586.76       1494.92       137.74 o                         
  -1  12   4       2205.04       2077.87        57.71 o                         
   0  12   4        447.91        529.90        27.31 o                         
   1  12   4       2204.32       2241.05        52.40 o                         
   2  12   4       1587.85       1359.75       147.44 o                         
   3  12   4        149.20        160.78        68.68 o                         
   4  12   4        294.58        367.13       121.69 o                         
   5  12   4       1909.57       1959.13       200.45 o                         
   6  12   4        174.27        127.87        53.03 o                         
   7  12   4        438.70        655.87        91.81 o                         
   8  12   4        226.63        229.89        75.82 o                         
   9  12   4        434.19        470.93       114.11 o                         
  -9  13   4         38.10          0.00       458.71 o                         
  -8  13   4         10.88        150.44       349.09 o                         
  -7  13   4         86.60        429.26       203.81 o                         
  -6  13   4       2201.94       2142.57       477.78 o                         
  -5  13   4         79.10        108.57        61.98 o                         
  -4  13   4        737.39        794.14        63.09 o                         
  -3  13   4         28.91         43.47        26.50 o                         
  -2  13   4       1786.66       1802.64        58.83 o                         
  -1  13   4       1180.25       1248.07        49.55 o                         
   0  13   4         74.68         56.09        33.59 o                         
   1  13   4       1180.92       1172.01        36.77 o                         
   2  13   4       1785.89       1707.25        55.42 o                         
   3  13   4         29.12         68.89        31.42 o                         
   4  13   4        739.13       1119.56       256.44 o                         
   5  13   4         78.55        127.10        42.00 o                         
   6  13   4       2197.93       2156.50       110.49 o                         
   7  13   4         86.78        167.93       187.75 o                         
   8  13   4         11.00        107.40        95.18 o                         
   9  13   4         38.27        217.25       160.51 o                         
  -9  14   4        245.75        187.38       224.32 o                         
  -8  14   4        240.80        319.87       216.50 o                         
  -7  14   4        717.39        931.77       157.44 o                         
  -6  14   4        218.18        369.82       126.41 o                         
  -5  14   4         37.41         27.77        44.25 o                         
  -4  14   4        478.39        379.32        51.99 o                         
  -3  14   4        757.75        676.33        51.95 o                         
  -2  14   4       1070.77       1045.67        44.08 o                         
  -1  14   4        323.07        259.92        31.62 o                         
   0  14   4        119.62        135.66        55.24 o                         
   1  14   4        323.39        294.21        30.23 o                         
   2  14   4       1069.49       1094.91       120.94 o                         
   3  14   4        759.56        823.47        56.74 o                         
   4  14   4        477.49        523.40        78.01 o                         
   5  14   4         37.46         54.80        42.62 o                         
   6  14   4        217.74        456.33        79.38 o                         
   7  14   4        719.45        857.58        90.57 o                         
   8  14   4        241.03        308.88       200.82 o                         
   9  14   4        245.29        197.34        96.54 o                         
  -8  15   4        158.59        202.08       189.35 o                         
  -7  15   4        102.84        275.17       122.84 o                         
  -6  15   4         93.75         70.46        86.75 o                         
  -5  15   4       1010.76        951.22       354.61 o                         
  -4  15   4        232.62        237.62        46.66 o                         
  -3  15   4       2065.53       1982.33        72.18 o                         
  -2  15   4        323.25        284.29        30.35 o                         
  -1  15   4        210.36        216.12        47.03 o                         
   0  15   4        182.99        222.99        39.19 o                         
   1  15   4        209.81        149.25        34.26 o                         
   2  15   4        323.67        267.47        37.91 o                         
   3  15   4       2067.56       2267.78        73.55 o                         
   4  15   4        232.81        381.28        75.77 o                         
   5  15   4       1010.52       1009.87        84.36 o                         
   6  15   4         94.16        132.46        72.48 o                         
   7  15   4        102.76         22.40       135.87 o                         
   8  15   4        158.12        304.54       112.79 o                         
  -8  16   4         36.50        407.03       426.27 o                         
  -7  16   4        318.57        301.12       268.38 o                         
  -6  16   4        167.69        341.87        90.11 o                         
  -5  16   4        118.94         85.32        68.13 o                         
  -4  16   4        725.57        531.54        54.87 o                         
  -3  16   4        821.61        749.04        50.58 o                         
  -2  16   4         55.44         73.68        26.65 o                         
  -1  16   4       1173.58       1088.24        62.34 o                         
   0  16   4        256.16        180.79        33.50 o                         
   1  16   4       1173.44       1198.49        58.51 o                         
   2  16   4         55.37         78.14        39.64 o                         
   3  16   4        820.09        936.72        56.75 o                         
   4  16   4        726.51        952.24        66.46 o                         
   5  16   4        119.06        116.36        55.01 o                         
   6  16   4        167.73        183.77        66.24 o                         
   7  16   4        317.89        376.56       141.84 o                         
   8  16   4         36.49        310.32       210.15 o                         
  -8  17   4        157.27        327.55       188.19 o                         
  -7  17   4        171.11         54.50       105.26 o                         
  -6  17   4        136.26        297.12        94.06 o                         
  -5  17   4        189.89        213.06        72.61 o                         
  -4  17   4        566.93        456.41        80.25 o                         
  -3  17   4        173.12        146.72        42.83 o                         
  -2  17   4        121.29        152.76        30.88 o                         
  -1  17   4        762.58        763.45        40.64 o                         
   0  17   4          0.94         38.07        38.07 o                         
   1  17   4        764.04        746.08        59.72 o                         
   2  17   4        121.39        163.58        45.85 o                         
   3  17   4        173.26        140.52        59.73 o                         
   4  17   4        567.95        555.70        69.43 o                         
   5  17   4        190.44        142.52        59.91 o                         
   6  17   4        136.23        109.77        64.69 o                         
   7  17   4        171.29        251.63        69.66 o                         
   8  17   4        156.98        291.03       222.47 o                         
  -8  18   4        206.70          0.00       219.79 o                         
  -7  18   4         44.01        166.48       128.40 o                         
  -6  18   4        303.04        547.96       102.28 o                         
  -5  18   4        229.51        144.08        87.35 o                         
  -4  18   4         87.81         84.78        44.81 o                         
  -3  18   4        274.49        267.13        43.55 o                         
  -2  18   4        122.91        212.11        41.91 o                         
  -1  18   4       1589.23       1515.78        55.21 o                         
   0  18   4        624.67        664.11        87.35 o                         
   1  18   4       1589.35       1583.65        74.41 o                         
   2  18   4        123.26        125.00        54.41 o                         
   3  18   4        274.67        308.13        57.17 o                         
   4  18   4         88.62        132.21        69.66 o                         
   5  18   4        229.18        207.71        76.89 o                         
   6  18   4        303.25        389.77        78.22 o                         
   7  18   4         44.11         73.44        71.73 o                         
   8  18   4        207.31        248.14       111.74 o                         
  -8  19   4         10.02         83.18       160.78 o                         
  -7  19   4         11.09         53.32       145.11 o                         
  -6  19   4        400.84        413.58        95.56 o                         
  -5  19   4        198.71        158.27        81.37 o                         
  -4  19   4        157.94        206.90       145.95 o                         
  -3  19   4        303.45        299.65        46.95 o                         
  -2  19   4        489.06        427.74        42.55 o                         
  -1  19   4        533.10        529.85        53.52 o                         
   0  19   4       1489.57       1763.06        74.98 o                         
   1  19   4        533.02        533.52        53.31 o                         
   2  19   4        490.18        538.72        92.94 o                         
   3  19   4        303.17        337.56        82.49 o                         
   4  19   4        158.13        284.02        82.12 o                         
   5  19   4        197.70        260.02        78.27 o                         
   6  19   4        400.65        599.66       189.99 o                         
   7  19   4         11.00        146.31       241.88 o                         
   8  19   4         10.09         70.23        78.89 o                         
  -7  20   4         90.43          0.75       325.49 o                         
  -6  20   4         34.31        138.86        96.30 o                         
  -5  20   4        106.05          0.00        80.54 o                         
  -4  20   4        353.72        266.60        76.53 o                         
  -3  20   4         89.48         32.05        51.87 o                         
  -2  20   4         87.73        124.04        82.12 o                         
  -1  20   4        633.54        486.67        52.72 o                         
   0  20   4        233.67        302.26       157.15 o                         
   1  20   4        634.87        670.01        68.87 o                         
   2  20   4         87.53         44.21        54.12 o                         
   3  20   4         89.23         76.49        69.53 o                         
   4  20   4        353.11        412.89        90.73 o                         
   5  20   4        106.39        136.84        74.48 o                         
   6  20   4         34.11        105.10       247.48 o                         
   7  20   4         90.14        197.41        95.45 o                         
  -7  21   4         70.28        157.52       507.65 o                         
  -6  21   4        191.52        355.35       122.43 o                         
  -5  21   4        122.17          0.00        77.64 o                         
  -4  21   4         62.59        135.12        72.41 o                         
  -3  21   4        348.06        238.91        69.19 o                         
  -2  21   4       1032.97        816.35        94.81 o                         
  -1  21   4        193.10        168.98        38.41 o                         
   0  21   4        244.74        297.35       121.69 o                         
   1  21   4        193.72        227.53        52.38 o                         
   2  21   4       1033.39        850.68        88.08 o                         
   3  21   4        346.72        348.18        84.36 o                         
   4  21   4         62.52         83.14        89.22 o                         
   5  21   4        121.94        220.22       103.47 o                         
   6  21   4        191.02        160.52        98.65 o                         
   7  21   4         70.10         27.81        93.67 o                         
  -7  22   4         27.43        219.88       146.51 o                         
  -6  22   4        413.75        415.82       126.91 o                         
  -5  22   4         56.44          0.00        81.37 o                         
  -4  22   4        121.91         83.87        63.05 o                         
  -3  22   4         53.02         18.88        68.71 o                         
  -2  22   4        170.72         83.68        54.49 o                         
  -1  22   4         93.92         65.69        41.75 o                         
   0  22   4        557.46        457.62        50.76 o                         
   1  22   4         93.61        138.85        43.90 o                         
   2  22   4        170.83        151.64        96.68 o                         
   3  22   4         53.06        108.08        66.45 o                         
   4  22   4        121.90        199.26        99.93 o                         
   5  22   4         56.23        128.13       105.26 o                         
   6  22   4        414.56        394.12       104.89 o                         
   7  22   4         27.53         80.54       113.47 o                         
  -6  23   4        166.46        362.07       297.12 o                         
  -5  23   4         98.82         53.38        76.40 o                         
  -4  23   4         17.57         69.54        73.11 o                         
  -3  23   4        397.64        278.83        80.97 o                         
  -2  23   4          4.58        123.39        66.14 o                         
  -1  23   4        131.87        164.04        46.76 o                         
   0  23   4         30.26         26.05        37.55 o                         
   1  23   4        131.47        199.08        70.17 o                         
   2  23   4          4.47         44.05        55.99 o                         
   3  23   4        398.29        381.24        74.85 o                         
   4  23   4         17.61         21.96        87.73 o                         
   5  23   4         99.33         28.29       108.97 o                         
   6  23   4        166.20         83.23       106.50 o                         
  -6  24   4         26.60         68.68       185.14 o                         
  -5  24   4         13.90         41.42        89.47 o                         
  -4  24   4        155.40        588.95       808.50 o                         
  -3  24   4        107.00         85.06       124.30 o                         
  -2  24   4        430.03        496.45        82.87 o                         
  -1  24   4        293.95        205.13        66.07 o                         
   0  24   4        245.20        312.58        45.88 o                         
   1  24   4        292.94        238.14        45.56 o                         
   2  24   4        428.91        429.45        80.63 o                         
   3  24   4        106.79        172.45        78.39 o                         
   4  24   4        155.37        322.20       230.31 o                         
   5  24   4         13.80        141.95       105.75 o                         
   6  24   4         26.70         94.39        95.56 o                         
  -5  25   4        109.43         59.57        96.09 o                         
  -4  25   4          1.82          0.00        94.81 o                         
  -3  25   4        133.54         58.23        91.08 o                         
  -2  25   4         46.22        212.02        83.61 o                         
  -1  25   4        552.88        487.27       134.75 o                         
   0  25   4        124.81        142.73        46.45 o                         
   1  25   4        553.57        616.28       215.00 o                         
   2  25   4         46.38         56.68        41.83 o                         
   3  25   4        133.14        214.26        66.44 o                         
   4  25   4          1.84        126.91       144.83 o                         
   5  25   4        109.78        157.23       197.09 o                         
  -5  26   4         71.21        266.46       127.25 o                         
  -4  26   4          5.26        155.43       105.26 o                         
  -3  26   4        315.55        253.82       106.76 o                         
  -2  26   4        225.94        233.46        91.27 o                         
  -1  26   4         71.51         44.11        76.30 o                         
   0  26   4         50.01         26.79        55.21 o                         
   1  26   4         71.61        128.52        93.69 o                         
   2  26   4        226.94        113.48        51.14 o                         
   3  26   4        315.98        253.97        60.47 o                         
   4  26   4          5.25         38.82        75.40 o                         
   5  26   4         71.19         84.42        80.58 o                         
  -4  27   4        108.29        144.01       109.54 o                         
  -3  27   4        120.34        124.67       108.99 o                         
  -2  27   4        294.70        350.13       107.50 o                         
  -1  27   4        160.77        276.41        93.54 o                         
   0  27   4        208.47        115.16        60.95 o                         
   1  27   4        160.27        164.28        53.55 o                         
   2  27   4        294.62        336.89        59.71 o                         
   3  27   4        120.57        188.32        60.90 o                         
   4  27   4        107.86        231.45       145.20 o                         
  -3  28   4          6.42         51.44       111.93 o                         
  -2  28   4        338.97        307.57       107.50 o                         
  -1  28   4         77.57        114.09       275.47 o                         
   0  28   4         25.86         11.19        88.71 o                         
   1  28   4         77.75        217.01        68.01 o                         
   2  28   4        339.89        366.84        74.05 o                         
   3  28   4          6.41         46.69        60.25 o                         
  -2  29   4        248.96        385.46       106.37 o                         
  -1  29   4         59.44         29.83       102.50 o                         
   0  29   4          0.50         31.53        98.33 o                         
   1  29   4         59.22        166.76       147.07 o                         
   2  29   4        249.00        397.51        79.15 o                         
  -1  30   4         25.14        220.98       100.78 o                         
   0  30   4        419.99        564.12       106.89 o                         
   1  30   4         25.05        163.54       107.50 o                         
   1   0   5      21399.62      20385.98       659.57 o                         
   2   0   5      20339.53      19508.88       471.44 o                         
   3   0   5       7121.36       7527.37       150.80 o                         
   4   0   5        207.18        187.86        37.33 o                         
   5   0   5       2587.48       2688.30        73.54 o                         
   6   0   5       1596.62       1223.41       711.45 o                         
   7   0   5       3505.82       1632.11      1728.24 o                         
   8   0   5         10.03         54.99        96.30 o                         
   9   0   5        978.84        767.15       277.67 o                         
  10   0   5          1.53         17.17      5057.05 o                         
 -10   1   5        215.85        821.30      2192.99 o                         
  -9   1   5        100.27         29.49       148.86 o                         
  -8   1   5         48.88        262.82       176.31 o                         
  -7   1   5        414.66        323.36       153.04 o                         
  -6   1   5        269.05        328.23        79.51 o                         
  -5   1   5         45.59         56.42        24.51 o                         
  -4   1   5       2988.78       3096.94        66.54 o                         
  -3   1   5       1789.02       1716.87       169.46 o                         
  -2   1   5       5565.73       5492.91        83.80 o                         
  -1   1   5      32402.45      30633.10       756.24 o                         
   0   1   5       2841.19       2613.38        48.52 o                         
   1   1   5      32405.38      30570.85       584.17 o                         
   2   1   5       5566.78       5564.56       201.57 o                         
   3   1   5       1787.77       1833.85        75.40 o                         
   4   1   5       2988.41       3019.28        86.74 o                         
   5   1   5         45.39         15.89        26.13 o                         
   6   1   5        268.90        144.01       122.06 o                         
   7   1   5        414.77        405.37       128.40 o                         
   8   1   5         49.06         85.17       144.82 o                         
   9   1   5        100.51          0.00       278.90 o                         
 -10   2   5        567.02        683.17       490.95 o                         
  -9   2   5         27.33         85.31       111.59 o                         
  -8   2   5        195.66        248.81       195.97 o                         
  -7   2   5        734.95        586.91        79.41 o                         
  -6   2   5         29.41         70.45        47.79 o                         
  -5   2   5       2354.17       2432.74        79.13 o                         
  -4   2   5       2309.76       2458.33        61.96 o                         
  -3   2   5        110.37         94.12        17.86 o                         
  -2   2   5       7264.61       6818.38       105.22 o                         
  -1   2   5       1036.22        966.34        27.74 o                         
   0   2   5       2916.80       2427.27       350.87 o                         
   1   2   5       1034.67        988.82        21.86 o                         
   2   2   5       7264.91       6965.46       201.57 o                         
   3   2   5        110.03         77.47        15.36 o                         
   4   2   5       2310.56       2358.55       181.41 o                         
   5   2   5       2353.89       2278.98        67.86 o                         
   6   2   5         29.31         19.68        51.70 o                         
   7   2   5        734.88        664.52        93.69 o                         
   8   2   5        195.87        249.34        86.60 o                         
   9   2   5         27.66        804.67       644.26 o                         
  10   2   5        566.49          2.24     18748.57 o                         
 -10   3   5         35.98        119.27       178.27 o                         
  -9   3   5          7.43         82.71        97.89 o                         
  -8   3   5       1397.97       1281.60       127.66 o                         
  -7   3   5        121.02        134.66       104.52 o                         
  -6   3   5         19.54         52.25        46.45 o                         
  -5   3   5        332.94        343.97        33.34 o                         
  -4   3   5        581.86        652.64        40.31 o                         
  -3   3   5        809.58        788.82        36.95 o                         
  -2   3   5        845.59        874.45        27.80 o                         
  -1   3   5        449.59        432.37        44.05 o                         
   0   3   5      28005.91      26512.99       385.31 o                         
   1   3   5        452.09        465.63        19.41 o                         
   2   3   5        841.69        860.85        76.52 o                         
   3   3   5        811.81        798.63        46.66 o                         
   4   3   5        581.41        614.97        61.59 o                         
   5   3   5        333.10        304.91        53.38 o                         
   6   3   5         19.56          4.96        30.49 o                         
   7   3   5        121.24         73.97        50.79 o                         
   8   3   5       1399.11       1344.61        95.35 o                         
   9   3   5          7.41         42.11       231.93 o                         
 -10   4   5        164.17        269.98       119.08 o                         
  -9   4   5        222.44        192.34       112.62 o                         
  -8   4   5        475.21        279.89       184.02 o                         
  -7   4   5         95.46         78.76        61.76 o                         
  -6   4   5        566.91        541.75       122.81 o                         
  -5   4   5       2689.86       2795.25        82.35 o                         
  -4   4   5        317.39        324.39        47.41 o                         
  -3   4   5        801.18       1003.89        53.00 o                         
  -2   4   5        926.19        796.01        92.94 o                         
  -1   4   5      47639.41      42770.44       966.77 o                         
   0   4   5       6714.37       5816.56        83.35 o                         
   1   4   5      47647.19      45905.33       675.50 o                         
   2   4   5        926.39        946.39        29.53 o                         
   3   4   5        799.86        931.56        76.15 o                         
   4   4   5        317.27        290.28        29.01 o                         
   5   4   5       2690.14       2703.07       131.39 o                         
   6   4   5        567.54        526.20        43.30 o                         
   7   4   5         95.50         51.71        43.16 o                         
   8   4   5        474.74        459.87        58.29 o                         
   9   4   5        222.16        447.18       113.47 o                         
 -10   5   5        322.78        171.28       148.19 o                         
  -9   5   5        547.80        581.67       104.04 o                         
  -8   5   5        215.19        123.25       106.76 o                         
  -7   5   5        565.19        478.08        75.24 o                         
  -6   5   5        302.97        160.15        50.67 o                         
  -5   5   5          9.86         55.75        63.46 o                         
  -4   5   5         16.26         10.99        26.77 o                         
  -3   5   5        128.96        149.21        31.35 o                         
  -2   5   5       1265.75       1281.98        39.94 o                         
  -1   5   5       2775.65       2734.25        59.35 o                         
   0   5   5      83036.62      73848.61       987.06 o                         
   1   5   5       2773.62       2841.25        56.97 o                         
   2   5   5       1264.75       1331.20        34.79 o                         
   3   5   5        128.48        131.28        22.77 o                         
   4   5   5         16.13         31.05        38.45 o                         
   5   5   5         10.03         14.96        23.68 o                         
   6   5   5        302.54        321.00        55.24 o                         
   7   5   5        564.33        565.82        98.54 o                         
   8   5   5        214.84        136.58        52.12 o                         
   9   5   5        550.27        662.95       215.00 o                         
  10   5   5        322.97        705.48       715.18 o                         
 -10   6   5         44.93        120.19       215.75 o                         
  -9   6   5        138.37        252.71       114.85 o                         
  -8   6   5        321.33        340.75        80.76 o                         
  -7   6   5        365.67        493.95       135.50 o                         
  -6   6   5        702.09        492.22        68.16 o                         
  -5   6   5        417.77        432.20        45.56 o                         
  -4   6   5       9444.91       9480.59       188.13 o                         
  -3   6   5        229.92        261.43        24.96 o                         
  -2   6   5        579.23        498.87        53.38 o                         
  -1   6   5       1969.79       1950.78        42.96 o                         
   0   6   5         99.65        102.88        12.84 o                         
   1   6   5       1970.59       2009.24        41.54 o                         
   2   6   5        579.54        579.96        24.15 o                         
   3   6   5        229.09        283.16        22.16 o                         
   4   6   5       9439.07       9985.21       182.89 o                         
   5   6   5        416.89        409.71        43.05 o                         
   6   6   5        701.06        612.27        75.03 o                         
   7   6   5        365.96        349.77        61.59 o                         
   8   6   5        321.64        268.12        63.71 o                         
   9   6   5        139.05        229.20        82.47 o                         
  10   6   5         44.54         97.05       208.28 o                         
  -9   7   5          0.44        118.08       165.71 o                         
  -8   7   5        215.50        321.58       126.54 o                         
  -7   7   5       1949.42       1395.53        94.96 o                         
  -6   7   5        353.45        289.74        55.95 o                         
  -5   7   5        202.62        206.33        41.79 o                         
  -4   7   5       1118.86       1069.06        52.05 o                         
  -3   7   5       5376.60       5016.03       112.82 o                         
  -2   7   5       3599.96       3596.63        67.28 o                         
  -1   7   5       1861.89       1966.68        41.67 o                         
   0   7   5       1290.86       1241.13        31.91 o                         
   1   7   5       1861.01       2005.28        75.40 o                         
   2   7   5       3599.33       3945.95       110.86 o                         
   3   7   5       5374.43       5712.24       112.43 o                         
   4   7   5       1119.45       1214.82        49.27 o                         
   5   7   5        203.01        164.09        43.07 o                         
   6   7   5        353.33        321.31        48.37 o                         
   7   7   5       1949.47       1925.32        82.85 o                         
   8   7   5        216.11        292.43        69.29 o                         
   9   7   5          0.46         47.53        82.36 o                         
  10   7   5        103.77          0.00       226.95 o                         
  -9   8   5        191.72        236.86       141.94 o                         
  -8   8   5        153.09        150.42       105.65 o                         
  -7   8   5        196.09        130.33       145.95 o                         
  -6   8   5       2886.06       2590.66       130.94 o                         
  -5   8   5        184.62        257.03        46.13 o                         
  -4   8   5         91.07        127.62        70.17 o                         
  -3   8   5         45.58        123.98       132.51 o                         
  -2   8   5       1572.49       1608.22        61.22 o                         
  -1   8   5       2392.91       2278.16       105.26 o                         
   0   8   5       1119.93       1090.14        89.21 o                         
   1   8   5       2394.19       2367.04        55.24 o                         
   2   8   5       1572.09       1689.53        57.11 o                         
   3   8   5         45.87         46.90        19.91 o                         
   4   8   5         91.36        140.04        23.01 o                         
   5   8   5        184.17        214.91        41.91 o                         
   6   8   5       2891.02       2766.79        96.29 o                         
   7   8   5        196.75        177.12        52.68 o                         
   8   8   5        153.09        235.33       123.55 o                         
   9   8   5        191.69        252.28        86.52 o                         
  -9   9   5        126.49          0.00       215.75 o                         
  -8   9   5        217.86        113.41       134.76 o                         
  -7   9   5        539.12        444.26       175.81 o                         
  -6   9   5        675.28        600.96        93.32 o                         
  -5   9   5       1469.15       1454.47        76.49 o                         
  -4   9   5        282.98        277.22        43.78 o                         
  -3   9   5        291.41        224.92        73.53 o                         
  -2   9   5       3858.34       3846.70       106.91 o                         
  -1   9   5          1.86         16.13        19.67 o                         
   0   9   5        555.01        621.73        28.15 o                         
   1   9   5          1.89         22.58        14.50 o                         
   2   9   5       3857.02       4161.05        78.76 o                         
   3   9   5        289.85        332.21        22.23 o                         
   4   9   5        283.62        305.81        27.13 o                         
   5   9   5       1470.54       1548.56        65.06 o                         
   6   9   5        676.50        642.67        61.74 o                         
   7   9   5        541.17        531.15        62.79 o                         
   8   9   5        218.51        236.28        56.48 o                         
   9   9   5        126.23        156.24        70.13 o                         
  -9  10   5        101.95         55.24     26618.58 o                         
  -8  10   5        117.30        135.04       130.91 o                         
  -7  10   5        335.56        269.24       194.47 o                         
  -6  10   5        222.30        275.05       121.31 o                         
  -5  10   5        874.12        877.32        76.89 o                         
  -4  10   5        397.53        393.65        48.53 o                         
  -3  10   5        990.51        977.91        91.82 o                         
  -2  10   5       1290.12       1492.62       347.14 o                         
  -1  10   5         40.91         34.82        28.37 o                         
   0  10   5        546.52        487.86        29.68 o                         
   1  10   5         40.85         26.31        18.32 o                         
   2  10   5       1290.97       1493.38        43.67 o                         
   3  10   5        991.17       1066.05        36.88 o                         
   4  10   5        397.29        477.25        61.96 o                         
   5  10   5        873.66       1088.98        62.34 o                         
   6  10   5        222.60        237.44        51.99 o                         
   7  10   5        335.51        285.19        53.09 o                         
   8  10   5        117.25        159.47       100.41 o                         
   9  10   5        101.85        164.38        75.15 o                         
  -9  11   5        474.37        743.55      1622.98 o                         
  -8  11   5        530.29       1077.26     26908.24 o                         
  -7  11   5        261.63        209.95       135.12 o                         
  -6  11   5        447.48        373.25        95.31 o                         
  -5  11   5        556.35        607.37        85.13 o                         
  -4  11   5        160.19        120.67        43.25 o                         
  -3  11   5        235.12        283.12        44.33 o                         
  -2  11   5        716.86        694.59       122.06 o                         
  -1  11   5        826.82        830.65        40.44 o                         
   0  11   5       2624.97       2530.21        73.53 o                         
   1  11   5        828.62        803.09        29.41 o                         
   2  11   5        715.51        835.34        29.92 o                         
   3  11   5        234.07        282.75        29.69 o                         
   4  11   5        160.61        250.26        40.31 o                         
   5  11   5        555.97        589.95        51.48 o                         
   6  11   5        446.42        475.21        61.33 o                         
   7  11   5        261.52        152.35        50.68 o                         
   8  11   5        529.02        473.92        64.12 o                         
   9  11   5        473.55        419.30        85.11 o                         
  -9  12   5        203.99       1153.40       791.33 o                         
  -8  12   5        128.78          0.00       397.53 o                         
  -7  12   5        233.36        297.51       150.05 o                         
  -6  12   5        155.80        289.61       157.89 o                         
  -5  12   5        238.81        207.19       122.81 o                         
  -4  12   5       1949.77       1769.14        84.14 o                         
  -3  12   5       2382.07       2177.17       102.28 o                         
  -2  12   5       2345.64       2209.63       472.19 o                         
  -1  12   5       1095.02        948.19        56.84 o                         
   0  12   5          4.17         12.85        17.32 o                         
   1  12   5       1095.77        990.96        51.14 o                         
   2  12   5       2343.79       2433.62        59.81 o                         
   3  12   5       2384.46       2545.98        83.24 o                         
   4  12   5       1951.00       2203.66        81.96 o                         
   5  12   5        238.35        339.85        51.37 o                         
   6  12   5        155.42        115.81        46.12 o                         
   7  12   5        234.20        349.81        74.62 o                         
   8  12   5        128.96        175.68        96.30 o                         
   9  12   5        203.65        157.37       122.06 o                         
  -9  13   5         24.17        196.12       244.12 o                         
  -8  13   5        924.78        983.93      1002.60 o                         
  -7  13   5        420.65        580.44       292.27 o                         
  -6  13   5       1119.11       1355.28       117.05 o                         
  -5  13   5        271.12        230.70        72.36 o                         
  -4  13   5       2889.42       2525.84        92.79 o                         
  -3  13   5        488.85        436.29        42.67 o                         
  -2  13   5        532.12        552.55       286.67 o                         
  -1  13   5        609.45        493.91        50.02 o                         
   0  13   5        519.01        508.59        35.46 o                         
   1  13   5        609.25        643.67        32.31 o                         
   2  13   5        530.37        544.26        54.50 o                         
   3  13   5        489.44        546.48        44.54 o                         
   4  13   5       2887.97       3181.17       108.25 o                         
   5  13   5        271.60        382.77        96.68 o                         
   6  13   5       1118.53       1118.11        88.34 o                         
   7  13   5        421.05        510.79        87.72 o                         
   8  13   5        923.70       1232.81       217.99 o                         
   9  13   5         24.36         24.22       100.79 o                         
  -9  14   5         75.64        189.16       117.71 o                         
  -8  14   5        228.19        204.56       153.48 o                         
  -7  14   5        244.41        211.26       123.83 o                         
  -6  14   5       1042.69       1185.48       230.68 o                         
  -5  14   5        129.30         63.61        55.69 o                         
  -4  14   5        579.15        474.87        62.41 o                         
  -3  14   5       1788.28       1669.29        83.65 o                         
  -2  14   5         41.35         40.98        33.14 o                         
  -1  14   5        747.00        698.82        40.28 o                         
   0  14   5       1554.97       1496.53        91.45 o                         
   1  14   5        747.52        737.51        35.67 o                         
   2  14   5         41.21         41.24        36.95 o                         
   3  14   5       1786.11       1996.72        86.23 o                         
   4  14   5        579.28        618.48        57.86 o                         
   5  14   5        129.23        280.81        56.10 o                         
   6  14   5       1043.39       1408.69       247.10 o                         
   7  14   5        243.83        382.54       108.99 o                         
   8  14   5        228.12        271.85       115.87 o                         
   9  14   5         75.99        108.82        80.33 o                         
  -8  15   5         70.38         28.26       170.14 o                         
  -7  15   5        122.98        227.74       116.49 o                         
  -6  15   5         17.43         45.52        93.21 o                         
  -5  15   5        194.14        166.96        78.31 o                         
  -4  15   5       1097.86        754.22        74.65 o                         
  -3  15   5         21.48         54.62        57.86 o                         
  -2  15   5        570.07        502.25        38.74 o                         
  -1  15   5        357.73        395.36        41.84 o                         
   0  15   5        157.67        148.23        66.82 o                         
   1  15   5        357.66        358.92        40.08 o                         
   2  15   5        571.03        539.83        41.32 o                         
   3  15   5         21.43         47.99        38.24 o                         
   4  15   5       1097.10       1117.11        62.71 o                         
   5  15   5        194.25        231.81        87.72 o                         
   6  15   5         17.58        110.44        61.60 o                         
   7  15   5        122.90        198.34       107.81 o                         
   8  15   5         70.33        210.89       115.46 o                         
  -8  16   5        379.44        696.29       146.25 o                         
  -7  16   5         54.88         58.45        95.69 o                         
  -6  16   5         37.67        154.42       107.13 o                         
  -5  16   5        253.20        290.07       149.68 o                         
  -4  16   5        725.77        530.16        53.98 o                         
  -3  16   5        365.17        373.69        40.87 o                         
  -2  16   5        225.82        233.41        35.33 o                         
  -1  16   5        417.27        582.99       248.97 o                         
   0  16   5       1544.96       1539.95        55.78 o                         
   1  16   5        418.47        439.14        65.70 o                         
   2  16   5        225.52        219.39        40.71 o                         
   3  16   5        365.44        434.38        58.67 o                         
   4  16   5        723.19        823.40        60.63 o                         
   5  16   5        253.57        184.72        50.17 o                         
   6  16   5         37.64         86.87        55.21 o                         
   7  16   5         54.86         24.02        80.51 o                         
   8  16   5        379.50        623.89       350.87 o                         
  -8  17   5        139.81        368.20       186.60 o                         
  -7  17   5        269.06        328.11        97.41 o                         
  -6  17   5         59.10        138.11        94.81 o                         
  -5  17   5        343.93        269.50        90.33 o                         
  -4  17   5        169.08        161.87        53.08 o                         
  -3  17   5       2149.94       1874.97        93.32 o                         
  -2  17   5        190.94        235.65        33.52 o                         
  -1  17   5        494.26        483.97        41.29 o                         
   0  17   5          6.18         15.47        36.62 o                         
   1  17   5        493.56        562.02        49.08 o                         
   2  17   5        191.01        211.63        46.29 o                         
   3  17   5       2149.45       2240.31       142.22 o                         
   4  17   5        168.88        173.06        59.35 o                         
   5  17   5        343.51        316.61        61.59 o                         
   6  17   5         59.33         89.18        60.70 o                         
   7  17   5        268.58        160.75        75.43 o                         
   8  17   5        140.03        397.54       360.20 o                         
  -8  18   5         54.94        300.13       194.47 o                         
  -7  18   5         36.03         79.13       100.38 o                         
  -6  18   5        958.33        778.64       108.25 o                         
  -5  18   5        268.92        352.37        90.33 o                         
  -4  18   5        215.51        153.61       124.30 o                         
  -3  18   5        107.17         96.48        36.05 o                         
  -2  18   5       1319.42       1248.81        60.14 o                         
  -1  18   5        807.46        718.49        89.96 o                         
   0  18   5       1166.94       1070.71        67.56 o                         
   1  18   5        806.73        742.76        56.85 o                         
   2  18   5       1318.42       1244.25        92.57 o                         
   3  18   5        107.22        188.49        69.80 o                         
   4  18   5        215.71        140.38        77.27 o                         
   5  18   5        268.27        301.11        95.18 o                         
   6  18   5        958.59        833.62        78.22 o                         
   7  18   5         35.93         82.21        82.87 o                         
   8  18   5         54.87        118.15        93.42 o                         
  -7  19   5          0.96          0.00        98.64 o                         
  -6  19   5        136.62        150.80        91.08 o                         
  -5  19   5         46.63        162.75        79.88 o                         
  -4  19   5        297.86        385.08       784.24 o                         
  -3  19   5         28.15         82.72        36.46 o                         
  -2  19   5        273.90        280.88        34.55 o                         
  -1  19   5        488.68        422.97        90.33 o                         
   0  19   5          0.31          0.00        39.19 o                         
   1  19   5        488.68        453.74        50.75 o                         
   2  19   5        272.38        250.14        49.48 o                         
   3  19   5         28.28         73.27        57.41 o                         
   4  19   5        298.29        315.12        71.07 o                         
   5  19   5         46.53        149.94       120.19 o                         
   6  19   5        137.08         43.94        73.34 o                         
   7  19   5          0.98         89.75        72.28 o                         
   8  19   5        147.89        191.47        88.93 o                         
  -7  20   5         42.92        174.69       128.40 o                         
  -6  20   5         34.37        136.62        95.56 o                         
  -5  20   5        158.04        182.16        82.87 o                         
  -4  20   5       1149.29       1117.76        85.44 o                         
  -3  20   5        138.04         91.23        41.71 o                         
  -2  20   5        512.32        552.65        53.25 o                         
  -1  20   5        743.87        726.35        69.05 o                         
   0  20   5        822.20        815.20       149.31 o                         
   1  20   5        743.30        726.90        67.68 o                         
   2  20   5        511.73        505.74        90.70 o                         
   3  20   5        138.13         98.17        59.20 o                         
   4  20   5       1150.50       1293.16        88.96 o                         
   5  20   5        157.87        251.47        80.45 o                         
   6  20   5         34.45        146.87        88.53 o                         
   7  20   5         43.15        111.50        91.25 o                         
  -7  21   5        103.52          0.00       329.97 o                         
  -6  21   5        170.71        302.35        97.05 o                         
  -5  21   5         96.62        192.83        81.29 o                         
  -4  21   5         71.10        123.88        68.57 o                         
  -3  21   5          2.74         41.78        63.46 o                         
  -2  21   5        681.77        533.18        98.92 o                         
  -1  21   5       1591.55       1340.67        75.86 o                         
   0  21   5       1440.40       1279.65        74.65 o                         
   1  21   5       1591.45       1427.31       276.59 o                         
   2  21   5        682.16        918.15       191.49 o                         
   3  21   5          2.72         93.31       116.83 o                         
   4  21   5         71.54         50.33        64.73 o                         
   5  21   5         96.53         98.02        74.82 o                         
   6  21   5        170.12        159.96        88.76 o                         
   7  21   5        103.24        230.23       185.14 o                         
  -7  22   5         26.44        147.81       155.28 o                         
  -6  22   5        200.12        416.57       110.49 o                         
  -5  22   5         77.91        111.02        75.54 o                         
  -4  22   5         63.98        147.38        74.03 o                         
  -3  22   5        107.56        176.80       516.98 o                         
  -2  22   5         87.35         96.94        57.12 o                         
  -1  22   5        264.26        242.90        48.94 o                         
   0  22   5        359.40        433.61        51.62 o                         
   1  22   5        264.10        303.48       153.79 o                         
   2  22   5         87.30         95.73        58.19 o                         
   3  22   5        107.77        187.54       128.03 o                         
   4  22   5         63.81         74.33        72.38 o                         
   5  22   5         77.74        150.02       108.13 o                         
   6  22   5        200.22        185.57        85.16 o                         
   7  22   5         26.46         10.45        70.45 o                         
  -6  23   5         83.86        119.48       115.89 o                         
  -5  23   5         10.66         86.36        88.29 o                         
  -4  23   5         83.86         22.95        75.29 o                         
  -3  23   5        230.16        277.71        87.34 o                         
  -2  23   5        672.20        518.44       180.29 o                         
  -1  23   5        270.84        361.57       237.40 o                         
   0  23   5         74.53         65.00        39.91 o                         
   1  23   5        271.68        260.23        49.19 o                         
   2  23   5        673.40        585.05        67.83 o                         
   3  23   5        230.72        281.42       148.19 o                         
   4  23   5         83.66        169.31       119.82 o                         
   5  23   5         10.56        137.14       119.82 o                         
   6  23   5         84.10        282.79       120.36 o                         
  -6  24   5         65.75        376.47       132.50 o                         
  -5  24   5        154.09        240.02        93.82 o                         
  -4  24   5        110.29        200.05        77.69 o                         
  -3  24   5        545.65        328.48       102.28 o                         
  -2  24   5         56.70         14.18        63.46 o                         
  -1  24   5        167.39        214.43        78.76 o                         
   0  24   5          1.98          8.24        35.31 o                         
   1  24   5        167.52        182.59        47.97 o                         
   2  24   5         56.28        195.75       385.21 o                         
   3  24   5        545.24        513.86       181.41 o                         
   4  24   5        110.42         86.32        87.33 o                         
   5  24   5        154.55        206.95       101.89 o                         
   6  24   5         65.75        187.18       142.59 o                         
  -5  25   5         11.46         93.58       117.17 o                         
  -4  25   5         33.48        101.13       132.88 o                         
  -3  25   5        335.08        270.99       106.01 o                         
  -2  25   5        110.09        200.07        82.87 o                         
  -1  25   5        180.26        251.43       281.45 o                         
   0  25   5          1.60         29.66        44.46 o                         
   1  25   5        179.99        152.31        43.61 o                         
   2  25   5        110.00         88.44        46.46 o                         
   3  25   5        335.43        382.97        75.40 o                         
   4  25   5         33.55          8.06        70.91 o                         
   5  25   5         11.41         56.50       108.77 o                         
  -5  26   5          0.60         70.71        80.91 o                         
  -4  26   5          3.92         18.08        81.93 o                         
  -3  26   5        237.64        209.44       106.00 o                         
  -2  26   5        506.45        391.93        94.06 o                         
  -1  26   5        278.10        222.67       114.97 o                         
   0  26   5        144.02        116.27        85.85 o                         
   1  26   5        278.85        308.03        50.79 o                         
   2  26   5        507.29        438.79        57.58 o                         
   3  26   5        237.84        118.48        96.68 o                         
   4  26   5          3.92          8.96        73.16 o                         
   5  26   5          0.60         41.06        73.91 o                         
  -4  27   5         93.44        166.48       114.97 o                         
  -3  27   5        152.48         82.12       106.01 o                         
  -2  27   5        145.77        191.86        97.80 o                         
  -1  27   5        129.52        190.09       102.42 o                         
   0  27   5        164.89        142.00        76.89 o                         
   1  27   5        129.45        202.95        59.99 o                         
   2  27   5        146.05        207.52        58.98 o                         
   3  27   5        152.73         98.61        57.04 o                         
   4  27   5         93.79         61.02        63.00 o                         
  -3  28   5        277.72         94.81       120.94 o                         
  -2  28   5        178.22        218.74       112.73 o                         
  -1  28   5        702.97        754.92       245.98 o                         
   0  28   5         67.34         63.23       108.69 o                         
   1  28   5        702.18        846.15        88.50 o                         
   2  28   5        178.19        214.09        65.50 o                         
   3  28   5        276.74        347.46        71.60 o                         
  -2  29   5        460.10        466.59       120.94 o                         
  -1  29   5        152.49        289.66       112.73 o                         
   0  29   5        223.66        258.38       170.58 o                         
   1  29   5        152.83        333.92        88.81 o                         
   2  29   5        460.94        778.59       423.66 o                         
  -1  30   5        417.95        244.86       142.59 o                         
   0  30   5         15.30        157.04       105.49 o                         
   1  30   5        417.54        377.56        93.96 o                         
   0   0   6          1.12         11.94         9.71 o                         
   1   0   6       1521.29       1390.21        30.88 o                         
   2   0   6        157.79        158.03        13.35 o                         
   3   0   6       1643.21       1549.58        41.43 o                         
   4   0   6       1133.09       1075.38        43.67 o                         
   5   0   6        498.39        480.12        39.33 o                         
   6   0   6        983.63       1028.92       241.88 o                         
   7   0   6         62.47        157.51       179.92 o                         
   8   0   6       1470.54       1411.36       164.33 o                         
   9   0   6          2.42         21.94       140.90 o                         
  10   0   6        103.66        200.36       744.44 o                         
 -10   1   6         48.65          0.00       635.61 o                         
  -9   1   6          2.14         94.55       128.73 o                         
  -8   1   6        447.27        457.44       111.61 o                         
  -7   1   6         24.33         52.90        49.58 o                         
  -6   1   6        173.39        204.40       104.14 o                         
  -5   1   6        329.47        395.37        40.69 o                         
  -4   1   6        916.30        865.39       133.26 o                         
  -3   1   6       1179.45       1257.33        37.85 o                         
  -2   1   6       5995.27       5856.33        86.04 o                         
  -1   1   6        709.98        690.94        20.94 o                         
   0   1   6       1109.09       1070.43        21.64 o                         
   1   1   6        707.41        657.05        17.39 o                         
   2   1   6       5993.56       5938.57       262.04 o                         
   3   1   6       1182.13       1073.79        42.94 o                         
   4   1   6        915.09        796.71        37.66 o                         
   5   1   6        329.83        467.07       121.31 o                         
   6   1   6        173.04        162.88        75.40 o                         
   7   1   6         24.29         38.82        64.20 o                         
   8   1   6        446.88        974.23      5130.21 o                         
   9   1   6          2.03         42.83       324.45 o                         
  10   1   6         48.47        216.29       800.97 o                         
 -10   2   6         67.21        104.70       164.19 o                         
  -9   2   6        247.59        123.66        96.49 o                         
  -8   2   6       1240.30       1204.17       113.20 o                         
  -7   2   6        459.69        406.18       113.10 o                         
  -6   2   6         16.41         28.61        31.94 o                         
  -5   2   6       1188.37       1265.17        85.48 o                         
  -4   2   6        507.05        587.42        33.00 o                         
  -3   2   6       2812.81       2880.12        60.01 o                         
  -2   2   6      11909.08      11744.35       242.25 o                         
  -1   2   6       6753.68       6490.13       297.87 o                         
   0   2   6         40.92         43.82         9.46 o                         
   1   2   6       6758.90       6658.96       167.22 o                         
   2   2   6      11902.87      11921.24       169.61 o                         
   3   2   6       2810.17       2735.72        64.08 o                         
   4   2   6        507.04        355.97        79.88 o                         
   5   2   6       1186.81       1019.31       272.49 o                         
   6   2   6         16.29         13.88        41.94 o                         
   7   2   6        459.52        353.59        55.44 o                         
   8   2   6       1240.47       1423.65       144.08 o                         
   9   2   6        248.44        319.25       545.72 o                         
 -10   3   6        184.20        194.26       163.75 o                         
  -9   3   6          8.44         97.96        94.70 o                         
  -8   3   6        174.02        360.88        95.65 o                         
  -7   3   6        417.53        455.85        81.31 o                         
  -6   3   6        246.08        239.69        47.89 o                         
  -5   3   6       2863.65       3061.09       186.26 o                         
  -4   3   6       2556.06       2677.18        66.18 o                         
  -3   3   6          4.17         38.69        14.47 o                         
  -2   3   6       6885.05       6873.53       102.10 o                         
  -1   3   6      27233.85      24895.93       390.65 o                         
   0   3   6        839.56        749.69        26.13 o                         
   1   3   6      27222.00      26605.17       635.68 o                         
   2   3   6       6885.05       6992.18       108.40 o                         
   3   3   6          4.09         11.20        17.95 o                         
   4   3   6       2555.30       2596.02        64.38 o                         
   5   3   6       2865.03       2687.03        69.21 o                         
   6   3   6        245.88        198.15        38.27 o                         
   7   3   6        418.01        308.97        53.38 o                         
   8   3   6        174.21        158.50        77.25 o                         
   9   3   6          8.37        144.83      5225.02 o                         
 -10   4   6        928.33        525.00       166.85 o                         
  -9   4   6         85.51         77.75        97.91 o                         
  -8   4   6         71.86        146.13        78.66 o                         
  -7   4   6        810.85        664.28        83.04 o                         
  -6   4   6        432.64        463.49        93.32 o                         
  -5   4   6       1416.45       1415.39       206.42 o                         
  -4   4   6       3344.62       3279.28       134.38 o                         
  -3   4   6       2613.93       2644.55        54.84 o                         
  -2   4   6       1688.53       1358.83       130.64 o                         
  -1   4   6       6973.54       6613.76       119.45 o                         
   0   4   6      36885.52      34536.28       557.29 o                         
   1   4   6       6978.83       7112.41       148.93 o                         
   2   4   6       1687.16       1587.21        38.01 o                         
   3   4   6       2617.67       2694.20       149.31 o                         
   4   4   6       3345.97       3395.46        88.46 o                         
   5   4   6       1415.34       1287.76        55.38 o                         
   6   4   6        432.15        379.73        60.10 o                         
   7   4   6        812.47        697.95        51.46 o                         
   8   4   6         72.08         68.84        50.82 o                         
   9   4   6         85.95          0.00     18395.46 o                         
 -10   5   6        252.67        274.94       104.95 o                         
  -9   5   6        436.97        487.97        99.40 o                         
  -8   5   6         74.38         85.50        71.09 o                         
  -7   5   6        720.16        606.21        76.95 o                         
  -6   5   6        235.20        311.07        64.58 o                         
  -5   5   6        110.95        107.99        37.14 o                         
  -4   5   6       1424.02       1395.98       113.85 o                         
  -3   5   6       1594.74       1575.39        43.17 o                         
  -2   5   6        143.80        143.57        16.55 o                         
  -1   5   6       4488.19       3510.90       434.86 o                         
   0   5   6        110.92        124.69        11.47 o                         
   1   5   6       4484.96       4291.45        75.72 o                         
   2   5   6        143.89        151.20        33.59 o                         
   3   5   6       1596.06       1587.52        75.40 o                         
   4   5   6       1424.58       1520.28        49.16 o                         
   5   5   6        111.39        174.72        36.01 o                         
   6   5   6        234.85        150.84        39.94 o                         
   7   5   6        719.95        660.88        51.42 o                         
   8   5   6         74.68         29.12        54.84 o                         
   9   5   6        437.47        405.26        96.30 o                         
  10   5   6        252.73        782.37       349.38 o                         
 -10   6   6        577.76        539.37       152.58 o                         
  -9   6   6         94.24        109.49       118.74 o                         
  -8   6   6        217.79        116.73        69.58 o                         
  -7   6   6          2.11        166.70       108.62 o                         
  -6   6   6        363.05        483.91        56.48 o                         
  -5   6   6        415.05        397.42        45.74 o                         
  -4   6   6        708.69        834.44       165.36 o                         
  -3   6   6        430.33        471.05        29.17 o                         
  -2   6   6       1319.08       1395.42        34.96 o                         
  -1   6   6        465.63        443.78        20.73 o                         
   0   6   6        422.84        503.39        72.41 o                         
   1   6   6        466.11        464.53        20.16 o                         
   2   6   6       1320.92       1489.77        39.41 o                         
   3   6   6        430.98        530.21        30.84 o                         
   4   6   6        708.72        806.26        42.55 o                         
   5   6   6        414.06        397.72        45.66 o                         
   6   6   6        363.91        394.01        85.11 o                         
   7   6   6          2.07         54.30        41.06 o                         
   8   6   6        217.34        215.35        58.96 o                         
   9   6   6         94.18        195.44        91.45 o                         
  -9   7   6         78.67          0.00       217.87 o                         
  -8   7   6         75.80        135.86        78.36 o                         
  -7   7   6        825.69        897.89       161.25 o                         
  -6   7   6        885.66        881.36       141.10 o                         
  -5   7   6        407.87        455.05        63.08 o                         
  -4   7   6       1491.30       1587.86        60.27 o                         
  -3   7   6       3243.03       3337.08       123.18 o                         
  -2   7   6         61.90        102.93        69.43 o                         
  -1   7   6        370.76        412.11        21.34 o                         
   0   7   6        623.54        601.79        23.21 o                         
   1   7   6        371.64        429.06        20.26 o                         
   2   7   6         61.04         55.96        16.86 o                         
   3   7   6       3246.74       3578.56        75.79 o                         
   4   7   6       1488.93       1653.43        57.93 o                         
   5   7   6        407.57        505.87        50.68 o                         
   6   7   6        885.69        794.23        53.98 o                         
   7   7   6        826.03        674.37        53.28 o                         
   8   7   6         75.72         67.79        64.74 o                         
   9   7   6         78.80        144.72       132.14 o                         
  -9   8   6        403.19        470.97       169.86 o                         
  -8   8   6        125.00         64.15        97.99 o                         
  -7   8   6        254.52        337.03        75.47 o                         
  -6   8   6        562.84        706.01        84.23 o                         
  -5   8   6        223.00        201.91        45.48 o                         
  -4   8   6        987.07        931.15        48.21 o                         
  -3   8   6        887.00        845.83       126.54 o                         
  -2   8   6       4615.08       4359.04       447.55 o                         
  -1   8   6       1100.00       1071.93        31.92 o                         
   0   8   6         78.15        134.84        18.29 o                         
   1   8   6       1097.59       1062.37        42.93 o                         
   2   8   6       4618.34       4945.98        83.44 o                         
   3   8   6        885.28        926.21        61.59 o                         
   4   8   6        987.33       1015.70        52.79 o                         
   5   8   6        222.72        200.90        49.85 o                         
   6   8   6        563.59        579.06        75.03 o                         
   7   8   6        253.57        267.33        53.25 o                         
   8   8   6        124.25        149.17        87.72 o                         
   9   8   6        403.75        385.21       133.38 o                         
  -9   9   6        268.77         32.85       219.48 o                         
  -8   9   6        187.14        224.90       111.12 o                         
  -7   9   6        247.12         63.53        96.54 o                         
  -6   9   6       1006.93        960.15        95.32 o                         
  -5   9   6       1397.59       1405.58        76.79 o                         
  -4   9   6        262.83        258.45       104.89 o                         
  -3   9   6        468.36        465.64        55.24 o                         
  -2   9   6        604.45        715.82        84.36 o                         
  -1   9   6       2247.56       2270.93        94.06 o                         
   0   9   6        371.56        396.07        26.51 o                         
   1   9   6       2247.14       2479.09        55.24 o                         
   2   9   6        605.31        657.79        29.63 o                         
   3   9   6        469.14        489.11        26.00 o                         
   4   9   6        264.13        305.16        33.14 o                         
   5   9   6       1395.63       1663.72        83.66 o                         
   6   9   6       1008.19       1024.63        87.72 o                         
   7   9   6        247.45        252.73        52.00 o                         
   8   9   6        187.15        179.11        61.70 o                         
   9   9   6        267.80        155.52        88.09 o                         
  -9  10   6         61.43          0.00     27059.79 o                         
  -8  10   6         26.07        138.07       186.26 o                         
  -7  10   6         33.36        150.72        97.46 o                         
  -6  10   6        699.00        615.53        88.03 o                         
  -5  10   6       1902.74       1778.76       124.30 o                         
  -4  10   6       1450.43       1468.06       167.22 o                         
  -3  10   6        824.54        786.72        43.50 o                         
  -2  10   6        180.60        173.00        70.55 o                         
  -1  10   6       2554.92       2691.65       145.20 o                         
   0  10   6       3843.18       3791.23       100.78 o                         
   1  10   6       2552.31       2792.83        78.01 o                         
   2  10   6        179.99        230.59        22.84 o                         
   3  10   6        826.93        870.92        46.66 o                         
   4  10   6       1450.00       1760.36        85.85 o                         
   5  10   6       1902.83       2134.98       105.94 o                         
   6  10   6        698.41        848.25        73.81 o                         
   7  10   6         33.66         59.02        44.95 o                         
   8  10   6         26.24         58.21        47.53 o                         
   9  10   6         61.41        260.66        77.20 o                         
  -9  11   6         98.96          0.00      1564.00 o                         
  -7  11   6        116.25         43.22       127.17 o                         
  -6  11   6       1723.36       1848.47       134.12 o                         
  -5  11   6       1210.84        955.82       291.15 o                         
  -4  11   6       3541.40       3462.46       112.88 o                         
  -3  11   6         79.74         61.79        42.93 o                         
  -2  11   6        303.99        301.70        40.45 o                         
  -1  11   6        998.53        946.40        44.08 o                         
   0  11   6        398.19        412.44       239.64 o                         
   1  11   6        997.01        923.36        48.53 o                         
   2  11   6        303.99        398.33        39.57 o                         
   3  11   6         80.03        114.03        24.75 o                         
   4  11   6       3541.17       3995.71       102.03 o                         
   5  11   6       1211.49       1289.21        82.71 o                         
   6  11   6       1722.28       1906.86       101.58 o                         
   7  11   6        116.20        112.12        48.55 o                         
   8  11   6          9.75         51.10        51.30 o                         
   9  11   6         99.14        111.72        67.72 o                         
  -9  12   6        113.14        277.15       689.74 o                         
  -8  12   6        308.18        679.09       378.50 o                         
  -7  12   6          0.31          0.00       115.71 o                         
  -6  12   6        661.51        712.70       104.06 o                         
  -5  12   6        123.36        225.40       177.68 o                         
  -4  12   6        777.48        749.53        65.79 o                         
  -3  12   6       1055.20        921.56        50.93 o                         
  -2  12   6       3525.58       3228.57       387.08 o                         
  -1  12   6       1478.69       1395.01        53.91 o                         
   0  12   6        138.51        168.11       100.41 o                         
   1  12   6       1480.66       1477.95        42.08 o                         
   2  12   6       3524.13       3627.11        75.25 o                         
   3  12   6       1056.31       1169.24        63.08 o                         
   4  12   6        776.90        933.58        83.99 o                         
   5  12   6        123.00        174.77        76.52 o                         
   6  12   6        662.08        679.50        80.96 o                         
   7  12   6          0.36         32.34        62.55 o                         
   8  12   6        307.89        432.98        76.49 o                         
   9  12   6        113.14        279.15        74.69 o                         
  -9  13   6         26.73         90.25       259.26 o                         
  -8  13   6         39.52        365.23       252.33 o                         
  -7  13   6        476.88        629.16       361.32 o                         
  -6  13   6        493.67        616.83       245.61 o                         
  -5  13   6        936.72        890.00        88.80 o                         
  -4  13   6        319.79        447.36        55.16 o                         
  -3  13   6        233.51        190.24        48.10 o                         
  -2  13   6        248.70        264.48        45.91 o                         
  -1  13   6       2294.94       2583.30       256.06 o                         
   0  13   6         99.34        165.91        39.19 o                         
   1  13   6       2297.32       2437.67        56.74 o                         
   2  13   6        249.21        327.54        48.90 o                         
   3  13   6        234.49        310.04        42.08 o                         
   4  13   6        320.83        481.87        63.46 o                         
   5  13   6        938.41       1130.42        73.23 o                         
   6  13   6        493.20        691.66        94.05 o                         
   7  13   6        477.40        382.74        88.94 o                         
   8  13   6         39.76        102.67        81.10 o                         
   9  13   6         26.79        180.00       215.00 o                         
  -9  14   6        162.13        415.78       145.75 o                         
  -8  14   6         78.79          4.54       151.93 o                         
  -7  14   6        125.65        132.79       126.28 o                         
  -6  14   6        241.85        386.05       101.99 o                         
  -5  14   6       1025.36        756.58        88.66 o                         
  -4  14   6        107.15         95.22        57.51 o                         
  -3  14   6        589.41        496.88        76.15 o                         
  -2  14   6        443.49        425.36       175.06 o                         
  -1  14   6        325.71        306.99       162.37 o                         
   0  14   6        255.31        204.76       119.45 o                         
   1  14   6        325.68        301.82        28.38 o                         
   2  14   6        441.17        454.04        53.75 o                         
   3  14   6        588.73        596.70        47.99 o                         
   4  14   6        106.32        108.46        43.00 o                         
   5  14   6       1026.08       1126.60        92.20 o                         
   6  14   6        241.70        330.82        66.82 o                         
   7  14   6        125.70        276.40        96.33 o                         
   8  14   6         79.16        261.67       102.85 o                         
   9  14   6        162.46         99.18        87.14 o                         
  -8  15   6        199.10        220.88       111.10 o                         
  -7  15   6        261.68        400.30       227.32 o                         
  -6  15   6        292.15         82.54       110.67 o                         
  -5  15   6        467.11        564.91       103.21 o                         
  -4  15   6        117.82         92.58        82.87 o                         
  -3  15   6        844.56        814.22        59.87 o                         
  -2  15   6        147.31         94.15        33.46 o                         
  -1  15   6       1306.86       1349.42       106.01 o                         
   0  15   6        111.54        134.60        28.61 o                         
   1  15   6       1305.05       1296.14        51.18 o                         
   2  15   6        147.82        163.79        37.73 o                         
   3  15   6        842.41        941.82        54.09 o                         
   4  15   6        116.92        168.86        47.35 o                         
   5  15   6        466.87        529.66        62.37 o                         
   6  15   6        291.41        229.78        61.64 o                         
   7  15   6        261.65        399.49       140.72 o                         
   8  15   6        199.29        533.78       123.07 o                         
  -8  16   6        249.53        178.68       112.20 o                         
  -7  16   6        313.25        361.94       229.93 o                         
  -6  16   6        259.26        248.42        91.34 o                         
  -5  16   6        100.34         81.26        77.42 o                         
  -4  16   6       1431.04       1050.13       321.01 o                         
  -3  16   6       2640.67       2284.89       214.63 o                         
  -2  16   6       2075.96       1825.87        56.97 o                         
  -1  16   6       1469.78       1361.79       709.59 o                         
   0  16   6        136.86        120.69        37.58 o                         
   1  16   6       1468.73       1543.40        81.75 o                         
   2  16   6       2076.80       1983.27        67.81 o                         
   3  16   6       2642.28       2759.57       118.33 o                         
   4  16   6       1432.19       1454.38        70.47 o                         
   5  16   6        100.26        285.37       128.78 o                         
   6  16   6        258.92        277.39        61.12 o                         
   7  16   6        313.03        433.25       118.22 o                         
   8  16   6        249.34        511.28       164.89 o                         
  -8  17   6         14.42         38.59       119.73 o                         
  -7  17   6        135.83        213.87       110.49 o                         
  -6  17   6         26.74        128.21        96.68 o                         
  -5  17   6        685.35        737.02       173.57 o                         
  -4  17   6        518.76        392.84        59.15 o                         
  -3  17   6         39.97         53.99        32.91 o                         
  -2  17   6         91.65        109.31        36.69 o                         
  -1  17   6        187.45        190.68        46.29 o                         
   0  17   6        536.49        633.51        55.24 o                         
   1  17   6        186.97        169.46        37.21 o                         
   2  17   6         92.00        130.16        63.46 o                         
   3  17   6         40.23         21.37        48.04 o                         
   4  17   6        517.92        561.05        55.75 o                         
   5  17   6        686.06        678.78        68.33 o                         
   6  17   6         26.37         56.35        59.37 o                         
   7  17   6        135.88        222.84       131.02 o                         
   8  17   6         14.53         25.23       175.69 o                         
  -8  18   6         15.53        104.90       152.55 o                         
  -7  18   6         60.24        196.80       132.14 o                         
  -6  18   6         53.35         51.58        88.09 o                         
  -5  18   6         11.46         94.94        74.66 o                         
  -4  18   6       1075.05        967.61       106.76 o                         
  -3  18   6         72.06         99.48        52.26 o                         
  -2  18   6        526.50        496.24        46.66 o                         
  -1  18   6        215.86        153.90        81.37 o                         
   0  18   6        197.39        235.46        40.00 o                         
   1  18   6        215.95        263.97        48.88 o                         
   2  18   6        526.67        502.61        60.55 o                         
   3  18   6         72.07         43.93        52.88 o                         
   4  18   6       1075.40       1110.77        75.22 o                         
   5  18   6         11.30         32.43        56.30 o                         
   6  18   6         53.02        165.40        64.47 o                         
   7  18   6         60.32         97.57        76.77 o                         
   8  18   6         15.38         26.38        87.16 o                         
  -7  19   6        214.70        208.21       160.13 o                         
  -6  19   6        575.25        515.50        96.08 o                         
  -5  19   6         68.70        193.54       108.25 o                         
  -4  19   6        503.72        487.96       138.11 o                         
  -3  19   6        543.43        588.55        67.94 o                         
  -2  19   6       1226.90       1068.49        63.02 o                         
  -1  19   6        460.49        407.67        66.44 o                         
   0  19   6        760.71        765.40        81.00 o                         
   1  19   6        461.67        519.88        59.29 o                         
   2  19   6       1227.35       1297.86        74.29 o                         
   3  19   6        543.62        542.08        97.42 o                         
   4  19   6        504.00        648.75        73.53 o                         
   5  19   6         68.67        128.46        65.47 o                         
   6  19   6        575.90        440.64        72.36 o                         
   7  19   6        214.72        209.70        82.30 o                         
  -7  20   6         56.71        140.48       108.99 o                         
  -6  20   6         46.66         88.73        81.50 o                         
  -5  20   6        396.55        401.12        80.57 o                         
  -4  20   6         31.48         27.13        69.24 o                         
  -3  20   6       1200.37       1195.67        78.76 o                         
  -2  20   6       1216.40       1167.86        81.75 o                         
  -1  20   6        276.45        213.06        40.81 o                         
   0  20   6         17.28         33.68        32.91 o                         
   1  20   6        276.74        384.27        55.70 o                         
   2  20   6       1215.62       1154.79        84.93 o                         
   3  20   6       1198.91       1215.06        78.37 o                         
   4  20   6         31.30         30.97        57.93 o                         
   5  20   6        396.09        235.62        68.32 o                         
   6  20   6         46.41         80.97        77.64 o                         
   7  20   6         56.34         54.87        87.63 o                         
  -7  21   6        165.22        158.74       116.53 o                         
  -6  21   6         90.59        170.96       108.99 o                         
  -5  21   6        119.48        189.32        78.30 o                         
  -4  21   6        357.15        390.45        73.76 o                         
  -3  21   6        217.71        167.53        65.29 o                         
  -2  21   6        121.62         82.37        48.02 o                         
  -1  21   6        958.78        840.59       180.29 o                         
   0  21   6        658.54        690.08        57.52 o                         
   1  21   6        958.89        987.26       192.23 o                         
   2  21   6        121.75        107.59        83.99 o                         
   3  21   6        217.55        191.54        68.37 o                         
   4  21   6        357.18        429.43       115.71 o                         
   5  21   6        119.96        172.01        78.06 o                         
   6  21   6         91.12        107.90        81.93 o                         
   7  21   6        165.17        224.03        91.97 o                         
  -6  22   6         33.52        142.59       103.02 o                         
  -5  22   6         10.68         39.37        77.42 o                         
  -4  22   6        190.42        150.78        72.70 o                         
  -3  22   6        143.05        258.42       220.60 o                         
  -2  22   6        900.35        785.09        78.89 o                         
  -1  22   6        210.62        202.76       117.21 o                         
   0  22   6        204.94        165.92        81.75 o                         
   1  22   6        210.33        256.81        53.00 o                         
   2  22   6        901.39        848.04        74.17 o                         
   3  22   6        143.26        130.02        93.32 o                         
   4  22   6        190.10        116.85        75.03 o                         
   5  22   6         10.72         11.29        81.83 o                         
   6  22   6         33.62         89.48        82.37 o                         
  -6  23   6        121.15         84.66        84.28 o                         
  -5  23   6         29.17         39.95        88.27 o                         
  -4  23   6         24.94         92.47        79.00 o                         
  -3  23   6         59.07        175.89       117.58 o                         
  -2  23   6        585.56        522.83        78.53 o                         
  -1  23   6          6.85         37.02        42.72 o                         
   0  23   6          3.80         13.89        37.99 o                         
   1  23   6          6.75         32.97        41.23 o                         
   2  23   6        586.16        610.27       110.49 o                         
   3  23   6         59.18         97.89        84.46 o                         
   4  23   6         24.95         74.54       123.18 o                         
   5  23   6         29.11         11.87        95.10 o                         
   6  23   6        121.06        190.50       105.04 o                         
  -6  24   6         70.61       1062.79      1173.19 o                         
  -5  24   6         50.27        146.66       129.52 o                         
  -4  24   6          5.27         63.46        94.06 o                         
  -3  24   6         83.57        101.53        86.60 o                         
  -2  24   6         31.35          0.00        63.46 o                         
  -1  24   6         72.91        168.77       399.77 o                         
   0  24   6         77.88          3.78        40.72 o                         
   1  24   6         72.77        100.28        45.34 o                         
   2  24   6         31.38         50.50        51.22 o                         
   3  24   6         83.65         61.84        63.19 o                         
   4  24   6          5.24          2.77        74.90 o                         
   5  24   6         49.79        146.74       108.43 o                         
   6  24   6         70.51         51.54        72.70 o                         
  -5  25   6         87.85         71.67        88.18 o                         
  -4  25   6         92.28        134.38       100.78 o                         
  -3  25   6        289.23        218.74       101.53 o                         
  -2  25   6         82.35        144.08        74.65 o                         
  -1  25   6         34.58         64.96        64.85 o                         
   0  25   6          0.11         29.26        44.95 o                         
   1  25   6         34.63         38.11        43.09 o                         
   2  25   6         82.36        140.91        63.08 o                         
   3  25   6        289.10        287.42        70.17 o                         
   4  25   6         92.49        155.76        84.36 o                         
   5  25   6         87.58         52.32       109.30 o                         
  -5  26   6         86.80        141.99        84.73 o                         
  -4  26   6        159.07        140.52       116.83 o                         
  -3  26   6        490.05        424.78       118.70 o                         
  -2  26   6        434.45        424.78        95.56 o                         
  -1  26   6        329.96        331.46        82.87 o                         
   0  26   6          0.05         39.91        60.79 o                         
   1  26   6        329.85        329.49        60.39 o                         
   2  26   6        434.58        552.37        82.49 o                         
   3  26   6        490.00        503.92        70.97 o                         
   4  26   6        158.75        175.07        80.71 o                         
   5  26   6         86.59         36.76        64.48 o                         
  -4  27   6         19.62         61.77        93.87 o                         
  -3  27   6         18.68          0.00       107.50 o                         
  -2  27   6        264.74        473.31       115.71 o                         
  -1  27   6        130.77        183.65        95.56 o                         
   0  27   6        195.36        172.82       110.11 o                         
   1  27   6        130.66        238.25        66.83 o                         
   2  27   6        264.52        382.79       210.52 o                         
   3  27   6         18.70        104.26        58.56 o                         
   4  27   6         19.51          4.46        67.87 o                         
  -3  28   6          9.36         21.77       285.55 o                         
  -2  28   6          5.73         91.08       111.23 o                         
  -1  28   6        260.52        298.62       108.25 o                         
   0  28   6        289.55        400.08       219.48 o                         
   1  28   6        260.37        367.50        82.74 o                         
   2  28   6          5.66        134.63        70.58 o                         
   3  28   6          9.45         22.50        55.24 o                         
  -2  29   6        176.88        270.48        94.15 o                         
  -1  29   6         24.88        134.38       103.77 o                         
   0  29   6          8.29          0.00       139.54 o                         
   1  29   6         24.94         55.19       100.03 o                         
   2  29   6        176.89        328.34        83.11 o                         
   0  30   6        113.19          0.00       162.00 o                         
   1   0   7       5677.59       5504.23        88.09 o                         
   2   0   7         40.21         68.97        15.78 o                         
   3   0   7       1360.67       1403.03        95.56 o                         
   4   0   7         32.62         47.39        22.79 o                         
   5   0   7        341.92        242.42        56.74 o                         
   6   0   7         14.82         44.62        52.59 o                         
   7   0   7          1.96          0.00        58.85 o                         
   8   0   7         75.22        220.10       662.18 o                         
   9   0   7          0.00        106.68       121.49 o                         
  10   0   7         93.86          0.00       205.30 o                         
 -10   1   7        113.89        126.26       255.18 o                         
  -9   1   7          2.24         47.40        95.13 o                         
  -8   1   7        130.59        213.48       157.52 o                         
  -7   1   7         57.99        155.74        74.41 o                         
  -6   1   7        234.19        224.71        57.88 o                         
  -5   1   7        605.56        554.03       139.23 o                         
  -4   1   7        421.00        477.43        31.31 o                         
  -3   1   7       7882.48       8438.58       185.14 o                         
  -2   1   7        447.10        423.94        18.63 o                         
  -1   1   7      28253.90      26191.71       362.53 o                         
   0   1   7         24.50         36.20        11.94 o                         
   1   1   7      28245.57      25347.62      1036.94 o                         
   2   1   7        447.63        443.70        22.53 o                         
   3   1   7       7879.29       8532.02       234.04 o                         
   4   1   7        419.97        501.54        50.76 o                         
   5   1   7        604.67        605.79        90.33 o                         
   6   1   7        233.93        131.39        53.75 o                         
   7   1   7         58.01        168.72        70.17 o                         
   9   1   7          2.17         67.14       164.72 o                         
  10   1   7        113.77        359.09       222.47 o                         
 -10   2   7        358.57        163.39       186.26 o                         
  -9   2   7        212.93        254.06       140.35 o                         
  -8   2   7         33.08        167.61       143.71 o                         
  -7   2   7        576.23        535.27        71.77 o                         
  -6   2   7        226.83        255.25        45.51 o                         
  -5   2   7       2271.28       2051.63       287.04 o                         
  -4   2   7        762.68        903.45        93.69 o                         
  -3   2   7       2333.21       2482.91       110.11 o                         
  -2   2   7        868.07        835.96        23.52 o                         
  -1   2   7       2109.02       2096.27        45.37 o                         
   0   2   7         53.50         37.61        10.52 o                         
   1   2   7       2112.69       2084.47        47.34 o                         
   2   2   7        868.04        873.44        27.92 o                         
   3   2   7       2335.69       2358.87       123.93 o                         
   4   2   7        762.77        787.01        37.69 o                         
   5   2   7       2272.36       2419.84        68.30 o                         
   6   2   7        227.19        208.65        86.23 o                         
   7   2   7        575.89        429.26        67.94 o                         
   8   2   7         32.94          0.00       217.99 o                         
   9   2   7        213.71        492.16       453.90 o                         
  10   2   7        358.42       1097.41      1092.19 o                         
 -10   3   7         69.07        123.31       137.00 o                         
  -9   3   7        287.85        320.99       103.74 o                         
  -8   3   7        435.66        200.66        82.85 o                         
  -7   3   7        708.52        718.34        86.64 o                         
  -6   3   7        305.54        293.35       122.06 o                         
  -5   3   7        468.98        523.13        55.99 o                         
  -4   3   7        531.64        548.61        34.10 o                         
  -3   3   7       2304.34       2426.23        53.17 o                         
  -2   3   7       5194.24       5027.93       131.39 o                         
  -1   3   7       9609.87       8807.15       546.47 o                         
   0   3   7        504.96        481.83        45.91 o                         
   1   3   7       9607.80       9302.60       159.29 o                         
   2   3   7       5197.41       5210.01        97.42 o                         
   3   3   7       2301.81       2476.36        51.49 o                         
   4   3   7        530.82        485.78        30.49 o                         
   5   3   7        469.51        481.60        56.74 o                         
   6   3   7        305.22        270.06        55.62 o                         
   7   3   7        707.83        552.84        50.80 o                         
   8   3   7        435.56        231.49        94.81 o                         
  10   3   7         69.10        226.95       430.01 o                         
 -10   4   7        292.34        365.26       138.09 o                         
  -9   4   7        378.51        380.70       105.01 o                         
  -8   4   7        247.85        255.31        79.22 o                         
  -7   4   7        295.63        254.65        71.09 o                         
  -6   4   7       1979.09       1767.28       132.88 o                         
  -5   4   7        546.58        484.40        41.37 o                         
  -4   4   7        157.23        122.43        38.82 o                         
  -3   4   7        384.37        438.75        33.59 o                         
  -2   4   7        433.71        350.95        36.21 o                         
  -1   4   7       1545.40       1442.10        61.96 o                         
   0   4   7      12128.68      11603.19       184.52 o                         
   1   4   7       1547.93       1544.82        46.04 o                         
   2   4   7        433.04        416.30        26.24 o                         
   3   4   7        387.03        473.52        27.76 o                         
   4   4   7        157.65        254.49        29.02 o                         
   5   4   7        546.24        546.09        39.06 o                         
   6   4   7       1976.84       1895.21       139.98 o                         
   7   4   7        295.50        314.73        72.41 o                         
   8   4   7        247.53        164.72        86.60 o                         
   9   4   7        378.07        783.87     14804.61 o                         
  10   4   7        292.52        271.74       150.80 o                         
 -10   5   7        124.76        149.31       136.17 o                         
  -9   5   7         35.78        223.55        98.35 o                         
  -8   5   7        165.26        133.23        75.96 o                         
  -7   5   7       2392.22       1854.59       100.41 o                         
  -6   5   7        942.11        590.73        66.88 o                         
  -5   5   7       1327.67       1305.33        82.87 o                         
  -4   5   7       1237.38       1346.65        50.65 o                         
  -3   5   7        241.02        267.41        22.61 o                         
  -2   5   7       4084.84       4219.92        69.41 o                         
  -1   5   7       8434.81       5006.01      2643.87 o                         
   0   5   7       7350.49       6858.87       227.69 o                         
   1   5   7       8426.75       8101.82       144.34 o                         
   2   5   7       4081.07       4479.37        88.09 o                         
   3   5   7        241.55        292.68        57.11 o                         
   4   5   7       1238.20       1441.08       173.20 o                         
   5   5   7       1326.11       1499.45       178.05 o                         
   6   5   7        943.63        859.14        59.40 o                         
   7   5   7       2388.29       2380.37       139.98 o                         
   8   5   7        165.60        261.96        71.67 o                         
   9   5   7         36.00         96.30       106.76 o                         
  -9   6   7         84.71         68.31       117.91 o                         
  -8   6   7        252.39        242.62        71.00 o                         
  -7   6   7        511.64        363.39        71.55 o                         
  -6   6   7       1156.59       1127.93        78.39 o                         
  -5   6   7       2284.95       2191.64        78.01 o                         
  -4   6   7       3319.97       3344.78       162.00 o                         
  -3   6   7       6815.33       7195.19       164.99 o                         
  -2   6   7       2114.41       2022.55        44.29 o                         
  -1   6   7       1407.69       1301.06        30.81 o                         
   0   6   7       7443.06       6747.06        95.33 o                         
   1   6   7       1407.60       1361.39        37.30 o                         
   2   6   7       2116.10       2147.15        55.68 o                         
   3   6   7       6805.38       7614.79       142.25 o                         
   4   6   7       3320.37       3593.61        94.16 o                         
   5   6   7       2287.16       2250.36        74.30 o                         
   6   6   7       1156.02       1153.06        61.70 o                         
   7   6   7        512.21        476.15        49.51 o                         
   8   6   7        251.43        238.57        56.20 o                         
   9   6   7         84.19        122.43       105.26 o                         
  -9   7   7        590.32        545.70       333.70 o                         
  -8   7   7        371.16        120.82        87.72 o                         
  -7   7   7       1237.16        892.17        76.88 o                         
  -6   7   7       1668.52       1619.78        96.30 o                         
  -5   7   7        660.98        716.34        58.04 o                         
  -4   7   7         42.38         30.87        30.12 o                         
  -3   7   7       1260.54       1324.58        49.03 o                         
  -2   7   7       3001.16       3033.13        65.30 o                         
  -1   7   7       1595.43       1489.54        37.67 o                         
   0   7   7        935.29        955.44        75.77 o                         
   1   7   7       1596.92       1687.70        49.27 o                         
   2   7   7       2998.30       3119.15       108.25 o                         
   3   7   7       1259.79       1389.98        52.12 o                         
   4   7   7         42.35          8.69        34.33 o                         
   5   7   7        661.41        636.57        48.59 o                         
   6   7   7       1667.74       1712.36        71.34 o                         
   7   7   7       1237.52       1233.19        58.24 o                         
   8   7   7        370.76        331.80        59.31 o                         
   9   7   7        591.04        285.92       109.74 o                         
  -9   8   7         33.27         49.22       112.03 o                         
  -8   8   7        280.60        191.67        88.74 o                         
  -7   8   7        353.37        253.48       104.14 o                         
  -6   8   7       1356.02       1199.62        77.30 o                         
  -5   8   7        774.59        670.91        57.51 o                         
  -4   8   7        411.76        406.36        40.28 o                         
  -3   8   7        593.35        556.10        36.87 o                         
  -2   8   7       6256.09       6451.21       147.07 o                         
  -1   8   7        276.22        265.37        24.01 o                         
   0   8   7       2388.90       2277.08        75.40 o                         
   1   8   7        276.45        311.32        22.40 o                         
   2   8   7       6254.13       6613.48       169.46 o                         
   3   8   7        593.87        619.61        36.54 o                         
   4   8   7        410.29        557.66        46.42 o                         
   5   8   7        775.41        899.98        86.60 o                         
   6   8   7       1356.38       1397.60        65.21 o                         
   7   8   7        353.55        317.50        49.51 o                         
   8   8   7        280.57        216.04        54.62 o                         
   9   8   7         33.39         55.51        87.13 o                         
  -9   9   7        355.64        256.76       245.46 o                         
  -8   9   7        259.41         48.78       123.79 o                         
  -7   9   7         74.07         87.74        96.71 o                         
  -6   9   7        473.60        426.42        72.05 o                         
  -5   9   7        960.78        864.37        74.40 o                         
  -4   9   7       1264.00       1127.36        81.75 o                         
  -3   9   7          4.49         42.83        47.78 o                         
  -2   9   7        838.31        786.01        36.85 o                         
  -1   9   7       4254.61       4187.25        89.67 o                         
   0   9   7        604.61        689.09        69.05 o                         
   1   9   7       4256.87       4346.61       101.16 o                         
   2   9   7        838.32        863.62        35.60 o                         
   3   9   7          4.57         32.21        20.43 o                         
   4   9   7       1262.76       1387.55        58.20 o                         
   5   9   7        960.77       1158.76        69.16 o                         
   6   9   7        473.11        454.49        59.90 o                         
   7   9   7         73.87        100.88        58.23 o                         
   8   9   7        258.99        277.63        63.99 o                         
   9   9   7        355.48        328.98        80.87 o                         
  -9  10   7        149.47          0.00      6586.71 o                         
  -8  10   7        157.09        228.90       231.05 o                         
  -7  10   7         69.84          0.00        96.52 o                         
  -6  10   7        912.82        901.23       109.23 o                         
  -5  10   7       2377.26       2281.71       102.88 o                         
  -4  10   7        733.81        787.91        78.39 o                         
  -3  10   7        350.19        381.55        50.39 o                         
  -2  10   7         53.92         79.69        29.45 o                         
  -1  10   7        312.08        276.38        27.31 o                         
   0  10   7        627.66        703.56       195.59 o                         
   1  10   7        312.68        344.73        23.62 o                         
   2  10   7         53.74         56.48        21.67 o                         
   3  10   7        350.40        398.33        29.05 o                         
   4  10   7        733.08        965.76        56.98 o                         
   5  10   7       2378.18       2582.89       121.24 o                         
   6  10   7        913.37        989.81       168.34 o                         
   7  10   7         69.90         70.43        51.81 o                         
   8  10   7        157.39        155.89       112.73 o                         
   9  10   7        149.70        199.69        83.61 o                         
  -9  11   7        156.67          0.00       406.86 o                         
  -8  11   7         52.99        688.31      1526.67 o                         
  -7  11   7        146.67          0.00       149.07 o                         
  -6  11   7        433.98        366.60       146.69 o                         
  -5  11   7        377.97        317.23        66.36 o                         
  -4  11   7       2478.21       2195.46       170.96 o                         
  -3  11   7        952.21        920.94        61.59 o                         
  -2  11   7        384.41        398.16        70.17 o                         
  -1  11   7       2716.45       2617.79       216.87 o                         
   0  11   7       2270.86       2361.26        77.27 o                         
   1  11   7       2714.82       2789.11        63.63 o                         
   2  11   7        385.35        463.97        43.30 o                         
   3  11   7        951.37       1021.99        41.83 o                         
   4  11   7       2475.64       2691.88        90.77 o                         
   5  11   7        378.68        403.18        75.88 o                         
   6  11   7        433.42        548.89        82.83 o                         
   7  11   7        146.46        270.64        57.93 o                         
   8  11   7         53.02        136.69        63.13 o                         
   9  11   7        155.99        156.65        93.69 o                         
  -9  12   7         86.67          0.00       212.76 o                         
  -8  12   7        149.41        394.17       164.24 o                         
  -7  12   7        169.79        134.91       119.07 o                         
  -6  12   7         11.03         18.07        91.20 o                         
  -5  12   7       1205.90       1130.00       102.41 o                         
  -4  12   7        592.58        585.09        58.29 o                         
  -3  12   7        623.09        573.99       107.87 o                         
  -2  12   7       1311.71       1489.85        86.60 o                         
  -1  12   7        539.35        512.38       280.33 o                         
   0  12   7         84.13         91.45       134.00 o                         
   1  12   7        538.96        564.75        44.05 o                         
   2  12   7       1312.47       1467.47        45.02 o                         
   3  12   7        623.50        697.39        44.30 o                         
   4  12   7        591.06        623.71        53.81 o                         
   5  12   7       1206.15       1515.40       123.98 o                         
   6  12   7         11.11         97.32       119.70 o                         
   7  12   7        169.93        259.13       114.22 o                         
   8  12   7        149.58        265.61        69.75 o                         
   9  12   7         86.52        329.49       222.10 o                         
  -9  13   7         66.66        296.83       176.56 o                         
  -8  13   7        124.46        235.25       154.20 o                         
  -7  13   7         91.22        122.10       135.66 o                         
  -6  13   7       1164.15       1243.89       258.30 o                         
  -5  13   7        356.98        445.96       174.32 o                         
  -4  13   7        435.84        420.60        59.00 o                         
  -3  13   7        199.35        201.81        66.44 o                         
  -2  13   7       3057.90       2949.52       406.49 o                         
  -1  13   7       2610.25       2475.16       113.10 o                         
   0  13   7       2776.69       2534.38      1296.36 o                         
   1  13   7       2611.52       2561.08       151.17 o                         
   2  13   7       3057.50       3352.57       166.85 o                         
   3  13   7        199.49        129.44        38.73 o                         
   4  13   7        437.42        463.34        48.69 o                         
   5  13   7        356.24        375.52        63.28 o                         
   6  13   7       1164.63       1403.57       178.80 o                         
   7  13   7         91.37         91.65       102.65 o                         
   8  13   7        124.48        247.54       123.55 o                         
   9  13   7         66.29        284.60       122.47 o                         
  -8  14   7        198.28        133.69       141.19 o                         
  -7  14   7         32.79        125.22        98.55 o                         
  -6  14   7        531.74        508.40       284.43 o                         
  -5  14   7        134.58        179.39       141.84 o                         
  -4  14   7        173.80        191.15        57.20 o                         
  -3  14   7        933.57        892.54        62.75 o                         
  -2  14   7        199.39        223.54        37.54 o                         
  -1  14   7        109.22         80.63        35.09 o                         
   0  14   7        470.08        457.16       265.39 o                         
   1  14   7        109.27        108.46        28.33 o                         
   2  14   7        199.15        235.54        38.55 o                         
   3  14   7        932.59        977.23        56.46 o                         
   4  14   7        174.03        248.30        45.11 o                         
   5  14   7        134.78        237.00       126.54 o                         
   6  14   7        532.26        743.77        98.44 o                         
   7  14   7         32.90        200.19        87.92 o                         
   8  14   7        198.70        129.36        94.30 o                         
   9  14   7        128.66        135.12       130.64 o                         
  -8  15   7        550.80        649.41       132.47 o                         
  -7  15   7        317.43        323.44       103.29 o                         
  -6  15   7        514.17        371.84       210.90 o                         
  -5  15   7        395.21        267.37        92.40 o                         
  -4  15   7       1390.02       1306.26       132.51 o                         
  -3  15   7        439.84        452.46        49.61 o                         
  -2  15   7        612.56        609.17        43.07 o                         
  -1  15   7       2535.05       2426.89       331.84 o                         
   0  15   7          6.27         17.06        26.26 o                         
   1  15   7       2536.91       2624.12       235.53 o                         
   2  15   7        612.81        799.45        52.72 o                         
   3  15   7        440.07        479.26        52.91 o                         
   4  15   7       1388.58       1420.15       104.89 o                         
   5  15   7        395.61        412.48        59.83 o                         
   6  15   7        515.36        720.58       144.08 o                         
   7  15   7        316.24        373.14        88.42 o                         
   8  15   7        551.27        576.42       218.36 o                         
  -8  16   7        659.59        533.61       116.44 o                         
  -7  16   7          6.93        228.98        97.19 o                         
  -6  16   7         94.79        218.58        86.75 o                         
  -5  16   7       1295.38       1021.71        94.37 o                         
  -4  16   7        827.41        800.11        74.43 o                         
  -3  16   7        377.62        324.83        65.32 o                         
  -2  16   7        965.41        830.11        50.94 o                         
  -1  16   7        575.56        672.51      2902.92 o                         
   0  16   7         13.30          0.00        31.26 o                         
   1  16   7        576.57        641.30        61.96 o                         
   2  16   7        964.97        935.84        51.87 o                         
   3  16   7        377.92        351.80        48.42 o                         
   4  16   7        828.65        883.07        62.42 o                         
   5  16   7       1296.30       1468.92        76.00 o                         
   6  16   7         94.65         49.07        57.71 o                         
   7  16   7          6.97         70.41        91.01 o                         
   8  16   7        658.81        962.11       282.19 o                         
  -8  17   7        218.22        173.07       133.26 o                         
  -7  17   7          8.72         48.34        90.54 o                         
  -6  17   7        258.33        327.72       131.02 o                         
  -5  17   7        130.63        144.05       154.53 o                         
  -4  17   7        451.28        534.05       265.02 o                         
  -3  17   7       1729.52       1475.69       105.64 o                         
  -2  17   7        912.79        922.19       110.49 o                         
  -1  17   7         49.86        114.43       101.90 o                         
   0  17   7       3084.68       2815.13       169.46 o                         
   1  17   7         49.86         39.57        36.59 o                         
   2  17   7        914.25        809.42        67.19 o                         
   3  17   7       1727.12       1826.97        73.75 o                         
   4  17   7        452.11        436.05        58.84 o                         
   5  17   7        131.01         54.90        50.64 o                         
   6  17   7        257.97        324.47        93.69 o                         
   7  17   7          8.73        133.28       115.37 o                         
   8  17   7        218.40        555.32       186.88 o                         
  -8  18   7         83.33         72.00        92.97 o                         
  -7  18   7        267.99        408.93       171.33 o                         
  -6  18   7        100.78        121.15        87.89 o                         
  -5  18   7         36.91         10.39        73.70 o                         
  -4  18   7       1220.29       1163.66       184.02 o                         
  -3  18   7       3452.39       2922.03        96.50 o                         
  -2  18   7       3048.42       2819.59        94.51 o                         
  -1  18   7        821.61        795.79       269.13 o                         
   0  18   7        228.46        251.43        41.57 o                         
   1  18   7        821.84        849.45        72.35 o                         
   2  18   7       3048.81       3258.08       225.83 o                         
   3  18   7       3450.82       3717.53       106.77 o                         
   4  18   7       1220.19       1318.94        73.93 o                         
   5  18   7         36.80         49.41        60.01 o                         
   6  18   7        101.62         34.42        64.34 o                         
   7  18   7        267.23        441.52        83.94 o                         
   8  18   7         83.20        140.81        91.22 o                         
  -7  19   7        122.85        251.16       122.81 o                         
  -6  19   7        119.53        241.96       103.02 o                         
  -5  19   7        484.89        464.02        84.46 o                         
  -4  19   7         76.61         72.16        69.87 o                         
  -3  19   7         32.85         97.80        66.44 o                         
  -2  19   7        893.02        759.46        60.75 o                         
  -1  19   7        695.08        623.50       263.15 o                         
   0  19   7       3632.04       3493.46       116.30 o                         
   1  19   7        694.32        733.61        66.62 o                         
   2  19   7        893.28        852.83        68.29 o                         
   3  19   7         32.73         44.82        50.25 o                         
   4  19   7         76.22         35.48        59.18 o                         
   5  19   7        485.48        646.53        68.89 o                         
   6  19   7        119.78        116.58        72.11 o                         
   7  19   7        122.65        256.54        91.45 o                         
  -7  20   7         23.85         28.07        95.00 o                         
  -6  20   7        137.43        116.12        89.13 o                         
  -5  20   7        284.73        382.83       153.79 o                         
  -4  20   7        136.43         73.74       116.09 o                         
  -3  20   7         66.74         18.07        40.52 o                         
  -2  20   7        146.53        149.35        50.47 o                         
  -1  20   7        413.33        370.44        68.68 o                         
   0  20   7        295.88        289.74        43.18 o                         
   1  20   7        412.95        350.33        54.50 o                         
   2  20   7        146.37        224.15        94.44 o                         
   3  20   7         66.63         85.59        49.63 o                         
   4  20   7        136.19        171.06        68.71 o                         
   5  20   7        284.52        271.16        69.39 o                         
   6  20   7        137.52        196.61        81.87 o                         
   7  20   7         23.90         75.93        79.52 o                         
  -7  21   7         14.75        109.34        98.04 o                         
  -6  21   7        168.99        196.66        91.08 o                         
  -5  21   7         75.98         86.24        80.59 o                         
  -4  21   7         72.92         86.43        62.24 o                         
  -3  21   7        774.62        610.20        65.11 o                         
  -2  21   7        653.82        610.05        67.83 o                         
  -1  21   7        208.58        272.14        55.62 o                         
   0  21   7        760.28        692.02        51.81 o                         
   1  21   7        207.99        178.07        58.60 o                         
   2  21   7        654.43        688.49       107.87 o                         
   3  21   7        775.09        855.72        70.14 o                         
   4  21   7         73.05        114.35        98.54 o                         
   5  21   7         75.76         87.05        77.12 o                         
   6  21   7        168.90        165.37        87.02 o                         
   7  21   7         14.84        144.74        75.40 o                         
  -6  22   7         35.47        171.29       131.76 o                         
  -5  22   7        240.86        308.63       198.58 o                         
  -4  22   7         95.95         37.67        67.92 o                         
  -3  22   7        151.94         23.89        67.94 o                         
  -2  22   7        490.18        359.64        72.18 o                         
  -1  22   7          6.78         29.41        35.63 o                         
   0  22   7        483.73        489.46        59.52 o                         
   1  22   7          6.78         31.35        39.57 o                         
   2  22   7        489.54        456.89        88.84 o                         
   3  22   7        151.62        190.09        68.72 o                         
   4  22   7         96.31        147.93        83.00 o                         
   5  22   7        240.32        359.26        90.04 o                         
   6  22   7         35.44         88.24        94.80 o                         
  -6  23   7        198.30        345.71        88.07 o                         
  -5  23   7        193.01        269.53        93.32 o                         
  -4  23   7         34.93        117.18        98.17 o                         
  -3  23   7          4.33         42.13        65.70 o                         
  -2  23   7         70.67         62.47        60.41 o                         
  -1  23   7         58.36         67.13        51.90 o                         
   0  23   7          0.82         71.96        56.36 o                         
   1  23   7         58.19         82.73        44.79 o                         
   2  23   7         70.66        102.45        76.15 o                         
   3  23   7          4.26         45.95        68.09 o                         
   4  23   7         34.97        129.22        80.72 o                         
   5  23   7        193.30        308.80       112.52 o                         
   6  23   7        197.90        257.87       103.40 o                         
  -6  24   7         43.10         98.74        90.16 o                         
  -5  24   7         16.56        152.96        94.74 o                         
  -4  24   7          8.95        132.74       118.33 o                         
  -3  24   7         46.89         14.40        88.84 o                         
  -2  24   7        114.96         48.88        65.72 o                         
  -1  24   7         75.10         59.37        55.57 o                         
   0  24   7         68.48         31.17        44.69 o                         
   1  24   7         75.21        106.67        65.32 o                         
   2  24   7        115.16        110.78        54.49 o                         
   3  24   7         46.60         82.50        65.79 o                         
   4  24   7          9.02        192.48       167.60 o                         
   5  24   7         16.51         61.16       107.14 o                         
   6  24   7         43.08         48.78        74.38 o                         
  -5  25   7        110.15        351.46       406.49 o                         
  -4  25   7          9.68        118.75       101.16 o                         
  -3  25   7        234.46        147.07        95.56 o                         
  -2  25   7         36.12         52.26        71.67 o                         
  -1  25   7        543.82        511.42        80.80 o                         
   0  25   7          9.12         31.06        47.80 o                         
   1  25   7        544.88        495.75        65.37 o                         
   2  25   7         36.23         16.01        47.73 o                         
   3  25   7        234.65        245.61        85.85 o                         
   4  25   7          9.61         29.86        76.15 o                         
   5  25   7        110.91        185.28       127.77 o                         
  -4  26   7         47.03        180.66        95.56 o                         
  -3  26   7        173.47        117.21       108.25 o                         
  -2  26   7         86.53        150.80        75.40 o                         
  -1  26   7         42.37         99.29       106.01 o                         
   0  26   7         94.54        177.06       101.16 o                         
   1  26   7         42.48         60.74        61.54 o                         
   2  26   7         86.49        226.66        65.70 o                         
   3  26   7        173.42        216.23        62.86 o                         
   4  26   7         46.88          4.70       131.39 o                         
   5  26   7        190.22        199.33       157.52 o                         
  -4  27   7         97.04        197.09        94.06 o                         
  -3  27   7        672.48        586.78       128.40 o                         
  -2  27   7        523.18        447.18       109.74 o                         
  -1  27   7         86.15        229.93        84.36 o                         
   0  27   7         56.51        117.16       255.69 o                         
   1  27   7         85.63        109.39        91.84 o                         
   2  27   7        523.48        699.44        83.92 o                         
   3  27   7        672.15        890.65       128.40 o                         
   4  27   7         96.96        114.14        69.02 o                         
  -3  28   7         49.54         97.80       112.73 o                         
  -2  28   7        425.49        448.67       114.97 o                         
  -1  28   7        283.32        413.58       108.99 o                         
   0  28   7         55.91         26.13       194.10 o                         
   1  28   7        283.10        461.52       117.49 o                         
   2  28   7        424.90        573.12        90.37 o                         
   3  28   7         49.72        108.01        60.35 o                         
  -2  29   7        263.64        233.34       108.19 o                         
  -1  29   7         22.16          0.00        98.54 o                         
   0  29   7         39.14        204.65       243.55 o                         
   1  29   7         22.13         63.78        90.85 o                         
   2  29   7        263.52        223.58        77.46 o                         
   0   0   8        869.01        809.99        29.86 o                         
   1   0   8        527.71        537.20        25.01 o                         
   2   0   8        556.69        641.46        73.91 o                         
   3   0   8        667.09        921.95        79.88 o                         
   4   0   8        254.47        301.41        32.61 o                         
   5   0   8        698.22        734.51        47.35 o                         
   6   0   8        105.09        116.38        80.25 o                         
   7   0   8        438.14        329.30       170.21 o                         
   8   0   8         52.62        160.88       123.32 o                         
   9   0   8          2.17         24.94        99.11 o                         
  10   0   8         11.02        346.13       310.56 o                         
 -10   1   8         81.50        135.15        92.58 o                         
  -9   1   8        155.26        102.56        97.70 o                         
  -8   1   8         95.28         67.19        99.78 o                         
  -7   1   8        217.77         95.24       104.89 o                         
  -6   1   8       1648.85       1644.33       169.84 o                         
  -5   1   8        442.01        400.73        40.49 o                         
  -4   1   8       1049.68       1088.74        38.39 o                         
  -3   1   8       7776.86       7872.42       369.54 o                         
  -2   1   8       6313.68       6278.19       112.97 o                         
  -1   1   8       5238.85       4681.45        75.68 o                         
   0   1   8       2095.70       1709.81        32.29 o                         
   1   1   8       5239.02       4753.54       168.72 o                         
   2   1   8       6311.89       6309.13       142.22 o                         
   3   1   8       7777.12       7986.69       190.37 o                         
   4   1   8       1049.39       1007.25        50.76 o                         
   5   1   8        442.65        506.92        43.47 o                         
   6   1   8       1648.43       1629.69        91.08 o                         
   7   1   8        217.30        259.80        72.41 o                         
   9   1   8        155.08         88.84       149.31 o                         
  10   1   8         81.61        148.56       158.27 o                         
 -10   2   8        130.89        178.36        82.86 o                         
  -9   2   8        322.52        261.45       128.03 o                         
  -8   2   8         42.19         53.76        88.03 o                         
  -7   2   8        534.96        602.39       138.86 o                         
  -6   2   8       1101.82       1133.08       108.62 o                         
  -5   2   8        547.30        487.02        54.87 o                         
  -4   2   8        101.15        137.02        22.22 o                         
  -3   2   8        621.83        630.57        36.58 o                         
  -2   2   8       3559.70       3452.94       112.73 o                         
  -1   2   8        120.05        113.95        13.08 o                         
   0   2   8        396.32        366.67        19.45 o                         
   1   2   8        120.18         89.82        29.86 o                         
   2   2   8       3558.02       3498.26        65.72 o                         
   3   2   8        622.88        610.52        64.95 o                         
   4   2   8        100.56        139.22        44.79 o                         
   5   2   8        548.24        472.42        42.61 o                         
   6   2   8       1102.19       1078.61        62.65 o                         
   7   2   8        536.16        615.15        85.85 o                         
   8   2   8         41.97          0.00       214.26 o                         
   9   2   8        323.28         49.03       355.35 o                         
  10   2   8        131.36        332.96       225.45 o                         
 -10   3   8        300.83        369.60       109.77 o                         
  -9   3   8        587.70        484.47       108.98 o                         
  -8   3   8        682.93        626.66        94.16 o                         
  -7   3   8        218.19        158.04        66.51 o                         
  -6   3   8        268.42        258.98        60.09 o                         
  -5   3   8        206.06        198.10        34.31 o                         
  -4   3   8       1162.10       1196.94        40.60 o                         
  -3   3   8       1557.11       1712.31        38.41 o                         
  -2   3   8       1715.85       1651.62        43.55 o                         
  -1   3   8       2560.67       2469.50       123.93 o                         
   0   3   8       2977.11       2807.78        50.92 o                         
   1   3   8       2558.93       2437.99       139.60 o                         
   2   3   8       1717.42       1769.81        46.70 o                         
   3   3   8       1556.94       1678.55        48.00 o                         
   4   3   8       1161.73       1156.32        42.55 o                         
   5   3   8        206.58        243.16        38.07 o                         
   6   3   8        268.12        302.98        57.11 o                         
   7   3   8        218.54        256.73       114.22 o                         
   8   3   8        682.79       1035.45       236.65 o                         
  10   3   8        300.95        531.71       196.84 o                         
 -10   4   8         42.23          0.00       187.38 o                         
  -9   4   8          7.50        213.60       167.97 o                         
  -8   4   8       1323.26       1275.11       105.71 o                         
  -7   4   8        808.82        656.78       115.34 o                         
  -6   4   8       1866.58       2606.94       908.16 o                         
  -5   4   8        928.82        814.85        51.31 o                         
  -4   4   8        840.97        855.49        45.54 o                         
  -3   4   8       2121.80       2273.37        48.42 o                         
  -2   4   8       4342.54       4360.95        95.18 o                         
  -1   4   8      10778.33       9842.42       182.16 o                         
   0   4   8        613.14        590.55        24.01 o                         
   1   4   8      10774.92      10429.61       393.43 o                         
   2   4   8       4341.82       4352.84        85.68 o                         
   3   4   8       2122.99       2540.26        97.05 o                         
   4   4   8        843.02        965.08        65.32 o                         
   5   4   8        929.77        975.06        42.50 o                         
   6   4   8       1867.43       1877.17        67.27 o                         
   7   4   8        809.90        745.29       120.94 o                         
   8   4   8       1325.59       1384.91       138.11 o                         
   9   4   8          7.50         73.91      4214.21 o                         
  -9   5   8          1.03          0.00       136.67 o                         
  -8   5   8        149.03        108.99        80.74 o                         
  -7   5   8        560.58        640.03        83.31 o                         
  -6   5   8       2185.12       1850.26        88.94 o                         
  -5   5   8        737.50        838.54       111.23 o                         
  -4   5   8        184.73        144.46        28.11 o                         
  -3   5   8       4977.18       5237.80       153.41 o                         
  -2   5   8       1395.79       1367.44        41.06 o                         
  -1   5   8       4906.42       4438.63        72.84 o                         
   0   5   8       7596.10       7390.60       122.51 o                         
   1   5   8       4911.90       4835.77        91.58 o                         
   2   5   8       1397.60       1537.66        56.50 o                         
   3   5   8       4976.90       5464.60       337.44 o                         
   4   5   8        184.71        203.72        33.00 o                         
   5   5   8        739.54        800.11        50.54 o                         
   6   5   8       2185.80       2221.51        78.01 o                         
   7   5   8        560.02        532.59        56.04 o                         
   8   5   8        148.40        215.83        66.06 o                         
   9   5   8          1.00        295.63       164.24 o                         
  -9   6   8        381.97        340.26       137.86 o                         
  -8   6   8        278.05        203.79        69.77 o                         
  -7   6   8        239.72        315.57        69.49 o                         
  -6   6   8       1480.45       1612.06       327.73 o                         
  -5   6   8       2879.48       2811.47       103.77 o                         
  -4   6   8        504.30        647.29        43.30 o                         
  -3   6   8       1753.62       1073.61       314.67 o                         
  -2   6   8       4354.58       4378.40        77.59 o                         
  -1   6   8       1454.69       1050.26       328.10 o                         
   0   6   8       2100.16       1936.40        49.64 o                         
   1   6   8       1454.02       1520.95        66.44 o                         
   2   6   8       4354.96       4869.26       110.71 o                         
   3   6   8       1756.60       1911.97       193.35 o                         
   4   6   8        504.43        526.35        41.75 o                         
   5   6   8       2878.87       2980.60        93.32 o                         
   6   6   8       1481.18       1526.85        66.98 o                         
   7   6   8        239.86        249.27        61.96 o                         
   8   6   8        278.64        274.49        66.12 o                         
   9   6   8        382.63        394.17       106.76 o                         
  -9   7   8        157.15         76.35       159.51 o                         
  -8   7   8          8.73        135.88       111.23 o                         
  -7   7   8        614.12        563.74        68.86 o                         
  -6   7   8        258.70        403.26        67.19 o                         
  -5   7   8        575.25        511.40       139.60 o                         
  -4   7   8        510.41        526.69        60.47 o                         
  -3   7   8        798.37        843.44        35.33 o                         
  -2   7   8       8871.42       8967.48       262.78 o                         
  -1   7   8        786.19        851.81        35.20 o                         
   0   7   8       4922.61       4645.21        78.97 o                         
   1   7   8        786.01        769.73        29.12 o                         
   2   7   8       8873.55       9677.57       170.95 o                         
   3   7   8        799.42        971.78        44.55 o                         
   4   7   8        510.37        461.91        40.32 o                         
   5   7   8        575.39        598.30        52.74 o                         
   6   7   8        258.21        341.53        91.08 o                         
   7   7   8        613.94        590.87        52.98 o                         
   8   7   8          8.85         54.88        61.33 o                         
   9   7   8        157.06        145.58        96.30 o                         
  -9   8   8         86.15        167.06       132.20 o                         
  -8   8   8        128.05        266.77        87.35 o                         
  -7   8   8        268.13        249.68        70.84 o                         
  -6   8   8        669.48        665.15        65.56 o                         
  -5   8   8        928.82        925.57       147.44 o                         
  -4   8   8         80.65         79.75        35.49 o                         
  -3   8   8       1432.46       1423.96        44.26 o                         
  -2   8   8        202.77        216.46        25.07 o                         
  -1   8   8        782.07        938.60       250.46 o                         
   0   8   8        397.14        350.14        39.19 o                         
   1   8   8        780.80        818.63        40.31 o                         
   2   8   8        202.83        218.36        46.29 o                         
   3   8   8       1433.86       1592.06        52.33 o                         
   4   8   8         80.83         54.50        33.59 o                         
   5   8   8        928.02       1010.26        58.35 o                         
   6   8   8        670.95        647.87        55.59 o                         
   7   8   8        267.52        170.07        51.45 o                         
   8   8   8        127.88         87.82        61.95 o                         
   9   8   8         86.62        114.22        85.11 o                         
  -9   9   8         95.05         67.85       365.06 o                         
  -8   9   8          4.08         27.86       106.72 o                         
  -7   9   8        314.32        190.59        85.25 o                         
  -6   9   8        151.58        131.66        64.57 o                         
  -5   9   8        118.96        159.84        49.32 o                         
  -4   9   8        608.63        587.71        61.62 o                         
  -3   9   8         80.20        135.12        25.76 o                         
  -2   9   8        294.46        281.66        26.09 o                         
  -1   9   8        417.06        425.00        31.33 o                         
   0   9   8        269.10        266.45        20.59 o                         
   1   9   8        416.87        428.09        26.24 o                         
   2   9   8        294.58        272.69        26.67 o                         
   3   9   8         80.40         95.96        32.85 o                         
   4   9   8        608.51        684.27        94.06 o                         
   5   9   8        118.74        224.14        46.63 o                         
   6   9   8        151.65        143.68        57.28 o                         
   7   9   8        314.41        266.40        59.34 o                         
   8   9   8          4.09         26.58        63.57 o                         
   9   9   8         95.10         58.82        77.96 o                         
  -9  10   8        214.89          0.00      1571.46 o                         
  -8  10   8        144.47        176.18       208.28 o                         
  -7  10   8        194.99        191.84       103.99 o                         
  -6  10   8       2136.06       2072.75       176.56 o                         
  -5  10   8        210.24        302.62        73.53 o                         
  -4  10   8        411.64        354.07        53.65 o                         
  -3  10   8        270.64        328.10        61.22 o                         
  -2  10   8       2075.30       2023.12        95.18 o                         
  -1  10   8        212.48        217.40        74.65 o                         
   0  10   8       2870.55       2955.44        84.36 o                         
   1  10   8        212.01        218.97        25.01 o                         
   2  10   8       2075.44       2200.91        55.27 o                         
   3  10   8        270.62        323.26        30.24 o                         
   4  10   8        411.44        415.56        48.20 o                         
   5  10   8        210.50        209.06        57.88 o                         
   6  10   8       2137.16       2178.10        95.93 o                         
   7  10   8        195.31        205.58        65.80 o                         
   8  10   8        144.63        175.88        91.82 o                         
   9  10   8        214.63        198.43       136.24 o                         
  -9  11   8          6.21          0.00       381.48 o                         
  -8  11   8          5.13        910.78       795.06 o                         
  -7  11   8         22.49         54.58       147.23 o                         
  -6  11   8         55.37         42.00        78.40 o                         
  -5  11   8        403.66        452.45        74.65 o                         
  -4  11   8        695.83        692.36        62.81 o                         
  -3  11   8        258.81        255.10        35.26 o                         
  -2  11   8        479.45        495.17        30.98 o                         
  -1  11   8       3327.01       3160.71        81.98 o                         
   0  11   8        504.03        518.84        38.45 o                         
   1  11   8       3324.82       3154.59        71.45 o                         
   2  11   8        479.34        524.33        31.19 o                         
   3  11   8        258.93        261.32        31.86 o                         
   4  11   8        695.49        800.16        51.51 o                         
   5  11   8        403.08        503.03       116.46 o                         
   6  11   8         55.54         71.83        59.12 o                         
   7  11   8         22.38         39.79        65.25 o                         
   8  11   8          5.21         92.58        63.02 o                         
   9  11   8          6.17        100.41        67.25 o                         
  -9  12   8        201.68         41.81       180.66 o                         
  -8  12   8          0.67         20.90       150.05 o                         
  -7  12   8        154.40        255.96       188.87 o                         
  -6  12   8        226.23        187.64        81.85 o                         
  -5  12   8         11.83         60.49        66.17 o                         
  -4  12   8        200.98        115.50        48.59 o                         
  -3  12   8        177.70        151.69        37.52 o                         
  -2  12   8        567.36        556.30        42.55 o                         
  -1  12   8        160.28        212.51        88.84 o                         
   0  12   8       2856.47       2915.23        80.63 o                         
   1  12   8        160.32        273.74        95.18 o                         
   2  12   8        567.39        595.52        37.31 o                         
   3  12   8        178.47        195.12        34.96 o                         
   4  12   8        202.39        276.63        52.61 o                         
   5  12   8         11.58        121.21       128.40 o                         
   6  12   8        226.34        353.53       120.53 o                         
   7  12   8        153.93        220.78        85.15 o                         
   8  12   8          0.67        113.98        76.04 o                         
   9  12   8        202.04        450.99       198.58 o                         
  -9  13   8        160.70        320.98       177.68 o                         
  -8  13   8        187.51        296.88       146.76 o                         
  -7  13   8         22.40         75.57       105.89 o                         
  -6  13   8        185.65        310.34        93.63 o                         
  -5  13   8       1145.11       1151.35        93.44 o                         
  -4  13   8        980.45        849.13        65.42 o                         
  -3  13   8         94.02         44.42        51.88 o                         
  -2  13   8         19.80          8.24        24.93 o                         
  -1  13   8       1696.61       1512.49        62.71 o                         
   0  13   8       1125.38       1199.39       527.80 o                         
   1  13   8       1696.56       1675.01        54.47 o                         
   2  13   8         19.63         42.38        30.20 o                         
   3  13   8         93.91        153.83        84.36 o                         
   4  13   8        978.51        993.39        72.04 o                         
   5  13   8       1145.70       1353.44       118.22 o                         
   6  13   8        185.41        303.37        91.82 o                         
   7  13   8         22.06        117.95        94.06 o                         
   8  13   8        187.44        516.95       105.44 o                         
   9  13   8        160.68        320.97       120.61 o                         
  -8  14   8        225.99        302.88       143.63 o                         
  -7  14   8        367.92        488.61       112.57 o                         
  -6  14   8         47.06         61.97        77.59 o                         
  -5  14   8        158.87        288.99        94.54 o                         
  -4  14   8        371.95        287.28        58.81 o                         
  -3  14   8        983.84        970.10        61.29 o                         
  -2  14   8       1167.45       1133.08       100.04 o                         
  -1  14   8        257.19        261.29        35.83 o                         
   0  14   8        356.85        437.64       345.27 o                         
   1  14   8        256.63        293.94       175.06 o                         
   2  14   8       1166.60       1160.56       127.28 o                         
   3  14   8        986.77       1178.93        60.26 o                         
   4  14   8        372.81        472.99       107.50 o                         
   5  14   8        158.85        189.02        64.05 o                         
   6  14   8         47.03        186.88        82.59 o                         
   7  14   8        366.56        536.60       105.54 o                         
   8  14   8        225.88        421.98       106.76 o                         
  -8  15   8         21.46        184.55       117.54 o                         
  -7  15   8        113.79        215.15       107.15 o                         
  -6  15   8        948.77        841.84       374.02 o                         
  -5  15   8         67.82        128.69       138.48 o                         
  -4  15   8        609.10        529.26        81.00 o                         
  -3  15   8       1956.97       1730.13        84.36 o                         
  -2  15   8       1011.71        923.61        42.90 o                         
  -1  15   8       1068.17       1058.59        63.46 o                         
   0  15   8        377.53        453.19       133.26 o                         
   1  15   8       1069.94       1040.09       524.44 o                         
   2  15   8       1013.08        906.78        71.29 o                         
   3  15   8       1954.33       2073.48       155.65 o                         
   4  15   8        608.98        688.28        57.57 o                         
   5  15   8         67.56         66.48        54.55 o                         
   6  15   8        947.75       1186.84        96.68 o                         
   7  15   8        113.81        147.76        89.14 o                         
   8  15   8         21.82        206.01       131.76 o                         
  -8  16   8         33.54         92.26       100.62 o                         
  -7  16   8         59.58        202.72       102.77 o                         
  -6  16   8        315.88        414.42        89.09 o                         
  -5  16   8         82.98        193.09       156.77 o                         
  -4  16   8        839.61        850.90        97.42 o                         
  -3  16   8        434.69        488.02       148.93 o                         
  -2  16   8        501.48        451.05        84.36 o                         
  -1  16   8          4.05         42.97       247.48 o                         
   0  16   8        765.96        744.30        48.53 o                         
   1  16   8          3.93         12.77        41.96 o                         
   2  16   8        499.70        525.55        84.36 o                         
   3  16   8        435.28        493.56        54.48 o                         
   4  16   8        838.71        854.26        65.60 o                         
   5  16   8         82.82        111.42        50.39 o                         
   6  16   8        315.21        320.80        81.95 o                         
   7  16   8         59.45         84.67        96.66 o                         
   8  16   8         33.59        159.10       170.21 o                         
  -8  17   8        313.26        498.43       194.10 o                         
  -7  17   8        364.39        244.26       164.99 o                         
  -6  17   8        106.87         96.10        88.33 o                         
  -5  17   8         91.45         99.98        71.37 o                         
  -4  17   8        266.68        218.71       123.93 o                         
  -3  17   8        947.99        795.15        88.46 o                         
  -2  17   8        261.12        272.06        36.94 o                         
  -1  17   8        922.60        901.71       461.36 o                         
   0  17   8        967.99        948.10        60.47 o                         
   1  17   8        922.47       1042.95       179.92 o                         
   2  17   8        261.77        436.91       249.34 o                         
   3  17   8        947.68       1013.17        77.27 o                         
   4  17   8        266.99        298.42       144.46 o                         
   5  17   8         91.69        125.26       101.90 o                         
   6  17   8        106.55        204.92        70.21 o                         
   7  17   8        365.11        636.60       122.66 o                         
   8  17   8        313.30        406.79       258.30 o                         
  -8  18   8        105.81        143.34       137.36 o                         
  -7  18   8         47.31        104.72        95.04 o                         
  -6  18   8        106.69        195.38       127.66 o                         
  -5  18   8         86.40         37.05        73.71 o                         
  -4  18   8        265.16        131.79       100.04 o                         
  -3  18   8        842.90        762.67        70.17 o                         
  -2  18   8        759.98        739.45        61.27 o                         
  -1  18   8       4538.37       4047.46       115.02 o                         
   0  18   8          6.52         32.13        46.66 o                         
   1  18   8       4539.84       4640.51       163.11 o                         
   2  18   8        759.93        932.87       441.95 o                         
   3  18   8        842.74        832.05        65.05 o                         
   4  18   8        265.52        300.32        64.95 o                         
   5  18   8         86.42         84.22        64.95 o                         
   6  18   8        106.39        164.86        75.68 o                         
   7  18   8         47.84        136.53        83.35 o                         
   8  18   8        105.83         46.29       134.38 o                         
  -7  19   8         56.23        108.36       139.98 o                         
  -6  19   8         90.77         32.12        81.80 o                         
  -5  19   8        240.93        207.47        81.62 o                         
  -4  19   8       2367.16       2340.51       165.36 o                         
  -3  19   8        216.50         91.30        47.43 o                         
  -2  19   8       1133.12        978.24       218.74 o                         
  -1  19   8        221.49        351.72       178.80 o                         
   0  19   8          2.04         17.92        38.04 o                         
   1  19   8        221.88        263.50       139.23 o                         
   2  19   8       1134.13       1056.01        78.01 o                         
   3  19   8        216.09        204.56        57.30 o                         
   4  19   8       2368.08       2570.47        94.44 o                         
   5  19   8        241.36        218.45        64.38 o                         
   6  19   8         90.69        116.53        74.94 o                         
   7  19   8         55.78        174.40        85.78 o                         
  -7  20   8          4.97         54.62        92.86 o                         
  -6  20   8        182.47        344.98        95.21 o                         
  -5  20   8        186.03         57.29        77.10 o                         
  -4  20   8        216.39        182.95        70.81 o                         
  -3  20   8         68.27         48.30        45.10 o                         
  -2  20   8        354.48        301.29        64.95 o                         
  -1  20   8        763.38        666.14        52.88 o                         
   0  20   8          0.75         15.02        38.71 o                         
   1  20   8        763.25        827.51       331.09 o                         
   2  20   8        355.10        294.60       163.49 o                         
   3  20   8         68.34         75.78        63.10 o                         
   4  20   8        216.98        187.95        78.01 o                         
   5  20   8        186.10        218.22        75.51 o                         
   6  20   8        182.75        196.49        80.17 o                         
   7  20   8          4.94         84.55        82.50 o                         
  -7  21   8         82.63         68.73        85.86 o                         
  -6  21   8         75.45        112.00        91.00 o                         
  -5  21   8         52.09         66.62        84.36 o                         
  -4  21   8        131.92        267.72        72.37 o                         
  -3  21   8        248.25        221.90        61.87 o                         
  -2  21   8        274.42        310.35       190.74 o                         
  -1  21   8        187.77        202.62        89.58 o                         
   0  21   8        182.69        206.61       104.14 o                         
   1  21   8        187.12        274.76       113.47 o                         
   2  21   8        274.53        513.38       259.05 o                         
   3  21   8        247.61        125.38        96.68 o                         
   4  21   8        131.97        142.59        69.88 o                         
   5  21   8         51.74         63.53        74.80 o                         
   6  21   8         75.49        110.88        84.83 o                         
   7  21   8         82.68        157.83        88.84 o                         
  -6  22   8         83.68         83.82        92.03 o                         
  -5  22   8         31.36        166.05        78.20 o                         
  -4  22   8        135.09         56.54        75.62 o                         
  -3  22   8        215.52        210.21        66.73 o                         
  -2  22   8        332.30        279.59       155.65 o                         
  -1  22   8        136.50         67.93        56.40 o                         
   0  22   8         50.90         35.93        37.94 o                         
   1  22   8        136.81         88.35        50.75 o                         
   2  22   8        332.59        478.76        63.00 o                         
   3  22   8        215.82        190.77        73.90 o                         
   4  22   8        135.02         81.56        78.29 o                         
   5  22   8         31.37         71.93        93.42 o                         
   6  22   8         83.50         86.01        91.26 o                         
  -6  23   8         10.25        123.69        95.29 o                         
  -5  23   8        318.54        231.00       183.65 o                         
  -4  23   8         30.25          0.00        84.60 o                         
  -3  23   8         75.64         41.81        70.17 o                         
  -2  23   8         43.10         50.08        57.93 o                         
  -1  23   8         73.88         98.13        59.85 o                         
   0  23   8         14.34         18.29        45.29 o                         
   1  23   8         73.73         86.84        46.29 o                         
   2  23   8         43.25         74.82        51.42 o                         
   3  23   8         75.50        166.67        77.72 o                         
   4  23   8         30.38        115.31       107.67 o                         
   5  23   8        318.86        442.30       242.25 o                         
   6  23   8         10.42        118.22        98.05 o                         
  -5  24   8         75.35        222.15       107.41 o                         
  -4  24   8        123.10        243.00       108.20 o                         
  -3  24   8         55.67         32.85        79.88 o                         
  -2  24   8        606.00        577.94        89.08 o                         
  -1  24   8        287.11        103.77        63.46 o                         
   0  24   8         58.51        112.26        52.93 o                         
   1  24   8        287.27        262.80       156.77 o                         
   2  24   8        606.75        585.31       297.87 o                         
   3  24   8         56.07         72.38        65.99 o                         
   4  24   8        123.73        113.44       101.23 o                         
   5  24   8         75.18        389.75       141.62 o                         
  -5  25   8        147.19        365.58       102.28 o                         
  -4  25   8         12.43        161.97       109.74 o                         
  -3  25   8         84.27         91.82       102.28 o                         
  -2  25   8        173.13         72.45        69.90 o                         
  -1  25   8        399.61        384.47        80.63 o                         
   0  25   8         95.29         91.82        51.51 o                         
   1  25   8        398.86        427.58       123.93 o                         
   2  25   8        173.37        187.99       109.37 o                         
   3  25   8         83.91        152.29        85.11 o                         
   4  25   8         12.27         44.97        85.42 o                         
   5  25   8        147.21        251.81       130.64 o                         
  -4  26   8         18.10         78.69        99.28 o                         
  -3  26   8          6.91         36.58       104.52 o                         
  -2  26   8         92.27        140.35        85.11 o                         
  -1  26   8        161.38        217.99        81.37 o                         
   0  26   8          8.06          0.00       126.91 o                         
   1  26   8        160.88        241.17       182.16 o                         
   2  26   8         91.75        213.32       126.17 o                         
   3  26   8          6.93          6.78        66.47 o                         
   4  26   8         18.08        101.71       125.64 o                         
  -4  27   8          5.38        217.58        76.64 o                         
  -3  27   8        187.64        182.90       111.23 o                         
  -2  27   8        274.66        311.31       114.22 o                         
  -1  27   8        316.86        438.22       115.71 o                         
   0  27   8         77.24        103.02       164.24 o                         
   1  27   8        316.18        370.84        73.04 o                         
   2  27   8        274.84        209.13       121.69 o                         
   3  27   8        187.77        232.76       144.46 o                         
   4  27   8          5.31         67.53        62.26 o                         
  -3  28   8         31.34         84.70        68.85 o                         
  -2  28   8         69.34        180.66       103.02 o                         
  -1  28   8        218.86        686.82       167.22 o                         
   0  28   8        292.45        349.38       119.45 o                         
   1  28   8        218.27        235.45       137.74 o                         
   2  28   8         69.27        259.33       107.50 o                         
   3  28   8         31.30        143.44        60.26 o                         
  -2  29   8        293.10        309.07       124.67 o                         
  -1  29   8         77.03        126.91       110.49 o                         
   0  29   8         81.76          8.21       185.89 o                         
   1  29   8         77.31        122.55       221.35 o                         
   2  29   8        293.60        322.32       174.32 o                         
   1   0   9        261.36        270.08        14.33 o                         
   2   0   9        777.35        842.23        29.94 o                         
   3   0   9         28.18         24.14        20.99 o                         
   4   0   9        736.69        859.81        53.00 o                         
   5   0   9        710.85        709.37        50.29 o                         
   6   0   9        174.95        257.82        50.81 o                         
   7   0   9        622.52        634.66       140.39 o                         
   8   0   9          0.10          0.00        93.88 o                         
   9   0   9          4.79         60.85        85.72 o                         
  10   0   9        729.97        520.34       166.48 o                         
 -10   1   9        214.03         81.37       138.11 o                         
  -9   1   9        194.49        133.71       105.20 o                         
  -8   1   9         43.01         35.93       102.58 o                         
  -7   1   9         47.48        147.55       131.76 o                         
  -6   1   9        555.94        569.97        54.94 o                         
  -5   1   9          6.07         45.29        31.14 o                         
  -4   1   9       1295.97       1295.97        43.21 o                         
  -3   1   9       1329.52       1332.73        37.01 o                         
  -2   1   9        659.46        651.40        26.37 o                         
  -1   1   9        795.57        822.23        40.69 o                         
   0   1   9         78.91         73.41        12.69 o                         
   1   1   9        796.72        697.34       154.16 o                         
   2   1   9        659.84        677.20        27.96 o                         
   3   1   9       1330.35       1471.36        45.39 o                         
   4   1   9       1294.51       1357.68        48.79 o                         
   5   1   9          6.31          0.00        30.66 o                         
   6   1   9        556.35        395.67        66.44 o                         
   7   1   9         47.73         79.88       117.95 o                         
   9   1   9        194.30        476.29       127.66 o                         
  10   1   9        214.43        258.30       212.02 o                         
  -9   2   9         26.66        118.57       109.74 o                         
  -8   2   9        467.37        580.81        93.32 o                         
  -7   2   9        532.03        511.48        82.10 o                         
  -6   2   9        395.08        466.48        72.55 o                         
  -5   2   9         81.83         93.46        61.59 o                         
  -4   2   9        514.09        515.88        34.34 o                         
  -3   2   9        893.49       1014.00        60.47 o                         
  -2   2   9       1607.27       1689.35        70.17 o                         
  -1   2   9       2659.78       2580.55        49.55 o                         
   0   2   9        921.26        844.96        22.96 o                         
   1   2   9       2659.42       2297.65       310.19 o                         
   2   2   9       1606.79       1424.90       252.70 o                         
   3   2   9        890.92       1094.64        56.74 o                         
   4   2   9        513.55        515.34        32.94 o                         
   5   2   9         81.27         99.26        34.39 o                         
   6   2   9        394.67        677.66       142.96 o                         
   7   2   9        532.02        652.47       105.26 o                         
   9   2   9         26.56          0.00       251.58 o                         
  -9   3   9        134.05        292.46       158.27 o                         
  -8   3   9       1225.84       1269.65       105.64 o                         
  -7   3   9        238.32        230.47        66.17 o                         
  -6   3   9       5857.77       3625.19      2320.62 o                         
  -5   3   9        729.72        823.49        42.31 o                         
  -4   3   9         92.11        125.25        18.50 o                         
  -3   3   9       1095.57       1151.29        37.70 o                         
  -2   3   9       1991.48       1910.85        46.54 o                         
  -1   3   9       2245.08       1996.83        43.49 o                         
   0   3   9         38.32         60.70        22.77 o                         
   1   3   9       2245.91       1910.35       280.70 o                         
   2   3   9       1988.87       2033.85       114.59 o                         
   3   3   9       1093.56       1324.38        65.70 o                         
   4   3   9         91.32        246.58        83.61 o                         
   5   3   9        728.67        727.49        45.55 o                         
   6   3   9       5854.86       5619.73       139.23 o                         
   7   3   9        237.46        214.27        62.71 o                         
   8   3   9       1225.12       1169.83       162.00 o                         
  -9   4   9        414.07        448.18       157.72 o                         
  -8   4   9        420.98        518.29        90.92 o                         
  -7   4   9        160.61        321.80        83.24 o                         
  -6   4   9        861.99        784.31        84.66 o                         
  -5   4   9       2629.79       2365.82        89.28 o                         
  -4   4   9       1860.87       1862.19        50.04 o                         
  -3   4   9       6151.98       6232.66        97.57 o                         
  -2   4   9       2626.45       2514.19        56.44 o                         
  -1   4   9       1574.96       1584.84        96.30 o                         
   0   4   9        157.20        197.38        16.04 o                         
   1   4   9       1571.35       1602.14       114.59 o                         
   2   4   9       2625.87       2760.92        84.73 o                         
   3   4   9       6155.20       6919.07       128.72 o                         
   4   4   9       1858.27       1963.30        59.07 o                         
   5   4   9       2630.26       2815.49        71.57 o                         
   6   4   9        862.32       1008.06       215.00 o                         
   7   4   9        160.53        242.25        83.24 o                         
   8   4   9        421.32        469.52       106.34 o                         
  -9   5   9       1409.91       1569.97       260.54 o                         
  -8   5   9        388.28        473.76        84.65 o                         
  -7   5   9        618.75        382.33       100.04 o                         
  -6   5   9       3137.58       2800.59       104.85 o                         
  -5   5   9         81.42        162.54        55.79 o                         
  -4   5   9         18.42         35.03        19.87 o                         
  -3   5   9       3702.36       3732.94       224.33 o                         
  -2   5   9       1288.13       1339.75        40.68 o                         
  -1   5   9       1137.57       1161.38        29.78 o                         
   0   5   9        468.78        511.02        23.50 o                         
   1   5   9       1136.97       1129.45        40.00 o                         
   2   5   9       1288.58       1525.96        50.41 o                         
   3   5   9       3701.30       4343.44        93.89 o                         
   4   5   9         18.32        110.69        35.48 o                         
   5   5   9         81.52        140.83        41.71 o                         
   6   5   9       3138.30       3062.05       218.36 o                         
   7   5   9        619.03        496.79        86.60 o                         
   8   5   9        389.75        245.35        86.31 o                         
   9   5   9       1410.53       1411.70       241.88 o                         
  -9   6   9        214.53        169.78       139.13 o                         
  -8   6   9        369.20        199.02        79.63 o                         
  -7   6   9        260.63         94.09        66.46 o                         
  -6   6   9       1581.93       1439.47        78.69 o                         
  -5   6   9       1252.08       1172.27        71.67 o                         
  -4   6   9       1307.39       1348.51       100.41 o                         
  -3   6   9       1265.39       1374.83        51.14 o                         
  -2   6   9       2831.08       2898.15        61.52 o                         
  -1   6   9       5756.61       5162.92       239.27 o                         
   0   6   9       1583.61       1625.49        81.00 o                         
   1   6   9       5761.26       5735.89       172.82 o                         
   2   6   9       2830.22       2957.22        78.76 o                         
   3   6   9       1265.07       1513.56        67.94 o                         
   4   6   9       1306.67       1340.13        54.22 o                         
   5   6   9       1254.24       1424.15        67.68 o                         
   6   6   9       1582.79       1588.81       122.43 o                         
   7   6   9        260.28        235.81        50.27 o                         
   8   6   9        368.60        487.15       210.90 o                         
   9   6   9        214.57        123.18       120.19 o                         
  -9   7   9         62.91         63.47       179.37 o                         
  -8   7   9        184.95        102.46        89.31 o                         
  -7   7   9        163.92        298.58        65.68 o                         
  -6   7   9        300.64        192.65        98.17 o                         
  -5   7   9        964.51        886.88        65.98 o                         
  -4   7   9        553.46        530.65        47.14 o                         
  -3   7   9        378.46        355.41        39.94 o                         
  -2   7   9       1775.72       1216.34       480.77 o                         
  -1   7   9       8636.36       6818.03      2107.48 o                         
   0   7   9       1446.32       1549.27        42.18 o                         
   1   7   9       8639.91       9275.80       162.99 o                         
   2   7   9       1778.21       1824.56        51.95 o                         
   3   7   9        378.31        394.38        94.06 o                         
   4   7   9        551.79        602.17        51.49 o                         
   5   7   9        966.82       1065.76        62.57 o                         
   6   7   9        300.39        275.99        52.00 o                         
   7   7   9        164.02        149.69        49.69 o                         
   8   7   9        184.68        159.76        78.22 o                         
   9   7   9         62.13         70.92       100.78 o                         
  -9   8   9        164.75        169.06       173.81 o                         
  -8   8   9         58.07         90.74        82.34 o                         
  -7   8   9        135.00         58.20        66.54 o                         
  -6   8   9        601.96        522.95        56.62 o                         
  -5   8   9         53.21        126.19        49.63 o                         
  -4   8   9       1810.97       1807.10       130.27 o                         
  -3   8   9        403.00        491.35        36.21 o                         
  -2   8   9         92.05        135.45        23.14 o                         
  -1   8   9        224.77        242.70        23.60 o                         
   0   8   9       1196.57       1110.42        32.44 o                         
   1   8   9        224.37        165.24        76.15 o                         
   2   8   9         91.70         97.29        21.16 o                         
   3   8   9        402.66        537.38        39.06 o                         
   4   8   9       1812.71       1945.10        70.11 o                         
   5   8   9         52.73         78.83        47.25 o                         
   6   8   9        602.49        679.87        56.32 o                         
   7   8   9        135.34        162.42        60.99 o                         
   8   8   9         57.76         79.62        73.64 o                         
   9   8   9        164.90        106.20        98.06 o                         
  -9   9   9        284.95         40.87       136.04 o                         
  -8   9   9         31.40        111.60        90.10 o                         
  -7   9   9        281.55        239.98        79.82 o                         
  -6   9   9        517.18        498.99       119.07 o                         
  -5   9   9        821.91        805.65        88.09 o                         
  -4   9   9        196.47        192.83        45.39 o                         
  -3   9   9       1761.98       1768.11        87.72 o                         
  -2   9   9        488.81        719.73       164.99 o                         
  -1   9   9       2615.60       2649.46        62.94 o                         
   0   9   9       8978.35       8811.97       149.60 o                         
   1   9   9       2613.28       2794.48        63.09 o                         
   2   9   9        489.05        578.71        34.50 o                         
   3   9   9       1763.80       1889.55        70.47 o                         
   4   9   9        195.83        207.24        42.77 o                         
   5   9   9        820.66        872.66        57.76 o                         
   6   9   9        515.48        538.38        64.08 o                         
   7   9   9        281.76        347.49        66.90 o                         
   8   9   9         31.20         57.61        72.87 o                         
   9   9   9        285.49        236.09        95.18 o                         
  -9  10   9        105.55        828.66       943.62 o                         
  -8  10   9        146.65        165.93       124.97 o                         
  -7  10   9         51.76         12.09        85.50 o                         
  -6  10   9        840.26        868.13       122.06 o                         
  -5  10   9        258.68        349.46        72.41 o                         
  -4  10   9        807.79        766.35        61.48 o                         
  -3  10   9        639.62        664.63        39.00 o                         
  -2  10   9        617.06        618.66        32.94 o                         
  -1  10   9        352.85        396.68        29.21 o                         
   0  10   9        697.98        689.70        40.69 o                         
   1  10   9        351.68        408.76        50.76 o                         
   2  10   9        618.56        675.30        32.27 o                         
   3  10   9        639.83        739.79        44.79 o                         
   4  10   9        806.90        826.03        58.86 o                         
   5  10   9        258.39        304.15        52.98 o                         
   6  10   9        839.51        912.63        73.32 o                         
   7  10   9         51.76         90.21        80.25 o                         
   8  10   9        146.94        105.23        79.97 o                         
   9  10   9        105.84        177.86        94.06 o                         
  -9  11   9        101.97        167.97       166.48 o                         
  -8  11   9         53.41         14.18       385.96 o                         
  -7  11   9         99.00        236.74       131.48 o                         
  -6  11   9        632.47        564.39       106.38 o                         
  -5  11   9        746.28        646.91        67.22 o                         
  -4  11   9        355.32        311.62        52.00 o                         
  -3  11   9        362.80        411.15        54.50 o                         
  -2  11   9        198.57        207.49        23.38 o                         
  -1  11   9         65.44         73.93        26.13 o                         
   0  11   9        788.95        913.48        39.19 o                         
   1  11   9         65.75         45.06        30.23 o                         
   2  11   9        197.62        259.20        26.27 o                         
   3  11   9        363.28        399.74        37.33 o                         
   4  11   9        354.42        342.89        48.90 o                         
   5  11   9        746.02        814.08        99.87 o                         
   6  11   9        633.46        684.78        88.94 o                         
   7  11   9         99.49        220.68        81.00 o                         
   8  11   9         53.46        150.94        67.69 o                         
   9  11   9        102.49        251.58       151.92 o                         
  -9  12   9         12.57         25.38       114.97 o                         
  -8  12   9         85.63         60.47       148.56 o                         
  -7  12   9         43.09        145.85       138.86 o                         
  -6  12   9        194.82        143.66        76.96 o                         
  -5  12   9        142.85        153.90        58.79 o                         
  -4  12   9        273.66        265.97        51.51 o                         
  -3  12   9        545.01        567.19        48.25 o                         
  -2  12   9        649.90        622.20        30.88 o                         
  -1  12   9       1323.65       1358.14        46.66 o                         
   0  12   9        464.63        613.89        44.05 o                         
   1  12   9       1323.08       1297.08       402.76 o                         
   2  12   9        650.90        588.35        68.31 o                         
   3  12   9        544.59        526.78        37.63 o                         
   4  12   9        274.20        309.46        53.09 o                         
   5  12   9        143.08        149.55        70.17 o                         
   6  12   9        193.92        262.53        99.48 o                         
   7  12   9         43.04        158.94       109.37 o                         
   8  12   9         85.85        185.91        88.30 o                         
   9  12   9         12.68         65.39        68.32 o                         
  -8  13   9         14.33        234.94       668.90 o                         
  -7  13   9         44.51        212.93       132.63 o                         
  -6  13   9          2.02         10.32        69.55 o                         
  -5  13   9        217.13        279.60        97.80 o                         
  -4  13   9         71.93         61.54        47.83 o                         
  -3  13   9         34.01         39.37        41.91 o                         
  -2  13   9        991.11        926.22        41.29 o                         
  -1  13   9       2077.55       1956.94        69.43 o                         
   0  13   9        310.48        298.65       119.82 o                         
   1  13   9       2077.40       1892.91       172.45 o                         
   2  13   9        992.68        983.27        48.86 o                         
   3  13   9         34.15        102.24        39.44 o                         
   4  13   9         72.01         77.47        40.71 o                         
   5  13   9        217.24        262.31        70.81 o                         
   6  13   9          2.02         73.61        94.53 o                         
   7  13   9         44.59        219.24        94.36 o                         
   8  13   9         14.28        147.05        82.29 o                         
   9  13   9         26.22         64.95       102.23 o                         
  -8  14   9         70.22        192.96       122.29 o                         
  -7  14   9        152.51        216.64       114.22 o                         
  -6  14   9        303.96        327.96      1872.69 o                         
  -5  14   9        397.05        425.04       170.58 o                         
  -4  14   9        395.72        325.72        83.24 o                         
  -3  14   9        217.96        168.15        42.55 o                         
  -2  14   9        250.76        260.36        33.22 o                         
  -1  14   9        480.03        627.23       222.10 o                         
   0  14   9        224.15        228.59       196.71 o                         
   1  14   9        480.16        550.06       281.82 o                         
   2  14   9        250.94        251.58        43.00 o                         
   3  14   9        217.80        191.01        45.50 o                         
   4  14   9        396.99        372.63        52.54 o                         
   5  14   9        396.85        527.93        66.11 o                         
   6  14   9        304.22        357.66       135.50 o                         
   7  14   9        152.42        292.48        95.87 o                         
   8  14   9         70.23        194.66       101.47 o                         
  -8  15   9        113.15         37.68       117.05 o                         
  -7  15   9        139.06        329.49       107.59 o                         
  -6  15   9        349.12        404.39        91.51 o                         
  -5  15   9         24.61        218.54      1493.08 o                         
  -4  15   9        156.72        212.51       122.81 o                         
  -3  15   9        156.33        152.46        43.22 o                         
  -2  15   9         65.23         43.24        34.71 o                         
  -1  15   9       1405.41       1430.37        67.94 o                         
   0  15   9       2813.42       2794.66       394.55 o                         
   1  15   9       1407.29       1463.74       333.70 o                         
   2  15   9         64.92        193.59       157.89 o                         
   3  15   9        156.67        201.14        48.88 o                         
   4  15   9        156.46        179.06        49.30 o                         
   5  15   9         24.87         98.09        58.35 o                         
   6  15   9        348.14        607.10        97.38 o                         
   7  15   9        139.29        395.62       158.27 o                         
   8  15   9        113.81        449.21       222.84 o                         
  -8  16   9         19.10        143.53       110.86 o                         
  -7  16   9         32.03        111.46        98.74 o                         
  -6  16   9        138.30         84.89        94.66 o                         
  -5  16   9        168.79        258.54        75.65 o                         
  -4  16   9       2644.66       2062.12       115.46 o                         
  -3  16   9        557.90        566.31        56.55 o                         
  -2  16   9       2190.02       1909.74        69.81 o                         
  -1  16   9        764.01        807.75        55.24 o                         
   0  16   9        182.39        262.78        38.07 o                         
   1  16   9        764.10        766.22       306.83 o                         
   2  16   9       2188.52       2372.00       105.26 o                         
   3  16   9        558.29        698.96        86.23 o                         
   4  16   9       2643.85       2955.61        95.96 o                         
   5  16   9        169.09        136.36        56.52 o                         
   6  16   9        138.14        184.01        88.14 o                         
   7  16   9         32.04        104.82       122.88 o                         
   8  16   9         18.95        241.27       246.73 o                         
  -8  17   9         33.61         26.40        89.95 o                         
  -7  17   9         87.36        240.61        98.00 o                         
  -6  17   9        277.39        293.83        92.30 o                         
  -5  17   9        520.73        529.83        86.03 o                         
  -4  17   9        402.13        355.20        62.23 o                         
  -3  17   9        410.70        543.33        54.27 o                         
  -2  17   9       1913.60       1828.61        89.58 o                         
  -1  17   9       6841.52       6494.06       741.69 o                         
   0  17   9         15.29         42.43        31.48 o                         
   1  17   9       6842.04       7151.79       545.72 o                         
   2  17   9       1915.49       2064.79       512.13 o                         
   3  17   9        409.27        414.17        82.12 o                         
   4  17   9        401.59        414.12       100.04 o                         
   5  17   9        521.80        555.36        76.28 o                         
   6  17   9        277.86        420.09        93.32 o                         
   7  17   9         87.25        226.18       232.92 o                         
   8  17   9         33.33        259.01       241.51 o                         
  -7  18   9        157.65        162.08       109.06 o                         
  -6  18   9         86.24          0.00        83.36 o                         
  -5  18   9         73.21         86.53        78.40 o                         
  -4  18   9        379.27        421.17       159.39 o                         
  -3  18   9        148.89        165.88        70.92 o                         
  -2  18   9       1715.70       1676.91        99.29 o                         
  -1  18   9        381.81        356.90        44.05 o                         
   0  18   9       1804.86       1712.78       349.38 o                         
   1  18   9        382.52        487.67       172.82 o                         
   2  18   9       1716.56       1930.80       860.01 o                         
   3  18   9        148.66        193.38        90.70 o                         
   4  18   9        379.72        344.77        65.68 o                         
   5  18   9         72.63         69.78        70.92 o                         
   6  18   9         86.62         86.33        71.29 o                         
   7  18   9        157.85        376.77       101.69 o                         
  -7  19   9        708.49        602.06       206.42 o                         
  -6  19   9         53.48         76.51        88.06 o                         
  -5  19   9          0.88        115.06        80.32 o                         
  -4  19   9        117.00        136.83        67.25 o                         
  -3  19   9        116.25         73.55        51.06 o                         
  -2  19   9        968.62        822.69        76.15 o                         
  -1  19   9        210.79        266.62        48.18 o                         
   0  19   9        484.31        519.36        65.70 o                         
   1  19   9        210.82        210.46        54.71 o                         
   2  19   9        967.20        925.21       295.26 o                         
   3  19   9        116.33        141.71        81.75 o                         
   4  19   9        117.51        183.70        67.99 o                         
   5  19   9          0.87         20.24        68.57 o                         
   6  19   9         53.21        124.69        71.24 o                         
   7  19   9        708.76        836.21       108.25 o                         
  -7  20   9        110.48         91.75        98.10 o                         
  -6  20   9          4.31         65.00        84.24 o                         
  -5  20   9        398.08        585.36        90.84 o                         
  -4  20   9        611.98        622.43        70.07 o                         
  -3  20   9        123.91         92.98        68.68 o                         
  -2  20   9        258.52        170.76        93.32 o                         
  -1  20   9         89.16         78.93        41.64 o                         
   0  20   9         22.59         23.89        39.57 o                         
   1  20   9         89.10        109.03        72.04 o                         
   2  20   9        258.94        449.42        76.89 o                         
   3  20   9        124.84         88.73        62.88 o                         
   4  20   9        610.70        546.33       104.26 o                         
   5  20   9        397.57        431.20        87.85 o                         
   6  20   9          4.35        156.66       101.53 o                         
   7  20   9        110.15        217.71        86.05 o                         
  -7  21   9          0.71         91.82       149.31 o                         
  -6  21   9        257.21        207.87       153.04 o                         
  -5  21   9          7.41         85.80        71.38 o                         
  -4  21   9        707.74        686.65        82.30 o                         
  -3  21   9        236.19        251.83       125.79 o                         
  -2  21   9        615.42        558.75       285.18 o                         
  -1  21   9        305.26        230.88       130.27 o                         
   0  21   9        498.76        434.41        54.19 o                         
   1  21   9        304.90        259.58        57.48 o                         
   2  21   9        613.89        736.83        88.09 o                         
   3  21   9        236.69        317.88       379.24 o                         
   4  21   9        707.36        968.32       165.73 o                         
   5  21   9          7.31        129.59       115.71 o                         
   6  21   9        257.61        246.43       110.11 o                         
   7  21   9          0.77         34.28        78.69 o                         
  -6  22   9        151.30        217.24       147.44 o                         
  -5  22   9         28.86        126.14        79.80 o                         
  -4  22   9        287.22        381.10        80.05 o                         
  -3  22   9         91.78        119.92        66.36 o                         
  -2  22   9        258.89        221.91       127.28 o                         
  -1  22   9         99.11         80.32        55.76 o                         
   0  22   9         85.87         58.34        37.53 o                         
   1  22   9         99.11        120.91        60.84 o                         
   2  22   9        258.36        295.82        62.35 o                         
   3  22   9         92.31        190.54       107.87 o                         
   4  22   9        287.38        358.52       135.44 o                         
   5  22   9         29.05        184.47       132.55 o                         
   6  22   9        150.85        216.27       134.00 o                         
  -6  23   9         94.22        193.15       145.58 o                         
  -5  23   9        547.56        546.33       103.21 o                         
  -4  23   9        399.06        510.82       101.65 o                         
  -3  23   9        327.63        222.45        84.73 o                         
  -2  23   9        812.65        722.40        86.90 o                         
  -1  23   9        533.00        534.34        78.11 o                         
   0  23   9        137.30        194.35        80.25 o                         
   1  23   9        533.36        530.42       189.25 o                         
   2  23   9        812.77        917.50       160.13 o                         
   3  23   9        327.84        502.65       293.02 o                         
   4  23   9        399.51        526.31       298.62 o                         
   5  23   9        547.81        684.08       366.92 o                         
   6  23   9         93.84         51.79        84.93 o                         
  -5  24   9        164.60        250.09       123.93 o                         
  -4  24   9        150.22        214.84        94.00 o                         
  -3  24   9        100.04         98.54        79.13 o                         
  -2  24   9        254.86        274.73        82.12 o                         
  -1  24   9         63.67         38.49        60.39 o                         
   0  24   9          5.20         37.38        53.97 o                         
   1  24   9         63.57         92.13        69.62 o                         
   2  24   9        254.32        184.60        78.76 o                         
   3  24   9        100.09        269.34       163.49 o                         
   4  24   9        150.46        176.23       103.54 o                         
   5  24   9        164.98        432.69       148.12 o                         
  -5  25   9          3.66         61.22        99.29 o                         
  -4  25   9        244.80        194.88       197.46 o                         
  -3  25   9         38.79        101.53        86.60 o                         
  -2  25   9         58.53        128.40        80.63 o                         
  -1  25   9         49.12        162.00       139.60 o                         
   0  25   9          1.06         54.50        58.23 o                         
   1  25   9         49.19        109.98        76.89 o                         
   2  25   9         58.49         67.18       106.01 o                         
   3  25   9         38.70         57.48        67.94 o                         
   4  25   9        244.69        421.90       191.11 o                         
   5  25   9          3.62        232.22       194.47 o                         
  -4  26   9         28.51        160.24        86.58 o                         
  -3  26   9         23.69        117.95        96.30 o                         
  -2  26   9         21.20        203.81        83.61 o                         
  -1  26   9        101.17         72.41        91.82 o                         
   0  26   9         44.16         41.81        80.63 o                         
   1  26   9        101.00        118.41        78.81 o                         
   2  26   9         21.50        103.46        84.69 o                         
   3  26   9         23.49         53.80        82.84 o                         
   4  26   9         28.41         54.80       133.63 o                         
  -3  27   9         35.89          3.73       106.76 o                         
  -2  27   9        144.30        126.91        82.12 o                         
  -1  27   9         40.89        157.52       106.76 o                         
   0  27   9        220.39        156.03        89.58 o                         
   1  27   9         40.87        127.66        87.35 o                         
   2  27   9        143.87        241.18        92.33 o                         
   3  27   9         35.92        101.22       103.24 o                         
  -3  28   9        139.45        270.99       111.98 o                         
  -2  28   9         35.10         62.19        98.54 o                         
  -1  28   9        135.49        162.00        91.82 o                         
   0  28   9         97.99        287.42       141.10 o                         
   1  28   9        135.38        294.88        96.30 o                         
   2  28   9         35.08        128.82       106.49 o                         
   3  28   9        139.29         85.96       131.24 o                         
  -1  29   9        159.24        323.30       205.30 o                         
   0  29   9         55.73        143.34        91.08 o                         
   1  29   9        158.79        256.06        92.57 o                         
   0   0  10         63.87         64.20        20.16 o                         
   1   0  10       1957.90       1945.02        44.79 o                         
   2   0  10       3975.37       3796.35       142.22 o                         
   3   0  10        226.55        197.92        20.71 o                         
   4   0  10          1.76         16.36        24.01 o                         
   5   0  10        319.40        333.64        37.14 o                         
   6   0  10        177.14        326.21       200.82 o                         
   7   0  10        231.33        336.01       186.12 o                         
   8   0  10          1.96        112.11        88.68 o                         
   9   0  10         11.12         35.92        91.01 o                         
  -9   1  10         77.86         68.45        82.01 o                         
  -8   1  10        167.93        339.45       153.79 o                         
  -7   1  10        513.39        534.19        95.56 o                         
  -6   1  10        110.08        107.09        58.47 o                         
  -5   1  10        356.70        425.85        48.15 o                         
  -4   1  10        124.66        124.17        22.51 o                         
  -3   1  10         59.72         55.22        16.39 o                         
  -2   1  10        112.48        154.49        15.33 o                         
  -1   1  10        203.44        207.71        15.04 o                         
   0   1  10          0.15          2.52        14.17 o                         
   1   1  10        203.32        256.42        19.00 o                         
   2   1  10        112.44         92.53        17.54 o                         
   3   1  10         59.70         26.66        23.52 o                         
   4   1  10        124.41        167.14        28.87 o                         
   5   1  10        357.19        330.26        38.64 o                         
   6   1  10        110.51         76.15        50.76 o                         
   7   1  10        513.22        709.21       175.44 o                         
   9   1  10         77.76         26.13       106.76 o                         
  -9   2  10        396.09        357.94       106.68 o                         
  -8   2  10        320.56        226.32        95.94 o                         
  -7   2  10        433.65        371.44        73.93 o                         
  -6   2  10        627.89        668.11       139.60 o                         
  -5   2  10         67.96         99.64        25.20 o                         
  -4   2  10        381.17        388.60        22.49 o                         
  -3   2  10        443.74        460.12        23.05 o                         
  -2   2  10        812.39        866.36        28.67 o                         
  -1   2  10       2195.14       2139.59        58.23 o                         
   0   2  10       2621.67       2571.60        47.51 o                         
   1   2  10       2197.57       2128.59       136.62 o                         
   2   2  10        813.26        865.06        28.80 o                         
   3   2  10        443.87        480.56        26.19 o                         
   4   2  10        381.16        412.93        34.73 o                         
   5   2  10         68.28         47.88        32.56 o                         
   6   2  10        629.51        619.61        55.65 o                         
   7   2  10        433.68        400.89       118.70 o                         
   9   2  10        396.49        313.55       238.89 o                         
  -9   3  10         66.57        141.10       115.71 o                         
  -8   3  10        674.09        896.26       161.25 o                         
  -7   3  10         55.13         38.30        53.43 o                         
  -6   3  10       2719.15       2873.93       160.51 o                         
  -5   3  10         26.93         22.47        49.48 o                         
  -4   3  10        588.31        635.74        67.56 o                         
  -3   3  10        242.04        278.44        16.90 o                         
  -2   3  10        530.95        591.61        29.50 o                         
  -1   3  10        656.41        679.80        25.46 o                         
   0   3  10         83.01        124.22        20.53 o                         
   1   3  10        655.84        562.05       198.21 o                         
   2   3  10        530.98        581.44        94.06 o                         
   3   3  10        241.78        329.44        27.53 o                         
   4   3  10        588.14        598.82        55.62 o                         
   5   3  10         26.69         65.61        48.15 o                         
   6   3  10       2721.43       2540.93       180.66 o                         
   7   3  10         55.23         17.96        70.12 o                         
  -9   4  10        549.34        554.62       290.03 o                         
  -8   4  10        483.54        458.82        98.52 o                         
  -7   4  10        593.52        549.75        81.82 o                         
  -6   4  10        141.63        168.53        61.70 o                         
  -5   4  10       1415.43       1502.49        96.30 o                         
  -4   4  10        506.86        525.00        26.21 o                         
  -3   4  10        574.48        509.94        29.43 o                         
  -2   4  10       4500.14       4597.79        90.33 o                         
  -1   4  10       1119.84       1063.29       114.97 o                         
   0   4  10        437.41        521.84        22.43 o                         
   1   4  10       1118.67       1033.82       214.26 o                         
   2   4  10       4502.67       5089.29        99.69 o                         
   3   4  10        574.40        554.83        53.38 o                         
   4   4  10        507.70        566.22        67.56 o                         
   5   4  10       1415.95       1514.43       103.40 o                         
   6   4  10        141.47        239.16        41.97 o                         
   7   4  10        593.62        595.77        68.14 o                         
   8   4  10        483.24        616.70       262.04 o                         
  -9   5  10          7.38        207.92       656.21 o                         
  -8   5  10        458.97        673.53       104.65 o                         
  -7   5  10        481.51        656.54        91.45 o                         
  -6   5  10        378.51        318.34       101.90 o                         
  -5   5  10        175.80        173.80       123.93 o                         
  -4   5  10       1497.75       1484.61       107.87 o                         
  -3   5  10        421.24        487.14        31.62 o                         
  -2   5  10      17079.06      17017.55       760.35 o                         
  -1   5  10       3491.62       3353.23        88.46 o                         
   0   5  10       2583.94       2472.28        53.00 o                         
   1   5  10       3491.96       3495.97        73.35 o                         
   2   5  10      17079.78      18346.45       303.00 o                         
   3   5  10        420.50        467.97        32.46 o                         
   4   5  10       1497.19       1580.17        59.54 o                         
   5   5  10        175.61        277.23        44.05 o                         
   6   5  10        377.84        364.06        47.34 o                         
   7   5  10        481.29        586.98        75.03 o                         
   8   5  10        460.86        416.26        92.03 o                         
   9   5  10          7.31        163.49       193.35 o                         
  -9   6  10        185.36        307.48       168.72 o                         
  -8   6  10        540.84        683.97       105.10 o                         
  -7   6  10        612.94        511.00        98.54 o                         
  -6   6  10        220.85        122.03        59.09 o                         
  -5   6  10        925.62        901.55       156.03 o                         
  -4   6  10        338.12        335.12        73.53 o                         
  -3   6  10        858.08        805.44        38.82 o                         
  -2   6  10       2015.20       1824.70       110.49 o                         
  -1   6  10       4520.03       4650.89        99.19 o                         
   0   6  10        841.07        945.34        54.87 o                         
   1   6  10       4520.17       4777.60       175.06 o                         
   2   6  10       2015.19       2080.11        60.02 o                         
   3   6  10        857.90        970.12        43.04 o                         
   4   6  10        337.46        358.72        52.63 o                         
   5   6  10        924.38        876.72        56.32 o                         
   6   6  10        219.92        189.85        61.59 o                         
   7   6  10        612.78        644.45        67.47 o                         
   8   6  10        542.55        429.26       102.75 o                         
   9   6  10        184.69        374.02       182.90 o                         
  -9   7  10        116.37         21.62       124.18 o                         
  -8   7  10         70.99        118.89        78.69 o                         
  -7   7  10        197.21        162.83        97.42 o                         
  -6   7  10        146.07        179.23        75.40 o                         
  -5   7  10       1074.52       1072.40        75.48 o                         
  -4   7  10        703.30        679.07        59.12 o                         
  -3   7  10       1023.11        926.71        38.52 o                         
  -2   7  10        733.43        662.51        85.85 o                         
  -1   7  10        834.48        863.93        82.12 o                         
   0   7  10         61.32         86.80        17.92 o                         
   1   7  10        835.31        929.64        44.79 o                         
   2   7  10        734.39        785.04        42.49 o                         
   3   7  10       1021.97       1154.41        46.96 o                         
   4   7  10        704.53        753.70        47.25 o                         
   5   7  10       1072.66       1233.22        97.05 o                         
   6   7  10        146.22        134.52        83.61 o                         
   7   7  10        197.40        163.02        59.91 o                         
   8   7  10         71.03        184.06        96.22 o                         
   9   7  10        116.33         84.57       103.19 o                         
  -9   8  10         97.19        116.27       141.81 o                         
  -8   8  10         91.87        101.70        91.98 o                         
  -7   8  10        259.40        370.25       276.97 o                         
  -6   8  10          6.02         64.49        50.27 o                         
  -5   8  10       1380.92       1374.56        75.75 o                         
  -4   8  10         94.01         73.22        50.76 o                         
  -3   8  10        577.48        624.64        41.79 o                         
  -2   8  10       2608.31       2100.35      1097.79 o                         
  -1   8  10       3238.61       3168.30        69.93 o                         
   0   8  10        396.71        419.59        26.65 o                         
   1   8  10       3237.42       3318.94        75.03 o                         
   2   8  10       2607.71       2841.52        68.13 o                         
   3   8  10        575.91        644.84        44.42 o                         
   4   8  10         94.16        131.84        39.77 o                         
   5   8  10       1379.55       1489.49        71.87 o                         
   6   8  10          6.11         22.32        58.28 o                         
   7   8  10        259.82        250.76        67.98 o                         
   8   8  10         91.87          0.00        99.01 o                         
   9   8  10         97.29          0.00       104.10 o                         
  -9   9  10        191.10          0.00     19614.56 o                         
  -8   9  10        246.34        212.59        93.89 o                         
  -7   9  10       1121.02        933.03        88.07 o                         
  -6   9  10        136.83        114.44        78.76 o                         
  -5   9  10        483.39        479.24        50.55 o                         
  -4   9  10        686.90        711.99        79.13 o                         
  -3   9  10        849.09        863.51        41.81 o                         
  -2   9  10        194.08        212.66        26.88 o                         
  -1   9  10        644.99        685.78        56.74 o                         
   0   9  10         98.14        102.18        17.21 o                         
   1   9  10        646.04        619.22        83.61 o                         
   2   9  10        194.76        247.58        26.03 o                         
   3   9  10        848.14        995.97        56.86 o                         
   4   9  10        688.72        761.59        50.13 o                         
   5   9  10        484.75        462.79        71.67 o                         
   6   9  10        136.79        234.92       154.53 o                         
   7   9  10       1118.70        998.70        95.19 o                         
   8   9  10        247.04        203.78        81.02 o                         
   9   9  10        191.47        396.84       217.24 o                         
  -9  10  10         24.88          0.00       524.82 o                         
  -8  10  10        107.79        156.19       137.92 o                         
  -7  10  10        276.15        237.73       106.01 o                         
  -6  10  10        256.28        337.11       103.77 o                         
  -5  10  10        927.77        950.28        68.86 o                         
  -4  10  10         91.18        109.74        43.88 o                         
  -3  10  10        486.08        476.38        51.14 o                         
  -2  10  10        362.96        353.89        26.91 o                         
  -1  10  10        243.64        280.31        28.00 o                         
   0  10  10        328.00        374.20        30.28 o                         
   1  10  10        244.27        257.30        46.29 o                         
   2  10  10        363.15        325.44        26.56 o                         
   3  10  10        486.14        550.18        48.53 o                         
   4  10  10         91.57         89.21        51.14 o                         
   5  10  10        928.11       1090.18        65.32 o                         
   6  10  10        255.83        251.15        74.38 o                         
   7  10  10        276.31        225.78        83.62 o                         
   8  10  10        107.99         48.58        81.55 o                         
   9  10  10         24.87        188.42       176.18 o                         
  -9  11  10         23.03         70.92       126.91 o                         
  -8  11  10         70.18        136.62       215.00 o                         
  -7  11  10        319.79        274.68       109.74 o                         
  -6  11  10        170.58        179.30        65.66 o                         
  -5  11  10        791.78        688.51        67.57 o                         
  -4  11  10        189.79         92.69        48.45 o                         
  -3  11  10        270.66        291.12        42.18 o                         
  -2  11  10        416.34        434.46        30.37 o                         
  -1  11  10        125.99        128.51        33.97 o                         
   0  11  10       2624.84       2771.45        64.75 o                         
   1  11  10        126.02        147.22        39.94 o                         
   2  11  10        417.24        463.17        29.94 o                         
   3  11  10        270.84        336.99        36.14 o                         
   4  11  10        189.25        189.79        48.68 o                         
   5  11  10        791.72        925.50        85.34 o                         
   6  11  10        170.88        160.87        99.29 o                         
   7  11  10        318.89        297.53        79.10 o                         
   8  11  10         70.15        138.00        70.58 o                         
   9  11  10         23.09        224.25       233.67 o                         
  -9  12  10         55.62         56.74       166.48 o                         
  -8  12  10         29.96          0.00       176.93 o                         
  -7  12  10        428.09        467.62        95.28 o                         
  -6  12  10        134.54         82.56        74.65 o                         
  -5  12  10        903.38        842.31        75.10 o                         
  -4  12  10         90.98         98.29        64.58 o                         
  -3  12  10         42.20         51.78        38.07 o                         
  -2  12  10         19.89         38.65        21.11 o                         
  -1  12  10       1000.27       1044.87        39.99 o                         
   0  12  10         37.47        233.45       254.57 o                         
   1  12  10        999.75       1162.70       139.23 o                         
   2  12  10         19.80         44.09        24.54 o                         
   3  12  10         42.05         28.17        29.21 o                         
   4  12  10         91.40        139.94        82.49 o                         
   5  12  10        903.26       1136.33       106.84 o                         
   6  12  10        134.01        141.34        80.79 o                         
   7  12  10        428.39        362.91       103.86 o                         
   8  12  10         29.87         56.71        76.51 o                         
   9  12  10         55.75        194.07        80.46 o                         
  -8  13  10         31.24        168.67       120.77 o                         
  -7  13  10         33.35         37.72        93.04 o                         
  -6  13  10         59.47         45.07        61.45 o                         
  -5  13  10        269.86        250.58        54.91 o                         
  -4  13  10       1366.86       1270.34       120.94 o                         
  -3  13  10        440.18        412.53        63.83 o                         
  -2  13  10        128.13        145.28        37.70 o                         
  -1  13  10         81.71         77.10        54.87 o                         
   0  13  10        106.92        132.01        26.52 o                         
   1  13  10         81.57        192.47       108.99 o                         
   2  13  10        128.06        129.01        30.78 o                         
   3  13  10        440.60        511.62        48.19 o                         
   4  13  10       1366.05       1463.84        82.32 o                         
   5  13  10        270.36        310.78        84.84 o                         
   6  13  10         59.73        186.95       133.54 o                         
   7  13  10         33.32         34.53       105.24 o                         
   8  13  10         31.27        140.65        87.02 o                         
  -8  14  10          5.73          0.00       114.80 o                         
  -7  14  10         12.35          0.00       103.65 o                         
  -6  14  10        167.68        104.30        73.87 o                         
  -5  14  10        431.75        366.88       112.35 o                         
  -4  14  10         92.51         58.60        48.30 o                         
  -3  14  10        252.41        256.15        44.33 o                         
  -2  14  10        698.57        711.65        40.66 o                         
  -1  14  10         33.70         63.23        23.20 o                         
   0  14  10         11.08         38.98        29.49 o                         
   1  14  10         33.65         24.75        24.01 o                         
   2  14  10        698.49        737.51        51.36 o                         
   3  14  10        252.10        295.66        47.58 o                         
   4  14  10         91.97        123.69        49.62 o                         
   5  14  10        432.01        553.42        79.87 o                         
   6  14  10        167.75        196.58       100.99 o                         
   7  14  10         12.47        134.67        95.77 o                         
   8  14  10          5.68        203.27       122.69 o                         
  -8  15  10         99.75         34.73       112.16 o                         
  -7  15  10        157.36        117.43       104.52 o                         
  -6  15  10        287.80        381.50        87.84 o                         
  -5  15  10       1239.92        927.19        84.34 o                         
  -4  15  10        219.56        328.46       209.40 o                         
  -3  15  10       3042.13       2778.18       356.10 o                         
  -2  15  10        816.71        903.65        85.48 o                         
  -1  15  10        481.94        550.87        66.82 o                         
   0  15  10        137.30        209.31        67.94 o                         
   1  15  10        482.25        573.30       288.91 o                         
   2  15  10        817.49        895.68       466.21 o                         
   3  15  10       3042.01       3246.61       147.81 o                         
   4  15  10        219.84        118.28        78.76 o                         
   5  15  10       1239.40       1354.18       109.77 o                         
   6  15  10        288.52        394.26       105.85 o                         
   7  15  10        157.62        296.23       223.96 o                         
   8  15  10         99.45        312.47       140.09 o                         
  -8  16  10         86.18        236.52       181.41 o                         
  -7  16  10        120.71         44.50       103.43 o                         
  -6  16  10        144.33        116.16        93.68 o                         
  -5  16  10       1920.22       1916.07       111.61 o                         
  -4  16  10        214.56        318.17       779.76 o                         
  -3  16  10        525.58        490.76        81.75 o                         
  -2  16  10        913.34        847.31        73.16 o                         
  -1  16  10        533.33        571.21        40.14 o                         
   0  16  10        883.13        860.95       129.52 o                         
   1  16  10        532.30        587.30       213.51 o                         
   2  16  10        912.75        902.57        94.81 o                         
   3  16  10        526.00        775.95       227.69 o                         
   4  16  10        214.38        130.33        84.73 o                         
   5  16  10       1921.55       2002.95       111.03 o                         
   6  16  10        143.95        252.98       131.76 o                         
   7  16  10        120.35        294.73       192.61 o                         
   8  16  10         86.32        105.54       112.89 o                         
  -8  17  10        117.93        345.33       122.43 o                         
  -7  17  10        649.86        608.58       112.70 o                         
  -6  17  10         43.95        114.05        82.37 o                         
  -5  17  10         35.38        199.09        84.36 o                         
  -4  17  10        299.58        351.82        59.24 o                         
  -3  17  10        410.59        426.47        70.55 o                         
  -2  17  10        264.80        360.25        50.51 o                         
  -1  17  10       1224.99       1286.14       117.21 o                         
   0  17  10        909.47        985.99       288.16 o                         
   1  17  10       1225.66       1491.05        85.04 o                         
   2  17  10        264.61        311.35        96.68 o                         
   3  17  10        409.39        561.64       228.07 o                         
   4  17  10        299.41        356.67        82.16 o                         
   5  17  10         35.33        102.82        81.93 o                         
   6  17  10         43.93         74.23        78.39 o                         
   7  17  10        650.31       1050.36       222.81 o                         
   8  17  10        118.27        198.29       139.98 o                         
  -7  18  10        535.32        617.40       107.28 o                         
  -6  18  10          1.66         79.26        86.05 o                         
  -5  18  10        569.88        802.41        94.61 o                         
  -4  18  10          5.62         37.28        58.28 o                         
  -3  18  10        152.12        178.02       206.42 o                         
  -2  18  10        541.74        515.80        55.30 o                         
  -1  18  10       2467.58       2260.18       291.52 o                         
   0  18  10         67.47        102.94        60.84 o                         
   1  18  10       2467.51       2571.26        99.96 o                         
   2  18  10        542.11        631.97       240.01 o                         
   3  18  10        152.50        104.26        68.68 o                         
   4  18  10          5.74         48.61        77.61 o                         
   5  18  10        569.97        703.76       154.91 o                         
   6  18  10          1.66         87.60        80.32 o                         
   7  18  10        535.95        786.45       117.43 o                         
  -7  19  10         23.49         78.15       101.74 o                         
  -6  19  10         58.71        188.03       107.50 o                         
  -5  19  10        133.74        274.11        94.06 o                         
  -4  19  10         42.27        139.58       117.21 o                         
  -3  19  10         84.50        115.63        72.41 o                         
  -2  19  10        598.74        584.67        63.51 o                         
  -1  19  10        218.08        237.04        43.27 o                         
   0  19  10          6.62         44.23        40.23 o                         
   1  19  10        218.32        238.93       166.10 o                         
   2  19  10        599.47        586.03        73.91 o                         
   3  19  10         84.75         59.72        69.43 o                         
   4  19  10         42.84        168.24       111.23 o                         
   5  19  10        133.96        191.24       137.74 o                         
   6  19  10         58.73         62.51        87.51 o                         
   7  19  10         23.53        110.55       126.54 o                         
  -7  20  10        167.30        169.75       137.36 o                         
  -6  20  10         29.80        132.75       104.89 o                         
  -5  20  10        123.61        276.71       169.84 o                         
  -4  20  10        614.00        567.33        90.47 o                         
  -3  20  10         33.74         15.91        47.40 o                         
  -2  20  10        113.45        235.11       608.43 o                         
  -1  20  10          8.08         11.45        38.32 o                         
   0  20  10          8.36         50.73        42.28 o                         
   1  20  10          8.03         40.82        51.76 o                         
   2  20  10        113.95        133.63        60.47 o                         
   3  20  10         33.54        104.52        64.20 o                         
   4  20  10        614.08        671.59       559.16 o                         
   5  20  10        123.42         83.62       101.09 o                         
   6  20  10         29.88          0.00       130.64 o                         
   7  20  10        166.98        247.76       166.48 o                         
  -6  21  10        196.10        110.35        94.16 o                         
  -5  21  10        133.22        161.96        89.40 o                         
  -4  21  10        129.17         26.68        74.22 o
[truncated: 501,391 more chars]
